# Supplementary material for: Genome-wide identification and characterization of ABA receptor pyrabactin resistance 1-like protein (PYL) family in oat
Source: PeerJ. 2023 Oct 2;11:e16181. doi: 10.7717/peerj.16181 (PMC10552766; doi:10.7717/peerj.16181)
Supplement: Supplemental Information 1 [file peerj-11-16181-s001.zip]

Archive with 11 entries (10 files):
- supplementary material/
- supplementary material/Additional file 1.xlsx
- supplementary material/Additional file 2.jpg
- supplementary material/Additional file 3.jpg
- supplementary material/Additional file 4.xlsx
- supplementary material/Additional file 5.xlsx
- supplementary material/Additional file 6.xlsx
- supplementary material/Additional file 7.xlsx
- supplementary material/Additional file 8.xlsx
- supplementary material/Additional file 9.txt
- supplementary material/Supplementary figure or table legends.docx
