# Supplementary material for: Genome-wide identification and characterization of ABA receptor pyrabactin resistance 1-like protein (PYL) family in oat
Source: PeerJ. 2023 Oct 2;11:e16181. doi: 10.7717/peerj.16181 (PMC10552766; doi:10.7717/peerj.16181)
Supplement: Supplemental Information 1 [file peerj-11-16181-s001.zip › supplementary material/Additional file 1.xlsx]

## Sheet: Sheet1
qRT-PCR primers of AsPYL genes
Primer name	Primer sequence
F-AsPYL1-q	5' GAGGCGTACCACAGGTATG 3'
R-AsPYL1-q	5' CGACGGTGTCAGCGAAGAG 3'
F-AsPYL2-q	5' CCAGAGAGCATTGAAGGGA 3'
R-AsPYL2-q	5' CAAGTGGCGATGTAGGTGA 3'
F-AsPYL3-q	5' AGGCCAATGTTCCTCCCT 3'
R-AsPYL3-q	5' CGTGTCTTCCTCGCTGTT 3'
F-AsPYL4-q	5' GCTGGACGACGATGAGCA 3'
R-AsPYL4-q	5' AAGCGGCGATGTAGGTGA 3'
F-AsPYL5-q	5' GAGGCGTACCACAGGTAT 3'
R-AsPYL5-q	5' GACGGTGTCAGCGAAGAG 3'
F-AsPYL6-q	5' ACACACGAGGAGGAAGAA 3'
R-AsPYL6-q	5' GTGGTGACCGAGAGGTAG 3'
F-AsPYL7-q	5' GTGGTAGCGATGGTGGAGA 3'
R-AsPYL7-q	5' CAGAGGAGCACTGGTGGTC 3'
F-AsPYL8-q	5' CTCGTTTGGTCCCTGGTTA 3'
R-AsPYL8-q	5' CGTCTCGTCCTTGGTGTTG 3'
F-AsPYL9-q	5' CTGGAGGGCGTGGTGGAG 3'
R-AsPYL9-q	5' GCGGAAGCTGAGGATGTG 3'
F-AsPYL10-q	5' CTCGTTTGGTCTCTGGTT 3'
R-AsPYL10-q	5' GTCTCGTCCTTGGTGTTG 3'
