# Supplementary material for: Genome-wide identification and characterization of ABA receptor pyrabactin resistance 1-like protein (PYL) family in oat
Source: PeerJ. 2023 Oct 2;11:e16181. doi: 10.7717/peerj.16181 (PMC10552766; doi:10.7717/peerj.16181)
Supplement: Supplemental Information 1 [file peerj-11-16181-s001.zip › supplementary material/Additional file 4.xlsx]

## Sheet: salt stress
Sequence ID	gene ID	0h	2h	4h	8h	12h	24h
AVESA.00001b.r3.1Ag0000971.2	AsPYL1	13.7012	16.9259	20.5027	13.7105	13.2226	17.9523
AVESA.00001b.r3.1Cg0000613.2	AsPYL2	12.3518	16.3479	9.96134	31.4972	25.4502	11.5385
AVESA.00001b.r3.1Cg0001670.2	AsPYL3	14.1418	17.3244	22.5867	12.786	15.2789	12.6778
AVESA.00001b.r3.1Dg0000157.1	AsPYL4	19.6939	26.3398	17.1382	38.9057	32.2173	16.3676
AVESA.00001b.r3.1Dg0000962.2	AsPYL5	9.7245	10.2749	11.3277	7.61175	9.45617	12.0309
AVESA.00001b.r3.4Cg0003243.2	AsPYL6	1.97518	8.63273	21.9752	4.30656	3.87368	5.71528
AVESA.00001b.r3.6Ag0000500.3	AsPYL7	29.0905	44.3549	34.6549	38.5825	19.897	42.5913
AVESA.00001b.r3.6Cg0002306.1	AsPYL8	24.3835	32.4522	31.0607	20.173	16.8834	33.0358
AVESA.00001b.r3.6Dg0000148.1	AsPYL9	4.86645	5.5629	6.39012	6.60844	5.92933	4.90269
AVESA.00001b.r3.6Dg0000219.1	AsPYL10	23.9241	29.93	27.831	21.6846	15.8937	31.7738
AVESA.00001b.r3.7Ag0002908.1	AsPYL11	NA	NA	NA	NA	NA	NA
AVESA.00001b.r3.7Dg0001928.1	AsPYL12	NA	NA	NA	NA	NA	NA

## Sheet: drought stress
Sequence ID		R0	R6	R24	S0	S6	S24
AVESA.00001b.r3.1Ag0000971.2	AsPYL1	14.0627	11.6222	15.0157	24.3605	14.9467	16.3373
AVESA.00001b.r3.1Cg0000613.2	AsPYL2	6.6862	19.9573	37.349	13.7893	30.5836	35.2228
AVESA.00001b.r3.1Cg0001670.2	AsPYL3	27.6184	19.5009	22.0671	41.9245	28.036	27.3399
AVESA.00001b.r3.1Dg0000157.1	AsPYL4	17.1682	46.9077	74.9662	32.4055	76.1231	63.9396
AVESA.00001b.r3.1Dg0000962.2	AsPYL5	11.9072	10.5523	13.2178	17.2937	14.2366	14.946
AVESA.00001b.r3.4Cg0003243.2	AsPYL6	14.8197	2.2149	8.41689	12.3239	5.23972	16.1108
AVESA.00001b.r3.6Ag0000500.3	AsPYL7	76.5343	60.0014	53.1255	74.295	65.2946	43.2706
AVESA.00001b.r3.6Cg0002306.1	AsPYL8	63.4765	46.3742	31.4653	65.5727	54.7865	25.953
AVESA.00001b.r3.6Dg0000148.1	AsPYL9	12.4229	4.5102	18.29	10.6375	8.13138	22.878
AVESA.00001b.r3.6Dg0000219.1	AsPYL10	37.6798	25.8924	24.615	38.2937	26.9852	19.7378
AVESA.00001b.r3.7Ag0002908.1	AsPYL11	NA	NA	NA	NA	NA	NA
AVESA.00001b.r3.7Dg0001928.1	AsPYL12	NA	NA	NA	NA	NA	NA
