# Supplementary material for: Genome-wide identification and characterization of ABA receptor pyrabactin resistance 1-like protein (PYL) family in oat
Source: PeerJ. 2023 Oct 2;11:e16181. doi: 10.7717/peerj.16181 (PMC10552766; doi:10.7717/peerj.16181)
Supplement: Supplemental Information 1 [file peerj-11-16181-s001.zip › supplementary material/Additional file 5.xlsx]

## Sheet: salt
ID	0h	2h	4h	8h	12h	24h
AVESA.00001b.r3.1Ag0000114	3.25237	0.873024	1.68556	1.24811	20.7627	3.29564
AVESA.00001b.r3.1Ag0002941	0.634413	0.504092	0.356042	1.05247	2.70094	1.58133
AVESA.00001b.r3.5Ag0002236	0	0	0	0	0.055984	0
AVESA.00001b.r3.5Ag0002237	0.914586	1.10173	1.35702	1.81781	3.12147	2.00371
AVESA.00001b.r3.5Ag0002238	0.139699	0.0681691	0	0.0895648	0.269484	0.0340869
AVESA.00001b.r3.5Ag0002239	0.153399	0.320814	0.169356	0.371836	1.03053	0.829333
AVESA.00001b.r3.5Ag0002241	0.10198	0.187143	0.177147	0.422374	1.23824	0.854991
AVESA.00001b.r3.5Ag0002242	0	0	0	0	0	0
AVESA.00001b.r3.5Ag0002465	0.39585	0.938555	0.308927	0.239537	0.814069	0.188378
AVESA.00001b.r3.5Ag0002466	4.23839	11.4423	1.55984	3.38512	3.27588	0.336469
AVESA.00001b.r3.5Ag0002467	0	0.0962141	0.121826	0	0.603368	0.107023
AVESA.00001b.r3.5Ag0002750	2.95083	4.39347	3.35071	5.39058	4.8768	5.60071
AVESA.00001b.r3.1Ag0003382	1.72797	0.288981	0.515713	0.500681	1.75396	0.298017
AVESA.00001b.r3.5Ag0003138	0.0443395	0.119786	0.0120142	0.0939274	0.0127302	0.0573293
AVESA.00001b.r3.5Cg0000007	0.0198849	0	0	0	0	0
AVESA.00001b.r3.5Cg0000866	3.81304	5.09336	3.16506	6.15239	7.12228	9.12106
AVESA.00001b.r3.5Cg0001449	0.334447	0.623431	0.803016	0.680545	0.43364	0.622119
AVESA.00001b.r3.5Cg0001834	1.0896	1.08539	0.248896	1.35903	4.1946	1.14395
AVESA.00001b.r3.5Cg0001835	1.7275	0.615332	0.51091	1.4764	8.00625	4.90907
AVESA.00001b.r3.5Cg0002021	0.708973	2.0113	0.935144	0.69303	1.03497	0.11593
AVESA.00001b.r3.5Cg0002022	0.251964	0.151455	0.149054	0.037246	0.246548	0.082497
AVESA.00001b.r3.5Cg0002367	3.18485	3.96147	3.0274	4.14896	4.97791	7.84634
AVESA.00001b.r3.5Cg0003110	0.602204	0.53253	0.304883	0.523264	1.40641	0.311678
AVESA.00001b.r3.1Ag0003598	0.838307	0.239353	0.582933	0.315832	2.82735	2.30485
AVESA.00001b.r3.5Cg0003170	0.161737	1.14975	0.436584	1.51165	1.77614	1.23971
AVESA.00001b.r3.5Dg0000239	3.66676	1.35779	2.46618	2.64188	2.69292	4.54711
AVESA.00001b.r3.5Dg0000295	0	0	0	0	0.241961	0
AVESA.00001b.r3.5Dg0001036	4.82474	3.88794	2.7634	5.32552	6.07206	7.63491
AVESA.00001b.r3.5Dg0001795	0.0810839	0.0575836	0.0285988	0.141427	0.601534	0.477884
AVESA.00001b.r3.5Dg0001796	1.19886	0.482649	0.515957	0.934745	2.64338	0.791957
AVESA.00001b.r3.5Dg0001797	0.0801315	0.310314	0.176418	0.330003	2.42966	2.45674
AVESA.00001b.r3.5Dg0001798	1.22657	0.66427	0.556999	0.644938	0.829191	0.361082
AVESA.00001b.r3.5Dg0001996	0.629442	0.818799	0.367969	0.243317	0.886591	0.179798
AVESA.00001b.r3.5Dg0001997	5.38267	9.66231	2.28444	4.08585	5.50809	0.926735
AVESA.00001b.r3.1Ag0003599	0.906976	0.435404	0.504736	0.586809	8.32246	6.19388
AVESA.00001b.r3.5Dg0002271	2.45146	4.08766	2.81737	4.46642	4.54027	4.46349
AVESA.00001b.r3.5Dg0002639	0.364402	0.304107	0.225927	0.187418	0.167545	0.228663
AVESA.00001b.r3.5Dg0002641	0	0.0116937	0.0117311	0	0	0
AVESA.00001b.r3.5Dg0003042	0	0	0.0262665	0	0.0575397	0.256217
AVESA.00001b.r3.6Ag0000181	9.60888	3.91248	5.3885	7.51974	15.5335	13.4596
AVESA.00001b.r3.6Ag0000523	1.43955	1.60611	1.7426	2.15174	2.71977	2.03168
AVESA.00001b.r3.6Ag0001122	0	0	0	0	0.02518	0
AVESA.00001b.r3.6Ag0001747	0	0	0	0	0	0
AVESA.00001b.r3.6Ag0002334	5.07481	6.63743	4.21468	7.60427	6.48862	10.5362
AVESA.00001b.r3.6Ag0002386	3.48226	3.67705	1.48758	3.80105	3.80031	0.721021
AVESA.00001b.r3.1Ag0003654	0.153422	0.161249	0.0942868	0.158589	0.720885	0.0704099
AVESA.00001b.r3.6Ag0002944	0.0341133	0.0545015	0.0538538	0.105251	0.864146	0.0789591
AVESA.00001b.r3.6Ag0002945	0.76555	0.47172	1.1584	0.637768	8.00513	2.84586
AVESA.00001b.r3.6Cg0000162	1.01363	0.574125	0.769768	0.234404	3.42303	2.37106
AVESA.00001b.r3.6Cg0000747	0	0	0	0	0	0
AVESA.00001b.r3.6Cg0001929	3.00015	1.58442	1.84741	2.1356	6.05965	6.42965
AVESA.00001b.r3.6Cg0003107	0	0	0	0	0	0
AVESA.00001b.r3.6Dg0000807	0	0	0	0	0	0
AVESA.00001b.r3.6Dg0001435	0	0	0	0	0	0
AVESA.00001b.r3.7Ag0000779	0	0	0	0.042995	0.069491	0
AVESA.00001b.r3.7Ag0001493	0.45658	0.791463	0.429755	0.791185	0.937683	1.0988
AVESA.00001b.r3.1Cg0000536	2.00899	1.04254	1.28495	1.34308	6.26353	2.10624
AVESA.00001b.r3.7Ag0002248	4.03619	1.45077	1.36875	5.67766	6.49138	6.44718
AVESA.00001b.r3.7Cg0000048	0.468848	0.130817	0.390877	0.179629	0.327985	0.750851
AVESA.00001b.r3.7Cg0000728	0.403489	0.819039	0.384947	0.481008	1.46949	3.39251
AVESA.00001b.r3.7Cg0000830	1.74342	1.36693	1.85997	2.16975	2.54404	5.07019
AVESA.00001b.r3.7Cg0001326	2.3551	2.80238	2.16512	3.5398	3.54651	4.13727
AVESA.00001b.r3.7Cg0002625	1.97761	3.0324	2.22885	3.75947	4.53155	4.83466
AVESA.00001b.r3.7Cg0002850	4.41815	3.65286	2.02481	4.18039	4.69369	5.18794
AVESA.00001b.r3.7Dg0001233	3.64361	6.89226	5.13028	5.53808	7.42167	12.2464
AVESA.00001b.r3.7Dg0001883	0.258225	0.420289	0.49868	0.414429	1.56282	0.732405
AVESA.00001b.r3.7Dg0002639	1.56099	1.01601	1.99762	0.870307	10.1227	3.05049
AVESA.00001b.r3.1Cg0000648	3.79967	3.17816	1.85102	1.76689	6.92607	0.688431
AVESA.00001b.r3.7Dg0003006	1.1438	0.410631	0.884233	0.366763	6.94509	1.85603
AVESA.00001b.r3.7Dg0003306	0	0	0.0281091	0.114135	0.283561	0.16799
AVESA.00001b.r3.7Dg0003368	0.109297	0.0960241	0.037714	0.0188711	0.15726	0.062245
AVESA.00001b.r3.1Cg0001096	1.94469	0.499551	0.594614	0.505142	7.22744	2.50238
AVESA.00001b.r3.1Dg0000086	1.9965	1.03674	1.22342	2.12345	16.6469	1.45173
AVESA.00001b.r3.1Dg0000198	3.1696	5.12558	1.83973	4.41486	11.7323	1.6546
AVESA.00001b.r3.1Ag0000229	5.31263	6.91187	1.86174	4.32752	15.1819	1.82674
AVESA.00001b.r3.1Dg0000272	2.29758	0.348363	0.600612	0.411031	4.58583	1.97104
AVESA.00001b.r3.1Dg0001418	0.711447	0.972775	0.0759778	0.461781	1.06179	0
AVESA.00001b.r3.1Dg0001433	1.36844	0.99924	1.01498	0.990208	2.94125	1.93208
AVESA.00001b.r3.1Dg0001881	10.0073	1.25327	1.12206	2.53075	8.79953	1.71041
AVESA.00001b.r3.1Dg0002060	0.100177	0	0.0149099	0.089388	0.0815879	0.097079
AVESA.00001b.r3.1Dg0002109	0.0366625	0.0581517	0.152753	0.0572182	0.0563569	0.33244
AVESA.00001b.r3.1Dg0002110	0	0.044717	0	0	0.048958	0.251358
AVESA.00001b.r3.1Dg0002172	1.22278	0.131458	0.418013	0.581982	1.48195	2.27751
AVESA.00001b.r3.2Ag0000805	0.458369	0.317483	0.361568	0.194034	0.264787	0.580549
AVESA.00001b.r3.2Ag0000859	12.3064	7.41136	9.85122	9.24515	17.3927	20.733
AVESA.00001b.r3.1Ag0000315	2.30046	0.16478	0.737407	0.546269	3.66992	2.21443
AVESA.00001b.r3.2Ag0001363	0.0141692	0.0299074	0	0	0.0968096	0.0483961
AVESA.00001b.r3.2Ag0001713	1.2045	0.561502	0.760966	0.99814	1.15376	0.773304
AVESA.00001b.r3.2Ag0001949	0	0	0	0	0	0
AVESA.00001b.r3.2Ag0002003	14.8175	12.0838	10.133	16.9502	17.2539	13.0778
AVESA.00001b.r3.2Cg0000377	10.1959	12.8359	7.7813	16.8844	15.7352	3.48039
AVESA.00001b.r3.2Cg0000429	5.52824	6.36554	4.39292	7.74321	7.74455	12.0426
AVESA.00001b.r3.2Cg0001493	0.238782	0.0727096	0.0720604	0.0782715	0.0571409	0.115663
AVESA.00001b.r3.2Cg0001569	13.1346	8.97169	10.6126	9.37368	13.806	20.8843
AVESA.00001b.r3.2Cg0001660	0.518919	0.596327	0.379634	1.45135	1.74728	1.73296
AVESA.00001b.r3.2Cg0002091	0.0195129	0.020572	0	0.0404692	0.0221872	0.0222523
AVESA.00001b.r3.1Ag0001403	0.0392335	0.122901	0	0.0404175	0	0
AVESA.00001b.r3.2Cg0002644	0.0176215	0	0	0	0.020076	0.020102
AVESA.00001b.r3.2Cg0002688	8.37152	9.95069	9.39933	12.4525	12.181	7.93064
AVESA.00001b.r3.2Dg0001085	3.66953	1.20468	0.957654	2.77503	5.82359	5.56853
AVESA.00001b.r3.2Dg0001275	0	0	0	0	0	0
AVESA.00001b.r3.2Dg0001878	0	0	0	0	0	0
AVESA.00001b.r3.2Dg0001924	3.39008	2.36345	2.29646	2.95911	3.23291	2.48445
AVESA.00001b.r3.2Dg0002365	3.23025	2.50006	0.513754	3.20062	3.31827	0.464625
AVESA.00001b.r3.2Dg0002415	4.99981	5.10866	4.54155	5.2715	6.59882	9.59599
AVESA.00001b.r3.2Dg0003425	17.7218	11.0977	14.2215	16.221	19.5999	29.8557
AVESA.00001b.r3.3Ag0000620	0.119409	0.399606	0.228715	0.322822	0.34124	0.351221
AVESA.00001b.r3.1Ag0001421	1.61719	1.48869	1.20814	2.29796	2.9739	1.35434
AVESA.00001b.r3.3Ag0000658	0	0.0203223	0	0	0.186576	0
AVESA.00001b.r3.3Ag0000958	1.62303	1.09502	0.552143	2.10154	9.16571	7.72655
AVESA.00001b.r3.3Ag0001750	3.88693	4.84413	3.5148	5.99521	8.56295	5.26353
AVESA.00001b.r3.3Ag0001795	0.979938	0.805012	0.737745	0.802279	1.90174	1.21786
AVESA.00001b.r3.3Ag0002151	6.23163	5.6306	1.93321	11.9945	11.6661	3.55752
AVESA.00001b.r3.3Ag0002231	0.0262618	0.145036	0	0.309218	0.603737	0.319064
AVESA.00001b.r3.3Cg0000615	0	0.0219958	0	0	0.139067	0.0243431
AVESA.00001b.r3.3Cg0000616	2.38158	0.437967	0.814471	0.475849	2.94708	0.338239
AVESA.00001b.r3.3Cg0000877	0.645145	0.124272	0.215641	0.274343	0.602716	0.46571
AVESA.00001b.r3.3Cg0000881	0.151589	0.345867	0.273857	0.707101	0.573951	0.489921
AVESA.00001b.r3.1Ag0001867	5.4174	1.00471	0.63558	1.2405	2.98775	0.964747
AVESA.00001b.r3.3Cg0001811	1.07376	0.856289	0.817734	2.1824	5.19796	3.54751
AVESA.00001b.r3.3Cg0001979	1.18679	1.45245	1.03278	1.56865	2.56066	2.55308
AVESA.00001b.r3.3Cg0002027	0.858345	0.652075	0.528489	0.629134	0.953719	0.681864
AVESA.00001b.r3.3Cg0002394	9.13795	9.59417	4.05271	19.6182	17.5596	6.92736
AVESA.00001b.r3.3Cg0002477	0.224001	0	0.0325858	0.262913	0.471901	0.875801
AVESA.00001b.r3.3Cg0002567	0.35029	0.134773	0.168365	0.285896	1.24876	1.37396
AVESA.00001b.r3.3Cg0002585	0.248557	0.161819	0.441616	0.384247	0.283314	0.324458
AVESA.00001b.r3.3Cg0002589	0	0	0	0	0	0
AVESA.00001b.r3.3Dg0000085	0.335041	0	0	0.211472	0.205835	0.122096
AVESA.00001b.r3.3Dg0000119	0	0	0	0	0.0931415	0
AVESA.00001b.r3.1Ag0002093	0.113196	0.157235	0.0381856	0.155144	0.300644	0.529994
AVESA.00001b.r3.3Dg0000120	0.56287	0.0452689	0.264817	0.222419	2.02059	0.249891
AVESA.00001b.r3.3Dg0001195	1.31889	1.12289	1.04783	1.87643	1.05099	1.38232
AVESA.00001b.r3.3Dg0001346	1.00599	0.683132	0.703985	1.13676	2.16869	1.1328
AVESA.00001b.r3.3Dg0001412	0.0168147	0	0	0.0192526	0	0
AVESA.00001b.r3.3Dg0001695	9.87805	11.9594	6.23257	18.5298	17.9812	6.96208
AVESA.00001b.r3.3Dg0001784	0.506452	0.560634	0.47812	0.683462	0.55622	0.850047
AVESA.00001b.r3.3Dg0001857	0.36766	0.251789	0.31276	0.358987	3.00711	1.77736
AVESA.00001b.r3.3Dg0001879	0.073323	0	0.0380479	0	0.125422	0
AVESA.00001b.r3.3Dg0001880	0.200046	0.324633	0.490732	0.19221	0.373166	0.355385
AVESA.00001b.r3.3Dg0001883	0.758683	0.0708922	0.103623	0.455145	0.401651	0.395975
AVESA.00001b.r3.1Ag0002094	7.29845	6.05492	5.58145	6.24091	9.5416	7.85611
AVESA.00001b.r3.3Dg0001885	0.0614517	0.0495686	0.0497198	0.0580373	0.0177059	0
AVESA.00001b.r3.4Ag0000998	4.46238	3.66551	3.496	4.27411	6.12197	7.01653
AVESA.00001b.r3.4Ag0001473	0.981101	1.38955	1.15883	1.5611	1.83583	2.32321
AVESA.00001b.r3.4Ag0001567	0.682645	1.12721	0.591732	1.82087	2.39783	5.40659
AVESA.00001b.r3.4Ag0002737	0.347251	0.0914677	0.208659	0.197632	1.06095	0.693092
AVESA.00001b.r3.4Ag0002758	0.039583	0.0413935	0	0.0816606	0	0
AVESA.00001b.r3.4Ag0003882	0	0	0	0	0	0
AVESA.00001b.r3.4Cg0000279	0.0345267	0.0363544	0	0.0716905	0.590193	0.079266
AVESA.00001b.r3.4Cg0002559	1.22574	0.856464	1.03437	1.37405	2.09676	1.48065
AVESA.00001b.r3.4Cg0003114	2.45025	0.505224	0.47099	0.904114	1.09193	2.67412
AVESA.00001b.r3.1Ag0002919	0.763407	0.226948	0.0738772	0.186964	0.206252	0
AVESA.00001b.r3.4Dg0000598	5.36076	4.57951	6.41886	6.07577	6.86556	8.84329
AVESA.00001b.r3.4Dg0001357	5.51176	4.43624	3.17863	5.12967	6.30672	6.86394
AVESA.00001b.r3.4Dg0001449	0.0676873	0.0720255	0.249828	0.0354472	1.67846	0.155133
AVESA.00001b.r3.4Dg0001810	0.429393	0.770769	0.445145	1.04582	1.2349	1.4289
AVESA.00001b.r3.4Dg0001906	0.417575	0.369818	0.138649	0.52866	1.2632	3.16792
AVESA.00001b.r3.4Dg0002562	0.0154597	0.0167434	0.0168393	0.130755	0.0178658	0.0510529
AVESA.00001b.r3.5Ag0000694	0	0	0	0	0.25217	0
AVESA.00001b.r3.5Ag0001084	4.96469	4.154	2.55577	5.82004	4.60025	7.28623
AVESA.00001b.r3.5Ag0001458	2.53322	2.60108	2.58933	4.83663	5.37854	7.39089
AVESA.00001b.r3.5Ag0001915	0.0424183	0.0451254	0	0.044323	0.0970223	0.0486064
AVESA.00001b.r3.Ung0000001	0.184891	0.0860109	0.0772346	0.0655424	0.152576	0.114962
AVESA.00001b.r3.Ung0000002	0.0309375	0.0671188	0.0168831	0.0655364	0.089301	0.0606553
AVESA.00001b.r3.Ung0000003	172.295	61.7524	85.5974	63.5856	80.5343	195.966
AVESA.00001b.r3.Ung0000004	0.689983	2.2176	1.31834	1.52554	1.25435	4.12997
AVESA.00001b.r3.Ung0000005	1.74976	2.6217	2.68788	1.60877	1.8914	2.41752
AVESA.00001b.r3.Ung0000006	0.155844	0.321524	0.0631162	0.12645	0.139456	0.0695952
AVESA.00001b.r3.Ung0000007	7.70867	3.77285	3.30964	8.52396	11.4934	16.6733
AVESA.00001b.r3.Ung0000008	41.584	40.5967	34.2164	48.8571	56.8458	73.7898
AVESA.00001b.r3.Ung0000009	0.0227041	0.171486	0.0864287	0.306114	0.213395	0.291771
AVESA.00001b.r3.Ung0000010	4.14932	4.27626	2.37944	5.73496	5.96663	6.36984
AVESA.00001b.r3.Ung0000011	0.490048	2.7137	4.4457	1.61765	2.33898	0.767125
AVESA.00001b.r3.Ung0000012	1.40737	0.807266	0.652559	0.719834	1.46676	2.66705
AVESA.00001b.r3.Ung0000013	0.281414	0.0929142	0.471082	0.125235	0.110457	0.51169
AVESA.00001b.r3.Ung0000014	1.1485	2.19431	1.66465	2.65951	2.21929	2.42425
AVESA.00001b.r3.Ung0000015	0	0	0	0	0	0
AVESA.00001b.r3.Ung0000016	2.00447	2.78429	1.59933	2.33629	2.50306	2.49707
AVESA.00001b.r3.Ung0000017	7.29097	10.9709	7.21884	8.77621	11.3254	29.7128
AVESA.00001b.r3.Ung0000018	1.0206	1.00792	1.17934	1.12927	1.0659	1.70648
AVESA.00001b.r3.Ung0000019	0	0	0	0	0	0
AVESA.00001b.r3.Ung0000020	0	0.065034	0.0622357	0.0245715	0	0.0387201
AVESA.00001b.r3.Ung0000021	0	0	0	0.0176798	0	0
AVESA.00001b.r3.Ung0000022	0	0	0	0	0	0
AVESA.00001b.r3.Ung0000023	0	0	0	0	0	0
AVESA.00001b.r3.Ung0000024	0.0110801	0.0331335	0	0	0	0
AVESA.00001b.r3.Ung0000025	0.120762	0.000106	0.100165	0	0.0353195	0
AVESA.00001b.r3.Ung0000026	1.66224	2.79305	1.76281	2.89467	3.3075	2.55473
AVESA.00001b.r3.Ung0000027	0	0	0	4.42505	3.9805	0
AVESA.00001b.r3.Ung0000028	0.0422962	0.014733	0	0	0.0478267	0
AVESA.00001b.r3.Ung0000029	3.01154	2.61868	2.00165	3.83997	4.38365	3.19923
AVESA.00001b.r3.Ung0000030	4.16614	5.3624	3.16529	8.14107	7.43771	5.46271
AVESA.00001b.r3.Ung0000031	2.52223	1.62478	1.92315	2.8049	4.10776	5.66436
AVESA.00001b.r3.Ung0000032	2.27842	2.33532	2.28179	2.46173	3.58339	3.71319
AVESA.00001b.r3.Ung0000033	0.836937	0.942368	0.52053	1.15108	1.20038	1.41161
AVESA.00001b.r3.Ung0000034	0.983225	0.923145	0.58819	1.22771	1.12081	1.00042
AVESA.00001b.r3.Ung0000035	0.0794686	0.170695	0.0318702	0.0765808	0.104269	0.172571
AVESA.00001b.r3.Ung0000036	0.184897	0.195256	0.164119	0.284292	0.360964	0.183935
AVESA.00001b.r3.Ung0000037	0.941697	1.25676	0.859194	1.2299	1.11759	1.52439
AVESA.00001b.r3.Ung0000038	0.697876	0.852148	0.421999	0.937537	1.24725	0.933562
AVESA.00001b.r3.Ung0000039	0.401903	0.694511	0.172368	0.836665	0.874897	0.407825
AVESA.00001b.r3.Ung0000040	1.24711	1.85774	1.23973	1.95058	1.85965	1.71963
AVESA.00001b.r3.Ung0000041	1.81113	1.82008	1.25849	2.0687	2.81901	4.44019
AVESA.00001b.r3.Ung0000042	0.595342	0.0686681	0.149034	0.146173	0.243845	0.33966
AVESA.00001b.r3.Ung0000043	0.475594	0.428333	0.175078	0.68183	1.18689	0.94053
AVESA.00001b.r3.Ung0000044	0.751905	0.733486	0.622767	0.90837	0.986899	1.07949
AVESA.00001b.r3.Ung0000045	0.444521	0.586346	0.399238	0.587972	0.704175	0.46515
AVESA.00001b.r3.Ung0000046	1.64632	2.04885	1.23789	2.86374	2.99088	3.58157
AVESA.00001b.r3.Ung0000047	2.44966	1.99537	1.69249	3.18986	4.67225	5.11086
AVESA.00001b.r3.Ung0000048	0	0	0	0	0	4.14e-07
AVESA.00001b.r3.Ung0000049	0.0212347	0	0.0239862	0	0	0.0455771
AVESA.00001b.r3.Ung0000050	0	0	0	0	0	0.0464248
AVESA.00001b.r3.Ung0000051	0.716877	0.850874	0.691376	0.786689	0.826442	0.566218
AVESA.00001b.r3.Ung0000052	10.5138	10.2448	9.3113	11.8202	12.7548	13.166
AVESA.00001b.r3.Ung0000053	0.0341684	0.179962	0.225999	0.242522	0.155435	0.0932811
AVESA.00001b.r3.Ung0000054	0.192833	0.777336	0.449599	0.654351	0.488764	0.502695
AVESA.00001b.r3.Ung0000055	3.07487	1.77216	1.58642	1.90976	2.15087	0.500289
AVESA.00001b.r3.Ung0000056	3.33633	1.56716	1.66974	2.04046	3.3394	2.53275
AVESA.00001b.r3.Ung0000057	5.6079	6.62626	5.43974	7.03354	7.5389	12.33
AVESA.00001b.r3.Ung0000058	1.12217	3.18991	2.7378	1.69855	1.72437	2.26487
AVESA.00001b.r3.Ung0000059	0	0	0	0	0	0
AVESA.00001b.r3.Ung0000060	0.0145637	0.0158496	0	0	0.0167792	0.0316436
AVESA.00001b.r3.Ung0000061	8.01649	6.2833	6.46475	9.37102	10.6656	9.68758
AVESA.00001b.r3.Ung0000062	1.02639	1.02918	1.00068	1.37368	1.42792	1.31905
AVESA.00001b.r3.Ung0000063	0.216962	0.317744	0.306148	0.328946	0.594534	0.501013
AVESA.00001b.r3.Ung0000064	1.88944	2.47999	2.1212	3.13318	4.36931	4.35691
AVESA.00001b.r3.Ung0000065	0.390994	0.522682	0.379343	0.509396	0.444244	0.561884
AVESA.00001b.r3.Ung0000066	2.21403	2.4235	2.94105	2.10663	3.08166	4.49574
AVESA.00001b.r3.Ung0000067	0.868894	1.54869	1.00224	1.99337	1.98904	1.85088
AVESA.00001b.r3.Ung0000068	0.0557978	0.0842579	0.0640467	0.114375	0.126151	0.134903
AVESA.00001b.r3.Ung0000069	1.14462	1.70593	1.47813	2.09945	1.78394	2.12836
AVESA.00001b.r3.Ung0000070	1.11968	1.19261	0.891599	2.62977	2.41663	2.10282
AVESA.00001b.r3.Ung0000071	0.330231	0.117399	0.17792	0.36727	0.389005	0.327199
AVESA.00001b.r3.Ung0000072	4.7565	5.33291	4.23337	6.35487	8.19184	10.9435
AVESA.00001b.r3.Ung0000073	12.3385	8.70185	9.67173	12.0307	13.653	13.7876
AVESA.00001b.r3.Ung0000074	0	0.0910946	0.190809	0.067213	0.0371453	0.0992422
AVESA.00001b.r3.Ung0000075	0.390526	0.288641	0.620302	0.425288	0.74315	1.34149
AVESA.00001b.r3.Ung0000076	0.19311	0.220943	0.217504	0.270973	0.276428	0.501755
AVESA.00001b.r3.Ung0000077	15.4294	2.24977	6.77069	1.00367	1.58831	0.842835
AVESA.00001b.r3.Ung0000078	67.4203	9.7092	22.0588	2.39495	4.17296	8.84821
AVESA.00001b.r3.Ung0000079	0	0	0	0.0216875	0	0.0356397
AVESA.00001b.r3.Ung0000080	0.110125	0.0841905	0.0635986	0.0632491	0.286591	0.147904
AVESA.00001b.r3.Ung0000081	93.9671	9.2678	35.8128	5.51782	12.5756	4.58077
AVESA.00001b.r3.Ung0000082	0.246705	0.293822	0.154353	0.460195	0.473594	0.783093
AVESA.00001b.r3.Ung0000083	3.68184	2.43917	1.42218	2.898	4.09918	3.69874
AVESA.00001b.r3.Ung0000084	2.52325	3.27134	2.31215	5.43151	5.14085	4.28002
AVESA.00001b.r3.Ung0000085	2.18343	2.39582	2.12913	2.64216	3.137	3.06749
AVESA.00001b.r3.Ung0000086	0.496165	0.843623	1.0485	0.900458	0.751641	0.902916
AVESA.00001b.r3.Ung0000087	58.327	10.9938	18.5629	18.0868	38.9469	50.73
AVESA.00001b.r3.Ung0000088	22.0423	9.29723	4.49459	26.5071	48.9123	44.5006
AVESA.00001b.r3.Ung0000089	0	0	0	0	0	0.0138778
AVESA.00001b.r3.Ung0000090	0.214249	0.212987	0.0596324	0.345166	0.537084	0.266416
AVESA.00001b.r3.Ung0000091	3.8216	4.81416	2.99525	7.68631	7.76002	8.56393
AVESA.00001b.r3.Ung0000092	3.03365	3.77805	2.45292	3.88569	4.7889	4.75748
AVESA.00001b.r3.Ung0000093	0.926961	0.864757	0.712041	1.17086	0.982419	0.461315
AVESA.00001b.r3.Ung0000094	0.0779588	0.0973834	0.187808	0.153788	0.0886262	0.274033
AVESA.00001b.r3.Ung0000095	0.241656	0.442654	0.324402	0.842496	0.750696	0.353048
AVESA.00001b.r3.Ung0000096	1.23019	1.14982	0.836623	2.1713	2.86855	3.16284
AVESA.00001b.r3.Ung0000097	2.8367	3.0404	3.23099	4.59012	5.23226	6.62471
AVESA.00001b.r3.Ung0000098	1.333	1.15619	1.40996	2.02759	3.30903	1.4063
AVESA.00001b.r3.Ung0000099	2.68554	4.67009	4.33057	5.65066	6.47289	6.85607
AVESA.00001b.r3.Ung0000100	0.0979808	0.546469	0.38801	0.551061	0.279228	0.684446
AVESA.00001b.r3.Ung0000101	0.0117847	0	0	0	0	0
AVESA.00001b.r3.Ung0000102	0	0	0	0	0	0
AVESA.00001b.r3.Ung0000103	0.108777	0.0888666	0.0745807	0.112101	0.204859	0.1055
AVESA.00001b.r3.Ung0000104	0	0	0	0	0	0
AVESA.00001b.r3.Ung0000105	0.345922	0.176539	0.128555	0.456536	0.174023	0.328336
AVESA.00001b.r3.Ung0000106	0.775867	1.87324	0.949423	2.1893	3.07555	3.79556
AVESA.00001b.r3.Ung0000107	0.320275	0.0927283	0.152509	0.15193	0.481177	0.358651
AVESA.00001b.r3.Ung0000108	0.149487	0.334896	0.192026	0.237126	0.236356	0.419063
AVESA.00001b.r3.Ung0000109	1.17833	2.01136	0.967299	1.64213	2.11809	2.58535
AVESA.00001b.r3.Ung0000110	20.698	22.0038	16.9825	29.6891	38.1346	40.232
AVESA.00001b.r3.Ung0000111	0.376875	0.286163	0.148758	0.714427	0.984243	1.14416
AVESA.00001b.r3.Ung0000112	0.481795	0.39515	0.666102	0.478898	0.44947	0.275123
AVESA.00001b.r3.Ung0000113	0.397356	0.598795	0.0851473	0.249001	0	0.357515
AVESA.00001b.r3.Ung0000114	0.239884	0.329086	0.0635375	2.40107	3.80444	2.62014
AVESA.00001b.r3.Ung0000115	9.20109	0.46392	0.213722	1.05073	9.55645	4.29258
AVESA.00001b.r3.Ung0000116	1.94448	0.369978	0.53908	1.67041	9.96946	14.1057
AVESA.00001b.r3.Ung0000117	1.67398	0.164798	0.0815914	0.16196	0.796204	2.89604
AVESA.00001b.r3.Ung0000118	1.38472	9.30001	2.8984	8.33393	4.34425	6.68223
AVESA.00001b.r3.Ung0000119	0	0	0	0.0838506	0	0
AVESA.00001b.r3.Ung0000120	2.48725	25.2412	7.07539	16.5308	11.7692	14.3535
AVESA.00001b.r3.Ung0000121	0.0571716	0	0.0605309	0.0159901	0.0428287	0.0380558
AVESA.00001b.r3.Ung0000122	26.2545	125.164	86.4421	67.832	96.6408	180.963
AVESA.00001b.r3.Ung0000123	11.9719	87.1389	32.2817	41.1871	73.354	120.846
AVESA.00001b.r3.Ung0000124	0.420739	11.8045	4.72844	3.95293	3.46302	8.40704
AVESA.00001b.r3.Ung0000125	0.0158744	0.0297718	0.0388263	0.145717	0.160534	0.0734815
AVESA.00001b.r3.Ung0000126	0	0	0	0	0	0
AVESA.00001b.r3.Ung0000127	7.03941	6.31995	5.00017	8.23354	10.7461	10.9154
AVESA.00001b.r3.Ung0000128	0	0.224268	0.0761952	0.145353	0.0790503	0.676269
AVESA.00001b.r3.Ung0000129	21.2045	183.895	78.6164	228.019	206.422	531.601
AVESA.00001b.r3.Ung0000130	0	0	0	0.131557	0.191521	0.466397
AVESA.00001b.r3.Ung0000131	0	0	0	0.0538419	0.0295888	0.149574
AVESA.00001b.r3.Ung0000132	0	0	0	0	0	0
AVESA.00001b.r3.Ung0000133	4.99691	4.28009	3.1393	5.87738	7.63017	6.92415
AVESA.00001b.r3.Ung0000134	0	0	0	0.0110123	0	0
AVESA.00001b.r3.Ung0000135	1.26929	1.5387	0.850494	2.31521	2.24409	2.95396
AVESA.00001b.r3.Ung0000136	17.6705	19.3721	11.6184	30.0271	32.1255	28.5853
AVESA.00001b.r3.Ung0000137	3.23063	3.42712	2.76725	4.54738	4.75838	4.79762
AVESA.00001b.r3.Ung0000138	0.684788	0.976055	0.456653	1.81757	2.40186	2.51019
AVESA.00001b.r3.Ung0000139	0.132134	0.126657	0.0534709	0.286671	0.310528	0.336296
AVESA.00001b.r3.Ung0000140	20.1159	1.3412	1.2083	3.98579	6.51137	0.371359
AVESA.00001b.r3.Ung0000141	0.500148	2.23713	0.650843	2.88208	4.49071	4.22644
AVESA.00001b.r3.Ung0000142	0.120607	0.122482	0.0523044	0.255187	0.85792	0.398083
AVESA.00001b.r3.Ung0000143	0.35571	0.217338	0.219624	0.211103	2.07897	2.59695
AVESA.00001b.r3.Ung0000144	4.87072	6.42153	5.03835	8.12886	8.56512	11.0006
AVESA.00001b.r3.Ung0000145	1.5968	1.55734	0.698565	2.46336	7.72301	2.38295
AVESA.00001b.r3.Ung0000146	52.42	5.63464	11.7335	8.16184	13.718	6.44573
AVESA.00001b.r3.Ung0000147	3.38463	1.8007	1.37537	2.69301	4.28243	2.73518
AVESA.00001b.r3.Ung0000148	15.8805	15.9331	18.685	10.1993	12.6691	18.0288
AVESA.00001b.r3.Ung0000149	0	0	0	0	0	0
AVESA.00001b.r3.Ung0000150	0.0421891	0	0	0.0447999	0.0972824	0.0458923
AVESA.00001b.r3.Ung0000151	3.09795	2.81745	2.47549	4.7691	5.69296	6.66368
AVESA.00001b.r3.Ung0000152	2.07063	3.90619	1.67309	4.7908	3.71259	3.44845
AVESA.00001b.r3.Ung0000153	2.66642	2.16446	1.68098	2.08586	4.18151	4.23232
AVESA.00001b.r3.Ung0000154	122.67	43.369	54.7661	56.804	94.6225	56.0461
AVESA.00001b.r3.Ung0000155	0	0	0	0	0	0
AVESA.00001b.r3.Ung0000156	0	0	0	0	0	0
AVESA.00001b.r3.Ung0000157	0	0	0	0	0	0
AVESA.00001b.r3.Ung0000158	0	0	0	0	0	0
AVESA.00001b.r3.Ung0000159	0	0	0	0	0	0
AVESA.00001b.r3.Ung0000160	0.148102	0	0.0797014	0.0780746	0	0.0815568
AVESA.00001b.r3.Ung0000161	9.86558	7.63165	6.19249	10.0067	13.9735	16.9495
AVESA.00001b.r3.Ung0000162	9.62053	4.93028	5.40323	6.58673	8.13484	8.56089
AVESA.00001b.r3.Ung0000163	0	0.095742	0	0.0626777	0.0343107	0.0168068
AVESA.00001b.r3.Ung0000164	3.09129	3.5304	2.20862	4.29428	3.93911	5.52553
AVESA.00001b.r3.Ung0000165	0.759212	0.855238	0.812038	1.19567	1.23385	1.10674
AVESA.00001b.r3.Ung0000166	1.03685	1.88822	1.00084	2.329	2.353	2.2938
AVESA.00001b.r3.Ung0000167	0.535983	1.11398	0.840389	0.924371	1.12778	1.79341
AVESA.00001b.r3.Ung0000168	0.104046	0.310538	0.113841	0.291332	0.598936	0.246985
AVESA.00001b.r3.Ung0000169	1.69207	1.46634	0.783289	1.26649	1.68503	2.19513
AVESA.00001b.r3.Ung0000170	0.245469	0.276875	0.161256	0.367709	0.356211	0.370915
AVESA.00001b.r3.Ung0000171	0	0.019231	0.0887401	0.018789	0.0688023	0.0193304
AVESA.00001b.r3.Ung0000172	0.57983	0.679687	0.487012	0.949211	0.920518	1.27875
AVESA.00001b.r3.Ung0000173	0.068962	0.196164	0.157332	0.131767	0.332419	0.580107
AVESA.00001b.r3.Ung0000174	1.28457	1.55275	1.33432	2.27067	2.31419	2.57414
AVESA.00001b.r3.Ung0000175	1.18556	2.02793	1.2401	1.73081	1.93776	2.27542
AVESA.00001b.r3.Ung0000176	0.626652	0.834398	0.47035	0.606343	0.876153	1.08658
AVESA.00001b.r3.Ung0000177	3.35742	3.68551	2.72675	4.73831	5.7237	7.65589
AVESA.00001b.r3.Ung0000178	3.16599	4.43242	3.01896	5.21188	5.7711	7.7275
AVESA.00001b.r3.Ung0000179	22.3113	20.0456	18.9178	23.7776	29.3812	31.5661
AVESA.00001b.r3.Ung0000180	2.64609	2.84072	1.99019	3.4985	4.05926	3.63518
AVESA.00001b.r3.Ung0000181	10.3097	10.279	7.51922	15.345	18.3284	20.946
AVESA.00001b.r3.Ung0000182	0.693695	0.692261	0.373332	0.943595	1.17632	0.88106
AVESA.00001b.r3.Ung0000183	7.12678	9.36584	7.3996	10.043	9.86854	10.2843
AVESA.00001b.r3.Ung0000184	1.95848	2.00477	1.91858	3.90934	5.90005	3.69618
AVESA.00001b.r3.Ung0000185	2.92669	3.18431	2.70507	5.7847	7.30798	6.60555
AVESA.00001b.r3.Ung0000186	0.0467891	0	0	0	0	0.0174607
AVESA.00001b.r3.Ung0000187	50.3868	31.1119	47.2222	32.1553	58.0072	56.8544
AVESA.00001b.r3.Ung0000188	3.76405	3.01694	2.04134	5.18355	6.86015	17.9539
AVESA.00001b.r3.Ung0000189	16.4193	23.3005	18.186	27.1512	29.5696	58.1799
AVESA.00001b.r3.Ung0000190	0.668093	0.630526	0.748785	0.969637	1.34434	1.012
AVESA.00001b.r3.Ung0000191	0.074786	0.0606163	0.0405045	0.0791809	0.172565	0.207372
AVESA.00001b.r3.Ung0000192	1.36038	0.90187	1.12081	2.11478	3.7382	2.38534
AVESA.00001b.r3.Ung0000193	0.699864	0.888725	0.678468	0.772396	1.00431	1.23994
AVESA.00001b.r3.Ung0000194	4.12388	6.37904	5.39899	8.28312	7.2254	6.19227
AVESA.00001b.r3.Ung0000195	0.978418	0.612016	0.519494	0.726843	0.710603	0.554056
AVESA.00001b.r3.Ung0000196	71.9376	73.3917	89.0369	68.1099	93.2001	100.859
AVESA.00001b.r3.Ung0000197	0.0527446	0.0181452	0.0181824	0.107127	0.144206	0.380305
AVESA.00001b.r3.Ung0000198	4.71782	3.18463	3.67848	3.63197	4.50679	5.39941
AVESA.00001b.r3.Ung0000199	1.13292	0.812542	0.553586	1.43276	1.3956	1.13015
AVESA.00001b.r3.Ung0000200	1.57531	0.434554	1.06671	1.22089	0.747808	1.05147
AVESA.00001b.r3.Ung0000201	0.785835	1.94614	0.23926	1.55673	1.90837	4.0943
AVESA.00001b.r3.Ung0000202	0.0747862	0.19747	0.164809	0.103035	0.37261	0.789383
AVESA.00001b.r3.Ung0000203	4.57477	7.63255	5.69662	7.47769	10.2133	48.4697
AVESA.00001b.r3.Ung0000204	0.179069	0.302137	0.0569907	0.43361	0.329986	0.152846
AVESA.00001b.r3.Ung0000205	0	0.0162813	0.0161595	0.17653	0.209217	0.120365
AVESA.00001b.r3.Ung0000206	0.016036	0.037692	0.0581137	0.0396402	0.0607299	0.0630339
AVESA.00001b.r3.Ung0000207	0	0	0	0	0	0
AVESA.00001b.r3.Ung0000208	0.0528502	0.0321385	0.0606687	0.0879709	0	0
AVESA.00001b.r3.Ung0000209	0	0	0	0.0127165	0	0
AVESA.00001b.r3.Ung0000210	12.6833	12.5698	8.73525	19.0969	20.3493	22.4888
AVESA.00001b.r3.Ung0000211	11.9378	12.355	9.75545	20.3116	20.8494	27.2329
AVESA.00001b.r3.Ung0000212	0.545091	0.836588	0.586446	0.748764	0.665506	0.659922
AVESA.00001b.r3.Ung0000213	0.183697	0.187605	0.0515623	0.695834	0.402364	1.19778
AVESA.00001b.r3.Ung0000214	427.712	1275.39	405.157	492.665	239.911	850.07
AVESA.00001b.r3.Ung0000215	0	0	0	0	0.0640031	0
AVESA.00001b.r3.Ung0000216	0	0	0	0	0.0445563	0
AVESA.00001b.r3.Ung0000217	0.0105992	0	0	0.0177741	0	0.0092101
AVESA.00001b.r3.Ung0000218	0	0	0	0	0	0
AVESA.00001b.r3.Ung0000219	1.99253	0.963816	0.698393	0	0	0
AVESA.00001b.r3.Ung0000220	3.8682	4.32319	3.73428	4.3598	6.82079	7.71813
AVESA.00001b.r3.Ung0000221	0.0868046	0	0.195492	0	0	0
AVESA.00001b.r3.Ung0000222	2.80765	2.86396	2.18767	4.55862	3.98417	3.86267
AVESA.00001b.r3.Ung0000223	0	0.0559245	0.0283459	0	0.149778	0
AVESA.00001b.r3.Ung0000224	3.25398	4.49475	3.14674	5.19693	5.6958	6.91256
AVESA.00001b.r3.Ung0000225	0.150779	0.381364	0.02812	0.529684	0.753244	0.548688
AVESA.00001b.r3.Ung0000226	0.0523192	0.334881	0.147593	0.12171	0.259301	0.449374
AVESA.00001b.r3.Ung0000227	0.493416	1.43819	0.572545	0.633521	0.813209	1.41709
AVESA.00001b.r3.Ung0000228	14.1098	9.51436	8.27976	12.5055	21.5194	31.9206
AVESA.00001b.r3.Ung0000229	4.49747	3.09956	2.78764	4.79603	4.1396	6.72914
AVESA.00001b.r3.Ung0000230	3.11214	3.71457	3.5801	4.74617	4.34056	4.58228
AVESA.00001b.r3.Ung0000231	15.6733	11.8308	15.2844	10.5488	11.6726	34.1924
AVESA.00001b.r3.Ung0000232	1.1137	1.30332	0.632232	1.89013	2.03773	2.12087
AVESA.00001b.r3.Ung0000233	118.733	71.2658	136.461	70.2126	113.331	73.0544
AVESA.00001b.r3.Ung0000234	1.71509	1.49832	0.791888	2.58281	4.07543	4.19173
AVESA.00001b.r3.Ung0000235	0	0.0126486	0	0	0.0133091	0.0151814
AVESA.00001b.r3.Ung0000236	0	0	0	0	0	0
AVESA.00001b.r3.Ung0000237	0.60147	0.807033	0.45944	1.16432	1.87015	1.7694
AVESA.00001b.r3.Ung0000238	0	0	0	0	0	0
AVESA.00001b.r3.Ung0000239	0	0	0	0	0	0
AVESA.00001b.r3.Ung0000240	0.0179398	0.00974052	0.00981514	0.00914627	0	0.0395165
AVESA.00001b.r3.Ung0000241	0	0	0	0	0	0
AVESA.00001b.r3.Ung0000242	0	0	0	0	0	0
AVESA.00001b.r3.Ung0000243	0	0	0	0	0	0
AVESA.00001b.r3.Ung0000244	0	0	0	0	0	0
AVESA.00001b.r3.Ung0000245	7.79065	5.43998	5.06402	5.15041	6.36611	6.78119
AVESA.00001b.r3.Ung0000246	0.907063	0.30817	0.274641	1.24618	1.23294	0.597964
AVESA.00001b.r3.Ung0000247	9.24786	10.2265	13.7407	7.36801	7.72502	9.78441
AVESA.00001b.r3.Ung0000248	0	0.01355	0.0410144	0.0132821	0.0433858	0.0274274
AVESA.00001b.r3.Ung0000249	0.00021	1.17e-07	0.000133	1.39e-08	0.000118	4.30969
AVESA.00001b.r3.Ung0000250	0	0	0	0	0	0
AVESA.00001b.r3.Ung0000251	0	0	0	0	0	0
AVESA.00001b.r3.Ung0000252	0	0.804753	0	0	0	0
AVESA.00001b.r3.Ung0000253	71.9761	37.1984	26.4249	43.8261	27.3926	10.0608
AVESA.00001b.r3.Ung0000254	0	0	0	0	0	0
AVESA.00001b.r3.Ung0000255	3.75e-05	0.00293923	2.24e-08	0.0404765	0.0129259	0.00240445
AVESA.00001b.r3.Ung0000256	0	0	0	0	0	0
AVESA.00001b.r3.Ung0000257	0	0.486404	0.492845	1.92676	1.57298	1.01367
AVESA.00001b.r3.Ung0000258	0	0	0	0	0	0
AVESA.00001b.r3.Ung0000259	0.000313	0.0366591	27.4086	0.002433	9.15161	26.1382
AVESA.00001b.r3.Ung0000260	0	0	0	0	0	0
AVESA.00001b.r3.Ung0000261	153.152	135.186	139.216	137.106	265.652	76.7207
AVESA.00001b.r3.Ung0000262	0.177098	0.0266672	0.104801	0	0.0287698	0.114763
AVESA.00001b.r3.Ung0000263	0.0582011	0.0936778	0.155971	0.168379	0.283455	0.209249
AVESA.00001b.r3.Ung0000264	0.0144207	0.147678	0.0596891	0.18744	0	0.0148187
AVESA.00001b.r3.Ung0000265	0	0.0137153	0	0	0	0
AVESA.00001b.r3.Ung0000266	0.473393	0.300705	0.230677	0.656123	0.566741	0.456171
AVESA.00001b.r3.Ung0000267	0	0	0.0871634	0	0	0
AVESA.00001b.r3.Ung0000268	0	0.0294124	0	0	0	0.0346914
AVESA.00001b.r3.Ung0000269	2.82856	3.61815	3.60996	3.14046	3.95563	4.57829
AVESA.00001b.r3.Ung0000270	0.0418791	0	0	0.0222001	0.148738	0.0401708
AVESA.00001b.r3.Ung0000271	167.622	431.029	328.571	497.563	575.492	826.489
AVESA.00001b.r3.Ung0000272	0.137069	0.288245	0.0682894	0.809998	0.650523	0.752819
AVESA.00001b.r3.Ung0000273	4.22424	2.50331	1.59244	3.85881	6.17508	5.35815
AVESA.00001b.r3.Ung0000274	0.942883	1.08732	0.784794	1.84973	1.69749	1.55213
AVESA.00001b.r3.Ung0000275	6.77637	8.49299	3.28642	14.6042	19.4035	6.76644
AVESA.00001b.r3.Ung0000276	7.6452	8.24047	5.78059	10.1953	9.03446	14.1537
AVESA.00001b.r3.Ung0000277	0.0386471	0.0420808	0	0.162842	0.430288	0.868438
AVESA.00001b.r3.Ung0000278	0.370181	1.20348	0.542594	1.39904	2.37624	2.17245
AVESA.00001b.r3.Ung0000279	1.07656	1.14042	0.912299	1.50758	1.49835	1.29307
AVESA.00001b.r3.Ung0000280	1.87855	4.48752	4.032	3.84041	3.70052	6.82585
AVESA.00001b.r3.Ung0000281	11.4052	2.64822	2.87187	9.14237	10.2195	1.17867
AVESA.00001b.r3.Ung0000282	2.69544	1.9693	1.55818	2.15233	3.49038	5.43825
AVESA.00001b.r3.Ung0000283	0	0.0662712	0.0660718	0	0	0
AVESA.00001b.r3.Ung0000284	0.0620038	0.109074	0	0.214588	0.188169	0.162883
AVESA.00001b.r3.Ung0000285	8.13525	12.8506	8.46884	14.1978	11.7012	14.8732
AVESA.00001b.r3.Ung0000286	7.50537	7.46244	9.91492	5.75184	7.80132	20.2619
AVESA.00001b.r3.Ung0000287	7.72609	6.93882	6.87907	8.05643	11.2743	12.1254
AVESA.00001b.r3.Ung0000288	0	0	0	0	0	0
AVESA.00001b.r3.Ung0000289	4.57267	5.65067	4.88364	5.32215	5.5538	4.75952
AVESA.00001b.r3.Ung0000290	2.93789	4.53154	4.321	4.4208	5.36131	9.58165
AVESA.00001b.r3.Ung0000291	0.877875	1.61883	0.83424	1.85148	2.14093	2.6494
AVESA.00001b.r3.Ung0000292	2.40369	3.62916	2.11633	2.53716	3.8452	5.40855
AVESA.00001b.r3.Ung0000293	3.09743	2.15643	2.21743	3.94238	4.51085	3.62546
AVESA.00001b.r3.Ung0000294	0.0689934	0	0	0	1.68276	0
AVESA.00001b.r3.Ung0000295	0	0	0	0	0.0755771	0
AVESA.00001b.r3.Ung0000296	0	0	0	0	0.185339	0
AVESA.00001b.r3.Ung0000297	30.3074	9.60006	13.0799	7.96747	17.3162	27.1381
AVESA.00001b.r3.Ung0000298	0.1509	0.0676206	0.0221476	0.543916	0.432658	0.493676
AVESA.00001b.r3.Ung0000299	0	0	0	0	0	0
AVESA.00001b.r3.Ung0000300	0	0	0	0	0	0
AVESA.00001b.r3.Ung0000301	0.145251	0.23302	0.292249	0.297521	0.201046	0.251083
AVESA.00001b.r3.Ung0000302	0	0.0491685	0.049048	0	0	0
AVESA.00001b.r3.Ung0000303	0	0	0	0	0	0
AVESA.00001b.r3.Ung0000304	0.0775926	0.214506	0.156968	0.238503	0.204382	0.0601947
AVESA.00001b.r3.Ung0000305	0.930273	1.15809	0.986966	1.33356	2.06402	2.46904
AVESA.00001b.r3.Ung0000306	0.0314126	0.185685	0.200807	0.124913	0.0850188	0.019225
AVESA.00001b.r3.Ung0000307	0.488236	0.295628	0.675261	0.307883	0.444261	0.39896
AVESA.00001b.r3.Ung0000308	0.525662	1.00132	0.00948038	0.906434	1.38283	1.32216
AVESA.00001b.r3.Ung0000309	1.15813	1.15335	1.33262	1.75166	2.36756	1.97756
AVESA.00001b.r3.Ung0000310	0.476462	0.529759	0.389193	0.808975	1.30646	0.995625
AVESA.00001b.r3.Ung0000311	0.018194	0	0	0	0	0
AVESA.00001b.r3.Ung0000312	0	0	0	0	0.0223312	0
AVESA.00001b.r3.Ung0000313	1.49175	1.70186	0.839754	2.37906	2.94413	4.94966
AVESA.00001b.r3.Ung0000314	11.2501	7.48739	7.83148	9.25564	16.5679	16.1113
AVESA.00001b.r3.Ung0000315	10.5458	10.7595	8.73956	11.3435	11.9099	20.8646
AVESA.00001b.r3.Ung0000316	0.086562	0.0311658	0.0939488	0.109391	0.303896	0.191256
AVESA.00001b.r3.Ung0000317	38.9725	156.217	100.095	250.882	170.666	163.929
AVESA.00001b.r3.Ung0000318	40.9617	443.634	253.119	418.674	358.827	1102.31
AVESA.00001b.r3.Ung0000319	44.1964	45.138	9.98447	333.708	66.6014	368.843
AVESA.00001b.r3.Ung0000320	40.9617	443.63	253.119	302.862	358.294	1102.31
AVESA.00001b.r3.Ung0000321	2.67983	16.0807	4.06306	37.4337	25.4084	68.9641
AVESA.00001b.r3.Ung0000322	44.4275	46.6868	10.6877	335.438	68.5577	371.996
AVESA.00001b.r3.Ung0000323	0.0913295	0.943832	0.202538	1.15224	0.609173	0.716734
AVESA.00001b.r3.Ung0000324	24.9275	70.4608	48.2141	167.7	75.1308	276.888
AVESA.00001b.r3.Ung0000325	12.6342	12.6512	8.2501	16.9095	17.8294	20.7391
AVESA.00001b.r3.Ung0000326	0.470592	0.547794	0.616504	0.78558	0.752838	0.901246
AVESA.00001b.r3.Ung0000327	11.1512	63.0689	46.8327	43.6947	46.4923	92.3435
AVESA.00001b.r3.Ung0000328	4.36057	24.5915	8.37397	37.7095	20.6347	31.159
AVESA.00001b.r3.Ung0000329	56.7073	208.295	117.403	223.44	225.145	234.724
AVESA.00001b.r3.Ung0000330	0.0285635	0	0	0.0711536	0.0988464	0
AVESA.00001b.r3.Ung0000331	0.42444	0.124307	0.342628	0.171332	0.403978	0.0268518
AVESA.00001b.r3.Ung0000332	0.238215	0.161161	0.157889	0.181787	0.247772	0
AVESA.00001b.r3.Ung0000333	16.9018	22.4596	22.8323	17.0675	19.1906	33.8362
AVESA.00001b.r3.Ung0000334	23.5024	13.8988	7.2396	16.9594	16.9101	2.40028
AVESA.00001b.r3.Ung0000335	3.14442	0.909582	0.394283	1.28621	1.57137	0.207138
AVESA.00001b.r3.Ung0000336	0.247011	0.148903	0.0903315	0.0582615	0.0949993	0
AVESA.00001b.r3.Ung0000337	0.656474	0	0.0786157	0.0785064	0.17205	0.0287178
AVESA.00001b.r3.Ung0000338	2.44766	0.083727	0.0417337	0	0.0444813	0.0433416
AVESA.00001b.r3.Ung0000339	0.304976	0.272367	0.276766	0.0594565	0.199377	0.162424
AVESA.00001b.r3.Ung0000340	0.0210429	0.0952327	0.0705008	0.109497	0.168104	0.141685
AVESA.00001b.r3.Ung0000341	1.46206	2.29432	1.80075	1.88148	3.3184	3.13531
AVESA.00001b.r3.Ung0000342	0.014595	0.0161396	0	0	0.0174023	0.0160574
AVESA.00001b.r3.Ung0000343	0.133454	0.396299	0.0730754	0.336393	0.433999	0.335849
AVESA.00001b.r3.Ung0000344	0.0149519	0.00855688	0	0.0158598	0.0774124	0.0574389
AVESA.00001b.r3.Ung0000345	0	0	0.0214594	0	0.0218151	0.0385018
AVESA.00001b.r3.Ung0000346	0.0105821	0.0457481	0	0.108468	0.082781	0.0567935
AVESA.00001b.r3.Ung0000347	0.368518	0.577514	0.667779	0.403827	2.28904	1.31162
AVESA.00001b.r3.Ung0000348	0.880401	0.862696	0.416159	0.880627	2.41855	2.2716
AVESA.00001b.r3.Ung0000349	0	0	0	0	0	0
AVESA.00001b.r3.Ung0000350	0.557706	0.354422	0.12843	1.04438	0.798623	0.452118
AVESA.00001b.r3.Ung0000351	0.0748027	0.306588	0.100358	0.457274	0.180832	0.939984
AVESA.00001b.r3.Ung0000352	0	0.124568	0.121891	0	0.101024	0.477751
AVESA.00001b.r3.Ung0000353	0.700603	0.0802417	0.23611	0.0788723	6.58628	4.60131
AVESA.00001b.r3.Ung0000354	0.552773	0.382956	0	0.372801	6.93564	8.60714
AVESA.00001b.r3.Ung0000355	0.272	0.0937713	0	0	5.61012	7.12322
AVESA.00001b.r3.Ung0000356	0.499467	0.24657	0	0.0609258	0.167361	0.067714
AVESA.00001b.r3.Ung0000357	5.12386	11.0072	10.2267	5.79039	1.64503	6.64497
AVESA.00001b.r3.Ung0000358	3.48904	1.63623	1.53626	1.31013	1.99172	2.65224
AVESA.00001b.r3.Ung0000359	1.26297	0.973361	2.74635	0.903047	2.35629	4.11398
AVESA.00001b.r3.Ung0000360	0.874359	0.36348	0.24091	0.854578	0.933192	1.55879
AVESA.00001b.r3.Ung0000361	0.0336932	0.0540244	0.197816	0.0885309	0	0.0564184
AVESA.00001b.r3.Ung0000362	3.3893	2.15119	2.67961	3.11308	3.87528	5.95945
AVESA.00001b.r3.Ung0000363	1.0971	1.66612	0.551084	3.02181	2.34386	2.1819
AVESA.00001b.r3.Ung0000364	0.72334	1.07365	0.153316	0.950191	2.15304	0.49437
AVESA.00001b.r3.Ung0000365	24.8976	8.50725	3.28209	12.0411	4.53066	0.751074
AVESA.00001b.r3.Ung0000366	7.51497	7.64036	4.96612	8.44517	9.67889	11.646
AVESA.00001b.r3.Ung0000367	13.249	8.60277	7.8578	11.7846	18.2022	18.6643
AVESA.00001b.r3.Ung0000368	2.81122	3.90348	2.95813	2.61107	2.86342	5.02461
AVESA.00001b.r3.Ung0000369	1.04002	0.888934	0.821198	0.894848	1.08189	0.375876
AVESA.00001b.r3.Ung0000370	3.10995	3.76764	3.44922	3.16129	4.03464	5.54674
AVESA.00001b.r3.Ung0000371	1.36538	2.28258	1.06743	2.11618	2.09551	2.76983
AVESA.00001b.r3.Ung0000372	0.382572	2.58272	0.973983	2.64454	1.34289	2.77014
AVESA.00001b.r3.Ung0000373	0.152332	2.83655	1.59492	0.546988	0.0698797	0.522945
AVESA.00001b.r3.Ung0000374	0.0192088	0.0204548	0	0	0.0218701	0.0216963
AVESA.00001b.r3.Ung0000375	0	0	0	0	0	0
AVESA.00001b.r3.Ung0000376	0.373205	0.682988	0.486248	0.598718	0.626852	1.77243
AVESA.00001b.r3.Ung0000377	9.72046	28.1075	13.7043	33.6295	35.4433	16.2808
AVESA.00001b.r3.Ung0000378	0.00972663	0.0690891	0.0394669	0.0955231	0.0101866	0.0203029
AVESA.00001b.r3.Ung0000379	0.0198527	0.0111783	0.0318024	0.105581	0.0116128	0.170605
AVESA.00001b.r3.Ung0000380	1.00456	0.877557	0.503276	0.806822	0.627531	1.06552
AVESA.00001b.r3.Ung0000381	0.0672096	0.0930152	0.13598	0.0230343	0.0253651	0.104124
AVESA.00001b.r3.Ung0000382	0.0305343	0.0241553	0	0.0476573	0.0262635	0.107438
AVESA.00001b.r3.Ung0000383	1.35967	2.62645	3.78917	2.71871	2.50652	7.91471
AVESA.00001b.r3.Ung0000384	61.4929	4.49876	2.65952	18.1674	19.8558	1.84284
AVESA.00001b.r3.Ung0000385	12.943	3.90114	6.8375	9.93756	15.8195	2.3612
AVESA.00001b.r3.Ung0000386	3.63156	2.42477	2.1812	4.39231	4.98996	2.65031
AVESA.00001b.r3.Ung0000387	0	0.132406	0.0784457	0.211701	0	0.429984
AVESA.00001b.r3.Ung0000388	5.46552	3.56e-08	0.962015	3.1e-09	0	0
AVESA.00001b.r3.Ung0000389	63.7704	7.5745	0.000259	16.2375	12.172	0.585277
AVESA.00001b.r3.Ung0000390	6.19e-05	2.50103	4.44e-06	0.22679	0.00196765	3.64e-10
AVESA.00001b.r3.Ung0000391	18.2233	4.72248	1.42323	6.69499	8.70662	6.54473
AVESA.00001b.r3.Ung0000392	32.3717	22.2916	15.4692	16.617	9.1218	3.58844
AVESA.00001b.r3.Ung0000393	0.0759572	0	0.0807739	0	0.0289611	0.0851509
AVESA.00001b.r3.Ung0000394	7.48328	1.28357	1.52307	1.9643	1.49157	0.161289
AVESA.00001b.r3.Ung0000395	373.31	569.966	520.674	494.456	522.941	862.015
AVESA.00001b.r3.Ung0000396	15.91	27.1065	29.2318	26.8467	26.7903	31.2794
AVESA.00001b.r3.Ung0000397	0.111372	0.261215	0.155221	0.237141	0.0980585	0.406527
AVESA.00001b.r3.Ung0000398	0.147644	0.389822	0.257001	0.695479	0.417632	0.774868
AVESA.00001b.r3.Ung0000399	9.12842	3.75266	4.18652	3.02373	5.82132	4.90072
AVESA.00001b.r3.Ung0000400	0.0296128	0.0314701	0	0	0.102729	0.0505448
AVESA.00001b.r3.Ung0000401	4.3549	4.22804	3.33661	6.35766	4.93729	4.82211
AVESA.00001b.r3.Ung0000402	2.66188	2.86963	2.36289	4.03743	4.1594	3.80175
AVESA.00001b.r3.Ung0000403	2.87891	3.66249	3.25062	3.54994	4.39686	4.63517
AVESA.00001b.r3.Ung0000404	1.51577	1.91429	1.15277	3.37251	3.08406	3.41118
AVESA.00001b.r3.Ung0000405	0	0	0	0	0	0
AVESA.00001b.r3.Ung0000406	0	0	0	0	0	0
AVESA.00001b.r3.Ung0000407	0	0	0	0	0	0
AVESA.00001b.r3.Ung0000408	0	0	0	0	0	0
AVESA.00001b.r3.Ung0000409	0	0	0.0252125	0	0	0
AVESA.00001b.r3.Ung0000410	0.0233716	0.0359815	0.199115	0.0636593	0	0
AVESA.00001b.r3.Ung0000411	0	0	0	0	0	0
AVESA.00001b.r3.Ung0000412	0.0273799	0	0	0	0.0626856	0.0306088
AVESA.00001b.r3.Ung0000413	13.3806	12.1347	10.7646	16.0007	11.2666	7.53695
AVESA.00001b.r3.Ung0000414	14.7745	21.3941	20.0856	11.3391	5.40401	7.57219
AVESA.00001b.r3.Ung0000415	0.095872	0.0998987	0.153259	0	0.0264824	0
AVESA.00001b.r3.Ung0000416	98.7898	99.7661	72.998	118.025	124.124	125.249
AVESA.00001b.r3.Ung0000417	4.28923	4.1322	2.52603	5.51938	7.09498	9.67696
AVESA.00001b.r3.Ung0000418	6.01886	6.60718	11.3509	2.4719	4.65354	7.56038
AVESA.00001b.r3.Ung0000419	0.0688167	0.0709541	0.0919113	0	0.0776654	0.106448
AVESA.00001b.r3.Ung0000420	5.99612	8.28411	7.40701	7.26343	4.45769	6.12719
AVESA.00001b.r3.Ung0000421	50.8597	40.769	32.3104	45.9131	53.2785	46.5276
AVESA.00001b.r3.Ung0000422	3.88607	1.02333	0.815305	0.737322	0.989756	3.8948
AVESA.00001b.r3.Ung0000423	0.407609	0.14639	0.146332	0.552921	2.6174	0.321353
AVESA.00001b.r3.Ung0000424	5.34206	0.158154	0.154387	0.375856	0.241717	0.105953
AVESA.00001b.r3.Ung0000425	1.46247	1.5902	1.12392	0.967198	1.3112	1.11807
AVESA.00001b.r3.Ung0000426	1.19006	0.457222	0.684182	0.261638	0.463082	0.817815
AVESA.00001b.r3.Ung0000427	11.3676	5.47708	3.01878	7.99925	5.88317	2.74505
AVESA.00001b.r3.Ung0000428	5.17109	3.37339	3.98442	6.46124	6.87753	9.66939
AVESA.00001b.r3.Ung0000429	14.8139	9.38913	6.66141	16.4867	22.7729	31.0417
AVESA.00001b.r3.Ung0000430	1.73864	3.04407	1.43579	3.1431	4.14268	4.84643
AVESA.00001b.r3.Ung0000431	0.271692	0	0	0.0937202	0.103081	0
AVESA.00001b.r3.Ung0000432	1.27717	2.34334	1.6317	1.48712	2.15349	1.72189
AVESA.00001b.r3.Ung0000433	1.62753	2.5318	2.16856	2.51761	3.10085	2.89884
AVESA.00001b.r3.Ung0000434	0.588469	0.875438	1.79184	0.988576	1.86432	27.4995
AVESA.00001b.r3.Ung0000435	0	0	0	0	0	0
AVESA.00001b.r3.Ung0000436	0.941786	0.172478	0.240177	0.121555	0.321403	0
AVESA.00001b.r3.Ung0000437	0.0544029	0.087577	0.0292347	0.0285392	0.0626739	0.0301505
AVESA.00001b.r3.Ung0000438	0.704953	0.904717	0.756714	0.918192	0.911133	0.875919
AVESA.00001b.r3.Ung0000439	1.02447	1.53386	1.12539	2.40462	5.27021	4.07358
AVESA.00001b.r3.Ung0000440	0.491107	0.543077	0.26808	0.879883	0.872864	1.10908
AVESA.00001b.r3.Ung0000441	0.0648692	0.0133432	0.0186534	0.0180762	0	0.0380507
AVESA.00001b.r3.Ung0000442	0.287025	0.159235	0.178872	0.412913	0.287356	0.361573
AVESA.00001b.r3.Ung0000443	0	0.18918	0	0.0739403	0.771541	0.436729
AVESA.00001b.r3.Ung0000444	16.0847	22.6476	16.2907	23.1117	25.8187	40.4232
AVESA.00001b.r3.Ung0000445	8.81493	8.9176	5.29612	8.87471	10.0642	15.4181
AVESA.00001b.r3.Ung0000446	2.51554	2.90011	2.04841	3.13857	3.60034	6.47539
AVESA.00001b.r3.Ung0000447	0.353886	0.348388	0.521179	0.646115	0.398755	0.407333
AVESA.00001b.r3.Ung0000448	0.786877	0.466004	0.417958	1.04557	0.759635	0.394517
AVESA.00001b.r3.Ung0000449	14.4163	12.3309	8.66213	12.6244	21.5237	27.7648
AVESA.00001b.r3.Ung0000450	423.044	477.445	537.748	452.592	535.289	506.302
AVESA.00001b.r3.Ung0000451	0.0489267	0.0839244	0.0978868	0.114756	0.0936504	0.107633
AVESA.00001b.r3.Ung0000452	0.525936	0.392729	0.345481	0.510851	0.586187	0.439605
AVESA.00001b.r3.Ung0000453	0	0	0	0	0	0
AVESA.00001b.r3.Ung0000454	0.0676342	0.0510643	0.0738154	0.124555	0.183353	0.181142
AVESA.00001b.r3.Ung0000455	0	0	0	0	0	0
AVESA.00001b.r3.Ung0000456	0.0159874	0	0	0.0165239	0.0725678	0.0906028
AVESA.00001b.r3.Ung0000457	0.171778	0.503008	0.257615	0.557458	0.285805	0.593955
AVESA.00001b.r3.Ung0000458	0	0	0	0	0	0
AVESA.00001b.r3.Ung0000459	0	0	0	0	0	0.132568
AVESA.00001b.r3.Ung0000460	0	0	0	0	0	4.07468
AVESA.00001b.r3.Ung0000461	3.92773	3.61939	3.68841	5.48751	5.34354	5.15922
AVESA.00001b.r3.Ung0000462	3.08394	1.94601	2.04554	3.28016	4.31359	4.79307
AVESA.00001b.r3.Ung0000463	0.18571	0.243986	0.42388	0.170614	0.56877	0.0529238
AVESA.00001b.r3.Ung0000464	2.94546	2.9767	2.58501	2.61217	2.81031	2.60079
AVESA.00001b.r3.Ung0000465	3.80377	4.47756	3.35676	5.96175	5.07506	5.05089
AVESA.00001b.r3.Ung0000466	2.12226	1.24831	1.71656	2.82359	3.18708	2.29358
AVESA.00001b.r3.Ung0000467	0.0100776	0.196644	0.0331451	0.267434	0.127585	0.0219911
AVESA.00001b.r3.Ung0000468	3.60353	3.53315	2.47766	7.27817	9.84571	12.5882
AVESA.00001b.r3.Ung0000469	9.93467	7.26891	4.71394	17.2391	31.9938	85.7267
AVESA.00001b.r3.Ung0000470	4.03664	2.72858	1.90184	6.46019	5.33134	3.97916
AVESA.00001b.r3.Ung0000471	5.64126	6.36854	4.4249	8.49509	8.03982	9.33162
AVESA.00001b.r3.Ung0000472	0.0235535	0	0	0.0246619	0	0.156511
AVESA.00001b.r3.Ung0000473	6.66656	6.06843	4.43886	6.73692	11.049	12.2244
AVESA.00001b.r3.Ung0000474	0	0.0169879	0.0168572	0	0.0726501	0.0880598
AVESA.00001b.r3.Ung0000475	18.6353	16.282	16.3687	17.3775	20.7752	26.1867
AVESA.00001b.r3.Ung0000476	0	0.115963	0.159975	0.198677	0.411941	0.414668
AVESA.00001b.r3.Ung0000477	3.50198	3.56105	3.08268	4.0477	4.61382	4.67548
AVESA.00001b.r3.Ung0000478	47.0649	21.6292	26.5344	18.0084	22.2439	10.7399
AVESA.00001b.r3.Ung0000479	1.87049	0.35194	0.185387	0.854423	0.649516	0.150552
AVESA.00001b.r3.Ung0000480	119.893	139.152	153.5	132.005	165.61	232.773
AVESA.00001b.r3.Ung0000481	0.0132589	0	0	0	3.66e-07	0.0481167
AVESA.00001b.r3.Ung0000482	4.63e-09	1.92e-08	1.96e-09	0.000105	0	1.8e-08
AVESA.00001b.r3.Ung0000483	0	0	0.000181	2.7532	1.55823	0.0648269
AVESA.00001b.r3.Ung0000484	0	0	0	0	0	0
AVESA.00001b.r3.Ung0000485	4.81125	6.66002	4.36524	10.5241	6.33967	4.89483
AVESA.00001b.r3.Ung0000486	1.86e-06	4.46e-05	9.08e-06	5.56e-05	0.000193	0
AVESA.00001b.r3.Ung0000487	0	0	0	1.59e-10	0	0
AVESA.00001b.r3.Ung0000488	1.74e-06	3.63994	0.49891	0.347807	3.94952	0.0561201
AVESA.00001b.r3.Ung0000489	0	0	6.04e-06	0	0	0.897634
AVESA.00001b.r3.Ung0000490	0	3.87e-10	0	8.87e-10	0	0
AVESA.00001b.r3.Ung0000491	0	0	0	0	0	0
AVESA.00001b.r3.Ung0000492	660.264	238.173	283.432	315.353	533.528	374.035
AVESA.00001b.r3.Ung0000493	55.9666	7.09356	4.51946	23.1519	20.9903	3.73611
AVESA.00001b.r3.Ung0000494	21.9291	4.40061	1.19948	12.471	9.01321	0.916352
AVESA.00001b.r3.Ung0000495	2.83363	0.885424	0.295681	1.84614	1.26785	0.586169
AVESA.00001b.r3.Ung0000496	2.37616	0.882055	0.138565	1.31907	1.50128	0.807997
AVESA.00001b.r3.Ung0000497	0.726178	1.37693	1.27288	2.53038	3.42519	2.48754
AVESA.00001b.r3.Ung0000498	34.6306	24.955	21.5301	36.7806	47.8249	44.6622
AVESA.00001b.r3.Ung0000499	12.3395	15.9196	11.3009	18.7007	22.3231	17.7713
AVESA.00001b.r3.Ung0000500	2.37646	4.37301	1.73406	4.48386	4.11955	3.4411
AVESA.00001b.r3.Ung0000501	26.6954	46.0194	30.5756	43.518	69.5268	39.952
AVESA.00001b.r3.Ung0000502	75.4342	166.047	102.625	186.413	100.311	140.436
AVESA.00001b.r3.Ung0000503	0.0161061	0	0	0	0.0185406	0.0177304
AVESA.00001b.r3.Ung0000504	0	0	0	0	0	0
AVESA.00001b.r3.Ung0000505	0	0	0	0	0	0
AVESA.00001b.r3.Ung0000506	0.0176277	0	0.0179713	0.0362433	0	0.00979657
AVESA.00001b.r3.Ung0000507	0.115544	0.148551	0.0986681	0.147802	0.286883	0.135481
AVESA.00001b.r3.Ung0000508	0.516073	0.38627	0.378849	0.560938	0.654057	0.761231
AVESA.00001b.r3.Ung0000509	19.8402	45.1776	22.4477	72.8566	90.4487	61.8454
AVESA.00001b.r3.Ung0000510	0	0.104348	0	0	0.188418	0.0579337
AVESA.00001b.r3.Ung0000511	0.0380454	0.0688803	0.100544	0.122402	0.102358	0.0565613
AVESA.00001b.r3.Ung0000512	0.762648	1.48922	0.578306	1.95327	1.73057	1.42692
AVESA.00001b.r3.Ung0000513	0.179196	0.0942683	0.142949	0.258119	0.381546	0.467206
AVESA.00001b.r3.Ung0000514	0	0	0	0	0	0
AVESA.00001b.r3.Ung0000515	4.49533	4.30236	3.45847	7.38514	7.40519	5.61409
AVESA.00001b.r3.Ung0000516	0.0256543	0	0.0283522	0	0.0148249	0
AVESA.00001b.r3.Ung0000517	13.1199	93.9417	14.9542	78.0838	80.3681	227.557
AVESA.00001b.r3.Ung0000518	1.78024	3.16217	2.30433	1.98917	2.93957	1.15776
AVESA.00001b.r3.Ung0000519	0	0.0224957	0.0666794	2.66e-08	0	0
AVESA.00001b.r3.Ung0000520	0.71437	1.25892	0.592482	1.27312	0.910911	1.77761
AVESA.00001b.r3.Ung0000521	22.3955	31.5998	31.7754	36.5087	38.4712	34.7439
AVESA.00001b.r3.Ung0000522	1.95742	1.33137	1.19547	0.590876	1.0153	0.868994
AVESA.00001b.r3.Ung0000523	0.244038	0.039679	1.12e-07	6.44e-05	0.880422	1.65917
AVESA.00001b.r3.Ung0000524	5.38954	4.1592	7.48209	6.48612	6.27948	2.10064
AVESA.00001b.r3.Ung0000525	3.44853	3.732	3.7429	3.27334	3.33999	3.45475
AVESA.00001b.r3.Ung0000526	1.32e-07	0	0	9.24e-09	0.384277	0
AVESA.00001b.r3.Ung0000527	8.91556	8.92215	6.54249	8.27191	13.2404	7.64728
AVESA.00001b.r3.Ung0000528	15.294	1.2933	0.659979	11.5191	3.87353	2.37879
AVESA.00001b.r3.Ung0000529	2.95e-05	0.110225	0	1.25e-05	0.150233	0.0134306
AVESA.00001b.r3.Ung0000530	0.182648	7e-08	0	0.106657	0.000176	0
AVESA.00001b.r3.Ung0000531	3.04942	4.79803	3.69076	5.67499	6.48188	5.92784
AVESA.00001b.r3.Ung0000532	29.5596	36.1484	9.65083	36.1425	45.652	43.9324
AVESA.00001b.r3.Ung0000533	9.33e-10	0	1.34e-07	0	0	0
AVESA.00001b.r3.Ung0000534	0	0	0	0	0	0
AVESA.00001b.r3.Ung0000535	0	0	0.0258663	0	0	0
AVESA.00001b.r3.Ung0000536	0	0	0	0	0	0
AVESA.00001b.r3.Ung0000537	6.72696	7.00131	8.63136	9.86891	9.67514	6.70118
AVESA.00001b.r3.Ung0000538	2.1007	1.43465	2.1272	1.32353	1.71995	1.63743
AVESA.00001b.r3.Ung0000539	0.691923	0.210028	0	0.150286	6.52e-08	0.745788
AVESA.00001b.r3.Ung0000540	0	0.224062	0.407064	0.182541	0.475458	7.37e-06
AVESA.00001b.r3.Ung0000541	10.0473	12.6443	13.0928	8.16717	8.81507	4.27935
AVESA.00001b.r3.Ung0000542	5.0133	4.84048	2.4073	3.81762	7.70156	4.90328
AVESA.00001b.r3.Ung0000543	63.0654	81.1257	74.0534	103.832	132.629	87.4206
AVESA.00001b.r3.Ung0000544	0	0	0	0	0	0
AVESA.00001b.r3.Ung0000545	0	3.4e-10	4.91e-07	4.92e-08	0	7.09e-06
AVESA.00001b.r3.Ung0000546	0.325951	0.20313	0.201236	0.0113542	0.430532	0.708266
AVESA.00001b.r3.Ung0000547	0.824961	7e-09	0	0.0164445	0.0179849	0
AVESA.00001b.r3.Ung0000548	0.661933	0.686654	0.471297	0.381621	0.508455	0.319784
AVESA.00001b.r3.Ung0000549	307.979	284.365	167.324	286.035	176.075	200.224
AVESA.00001b.r3.Ung0000550	0.823384	0.487807	0	0.127356	0.566264	0.0251959
AVESA.00001b.r3.Ung0000551	0.418866	0.471983	0.478818	0.649767	0.401191	0.666484
AVESA.00001b.r3.Ung0000552	5.30731	9.7955	7.58427	9.67186	11.0331	9.6537
AVESA.00001b.r3.Ung0000553	322.682	288.789	352.847	355.847	426.79	306.969
AVESA.00001b.r3.Ung0000554	0	0	0	0	0	0
AVESA.00001b.r3.Ung0000555	0	0	0	0	0.0640748	0.0693453
AVESA.00001b.r3.Ung0000556	2.38e-09	0.0453472	0	0	0	0.370713
AVESA.00001b.r3.Ung0000557	0	0	0	0	0	0
AVESA.00001b.r3.Ung0000558	33.7521	56.1314	64.9681	58.7698	99.2979	62.7906
AVESA.00001b.r3.Ung0000559	4.88409	2.53101	4.27613	2.05143	2.98231	3.95817
AVESA.00001b.r3.Ung0000560	12.1608	31.6239	22.4862	30.008	28.5554	23.7442
AVESA.00001b.r3.Ung0000561	6.21723	1.71e-06	0.444386	1.70438	2.81e-05	10.7525
AVESA.00001b.r3.Ung0000562	0	0	0	0	0.334742	0
AVESA.00001b.r3.Ung0000563	0.161337	2.64e-09	0.180601	0.218966	0.059607	0.374126
AVESA.00001b.r3.Ung0000564	0	0	0	0	0	0
AVESA.00001b.r3.Ung0000565	0.0200894	0.520017	5.91e-10	0.435569	0.336237	0
AVESA.00001b.r3.Ung0000566	2.23732	0.79299	2.92869	3.30537	2.3306	3.37785
AVESA.00001b.r3.Ung0000567	7.17256	11.0012	12.7754	12.2187	10.484	14.2357
AVESA.00001b.r3.Ung0000568	0	0	0	0	0	0
AVESA.00001b.r3.Ung0000569	9.39188	26.7473	26.6053	16.4462	12.2037	7.35755
AVESA.00001b.r3.Ung0000570	0	1.25075	4.13241	1.07616	0.535102	0.274743
AVESA.00001b.r3.Ung0000571	8.12593	9.53507	8.59013	11.1847	10.392	9.60974
AVESA.00001b.r3.Ung0000572	19.211	22.6413	22.1064	22.4033	23.9722	19.7598
AVESA.00001b.r3.Ung0000573	69.7041	52.9217	33.3301	64.1202	77.1795	29.8171
AVESA.00001b.r3.Ung0000574	8.83866	3.12945	0	4.1168	6.22133	3.20155
AVESA.00001b.r3.Ung0000575	934.192	703.447	783.892	884.826	1155.53	722.385
AVESA.00001b.r3.Ung0000576	0	0	0	0	0	0
AVESA.00001b.r3.Ung0000577	0	0	0	0	0	0
AVESA.00001b.r3.Ung0000578	47.6234	70.4375	68.5808	74.8119	67.3143	62.0765
AVESA.00001b.r3.Ung0000579	685.767	636.558	874.642	770.91	1315.69	599.976
AVESA.00001b.r3.Ung0000580	0	0.961483	0.27301	1.28285	1.23289	0.376586
AVESA.00001b.r3.Ung0000581	0.0344603	0	0.408707	0.429014	6.48e-05	0
AVESA.00001b.r3.Ung0000582	274.729	402.483	315.854	479.236	424.78	629.641
AVESA.00001b.r3.Ung0000583	3.00703	4.20766	2.56459	3.2988	2.66028	5.75262
AVESA.00001b.r3.Ung0000584	0	0.514684	1.96505	0.669871	0	0.0150936
AVESA.00001b.r3.Ung0000585	0.788478	0.599949	0.826243	0.344575	0.825989	0.22826
AVESA.00001b.r3.Ung0000586	0	0	0	0	0	0
AVESA.00001b.r3.Ung0000587	64.5192	98.2329	89.8198	104.489	97.8579	117.135
AVESA.00001b.r3.Ung0000588	0	0	0	0	0	0
AVESA.00001b.r3.Ung0000589	1.16527	0.0873065	0.000371	1.00507	1.3773	1.28326
AVESA.00001b.r3.Ung0000590	2.92935	2.24775	1.30683	1.38379	4.40046	0.770371
AVESA.00001b.r3.Ung0000591	7.95958	9.06301	7.13146	6.33333	9.87014	13.4474
AVESA.00001b.r3.Ung0000592	3.35023	4.13747	1.07274	0.172227	0.85213	2.25868
AVESA.00001b.r3.Ung0000593	0	0	0	0	0	0
AVESA.00001b.r3.Ung0000594	0	0	0	0	0	0
AVESA.00001b.r3.Ung0000595	4.62137	1.88e-08	0.978175	1.45152	2.4503	2.40357
AVESA.00001b.r3.Ung0000596	1.32278	0.86271	0.254889	2.27176	0.24285	0.699211
AVESA.00001b.r3.Ung0000597	2.63621	2.30036	1.35041	1.33771	2.18476	2.24166
AVESA.00001b.r3.Ung0000598	3.6553	2.96551	2.84376	2.76095	3.35475	2.7208
AVESA.00001b.r3.Ung0000599	14.7416	28.8157	7.89121	25.8653	24.9029	23.2634
AVESA.00001b.r3.Ung0000600	8.24e-05	8.78174	1.23823	16.5881	24.079	24.5882
AVESA.00001b.r3.Ung0000601	0	0	0	0	0	0
AVESA.00001b.r3.Ung0000602	1.47417	0.520693	0.527815	0.448782	0.389828	1.25966
AVESA.00001b.r3.Ung0000603	30.471	8.09589	7.5228	12.0045	22.7891	14.6676
AVESA.00001b.r3.Ung0000604	22.4785	4.95208	6.17644	2.6487	3.6196	4.26001
AVESA.00001b.r3.Ung0000605	0	0	0	0	0	0.117899
AVESA.00001b.r3.Ung0000606	0	0	0	0	0	4.51e-05
AVESA.00001b.r3.Ung0000607	2.43681	0	0	0.0282976	0	1.1689
AVESA.00001b.r3.Ung0000608	0	0	0	0	0	0
AVESA.00001b.r3.Ung0000609	0.223347	1.12882	2.14584	1.10739	1.73092	7.96e-08
AVESA.00001b.r3.Ung0000610	0	2.84522	4.50538	0	1.2772	4.77849
AVESA.00001b.r3.Ung0000611	0	0	0	0	0.0391705	0.0396494
AVESA.00001b.r3.Ung0000612	0.813216	0.144751	0.977839	0.15315	0	0
AVESA.00001b.r3.Ung0000613	0.0741875	0.0153158	0	0	0.083979	0
AVESA.00001b.r3.Ung0000614	103.756	153.169	78.7048	201.184	311.63	98.2728
AVESA.00001b.r3.Ung0000615	0	0	0	0	0	0
AVESA.00001b.r3.Ung0000616	0	0	0	0	0	0.0463603
AVESA.00001b.r3.Ung0000617	0	0	0	0	0	0
AVESA.00001b.r3.Ung0000618	31.4388	34.1598	32.6054	37.094	38.727	34.471
AVESA.00001b.r3.Ung0000619	3.42973	2.96775	3.55365	4.30059	2.83461	4.46245
AVESA.00001b.r3.Ung0000620	0	0	0	0	0	0
AVESA.00001b.r3.Ung0000621	9.44e-06	1.24e-07	0	6.17e-05	2.15e-07	4.7e-05
AVESA.00001b.r3.Ung0000622	29.487	14.4329	20.9597	15.3895	16.9499	9.4786
AVESA.00001b.r3.Ung0000623	62.9525	38.9612	53.6129	46.6129	37.0535	18.2955
AVESA.00001b.r3.1Ag0000001	0	0	0	0	0	0
AVESA.00001b.r3.1Ag0000002	0.0324898	0	0	0	0	0
AVESA.00001b.r3.1Ag0000003	2.10587	2.1655	1.56744	3.30546	3.78714	4.85666
AVESA.00001b.r3.1Ag0000004	0.107739	0.0281226	0	0.0837846	0.0307635	0.0312468
AVESA.00001b.r3.1Ag0000005	2.68945	4.18344	2.20201	5.47856	6.26041	9.9435
AVESA.00001b.r3.1Ag0000006	0.988809	0.917922	0.700421	1.48155	2.33264	2.81058
AVESA.00001b.r3.1Ag0000007	9.54945	9.34521	5.20849	15.2246	15.7585	10.4426
AVESA.00001b.r3.1Ag0000008	1.87385	0.428615	0.835675	0.474364	0.967676	0.968517
AVESA.00001b.r3.1Ag0000009	0.807968	1.11668	0.511824	1.12134	1.36139	1.25916
AVESA.00001b.r3.1Ag0000010	1.17128	0.533712	0.554526	0.871246	0.435841	0.0507404
AVESA.00001b.r3.1Ag0000011	0.204645	0.248924	0.177235	0.317823	0.280168	0.131589
AVESA.00001b.r3.1Ag0000012	0.172758	0.114436	0.0189649	0.117314	0.42106	0.136815
AVESA.00001b.r3.1Ag0000013	18.2353	16.489	12.726	21.4353	26.096	26.702
AVESA.00001b.r3.1Ag0000014	0.220412	0.261256	0.104528	0.33251	0.140121	0.384593
AVESA.00001b.r3.1Ag0000015	0.188684	0.169966	0.0745796	0.333213	0.220709	0.0956674
AVESA.00001b.r3.1Ag0000016	3.70997	4.58113	3.75661	4.17506	5.29883	6.6902
AVESA.00001b.r3.1Ag0000017	26.2302	41.5418	43.7706	35.0046	45.2485	56.0077
AVESA.00001b.r3.1Ag0000018	9.38421	7.55178	5.19396	10.3875	10.3501	17.8146
AVESA.00001b.r3.1Ag0000019	0	0	0.018101	0	0.0192603	0.0370288
AVESA.00001b.r3.1Ag0000020	0	0	0	0	0	0
AVESA.00001b.r3.1Ag0000021	0.0335362	0.0181454	0	0.106413	0.038596	0
AVESA.00001b.r3.1Ag0000022	0.81938	0.393157	0.496941	1.19831	1.04008	1.24167
AVESA.00001b.r3.1Ag0000023	13.0675	2.97625	3.88	4.51709	5.41403	1.29056
AVESA.00001b.r3.1Ag0000024	1.22081	1.26649	1.09762	2.30072	2.51975	3.11752
AVESA.00001b.r3.1Ag0000025	0.161268	0.14026	0.0528285	0.0841134	0.402225	0.368402
AVESA.00001b.r3.1Ag0000026	0.115825	0.224639	0.177065	0.777432	0.906355	0.482158
AVESA.00001b.r3.1Ag0000027	0.248351	0.197915	0.1307	0.285146	0.411627	0.461122
AVESA.00001b.r3.1Ag0000028	1.07426	0.785524	1.01244	1.77741	1.03264	1.1135
AVESA.00001b.r3.1Ag0000029	0	0	0	0	0	0
AVESA.00001b.r3.1Ag0000030	5.77415	6.83852	7.55961	5.10308	7.58988	10.6266
AVESA.00001b.r3.1Ag0000031	0.363081	0.767713	0.463649	0.924418	0.544341	0.72209
AVESA.00001b.r3.1Ag0000032	3.5686	3.55743	2.60103	3.51014	4.90607	7.95864
AVESA.00001b.r3.1Ag0000033	22.0273	13.6149	15.6112	22.2905	41.8526	49.5172
AVESA.00001b.r3.1Ag0000034	7.19105	5.97617	4.79253	8.88897	9.51493	9.92578
AVESA.00001b.r3.1Ag0000035	20.9364	20.3571	25.2532	18.9743	23.8182	34.086
AVESA.00001b.r3.1Ag0000036	0.609067	0.410638	0.431706	0.784974	0.798518	0.637391
AVESA.00001b.r3.1Ag0000037	1.58048	0.239862	0.516344	0.482865	0.687012	0.373969
AVESA.00001b.r3.1Ag0000038	0	0	0	0	0	0
AVESA.00001b.r3.1Ag0000039	0.425229	0.944058	0.456268	1.3273	1.66745	1.13006
AVESA.00001b.r3.1Ag0000040	0.31836	0.138061	0.35399	0.165616	0.685505	0.100957
AVESA.00001b.r3.1Ag0000041	0.211241	0.582725	0.332253	0.307646	0.411747	0.646133
AVESA.00001b.r3.1Ag0000042	3.07743	5.69029	5.17908	9.90029	9.93784	7.34872
AVESA.00001b.r3.1Ag0000043	0.121872	0.0375689	0.0188285	0.128768	0	0.0191682
AVESA.00001b.r3.1Ag0000044	0.809923	0.582656	0.409224	0.538222	0.590549	0.41622
AVESA.00001b.r3.1Ag0000045	0.618693	0.844341	0.758306	1.41479	1.51738	2.81591
AVESA.00001b.r3.1Ag0000046	1.7994	0.410068	0.753139	1.21023	1.04594	0.664828
AVESA.00001b.r3.1Ag0000047	41.2116	50.1403	40.2286	63.1845	69.1283	81.486
AVESA.00001b.r3.1Ag0000048	2.90614	3.22944	1.49939	4.52947	7.40302	5.78858
AVESA.00001b.r3.1Ag0000049	3.28299	1.48542	1.75663	2.64397	3.32287	5.00859
AVESA.00001b.r3.1Ag0000050	3.59222	1.85965	1.44402	2.6163	2.71874	1.2796
AVESA.00001b.r3.1Ag0000051	29.0039	31.7851	31.05	33.6915	33.8466	46.9144
AVESA.00001b.r3.1Ag0000052	3.95643	4.0446	3.02357	4.38449	5.45585	14.8358
AVESA.00001b.r3.1Ag0000053	0	0	0	0.0162035	0	0
AVESA.00001b.r3.1Ag0000054	18.4643	12.0001	11.9343	15.9738	23.8032	52.1095
AVESA.00001b.r3.1Ag0000055	2.07699	1.59617	1.49118	3.28625	3.26813	2.98992
AVESA.00001b.r3.1Ag0000056	7.29531	7.83217	6.14647	8.89166	8.59103	10.0275
AVESA.00001b.r3.1Ag0000057	1.89495	1.81441	1.12651	2.56346	4.33307	5.96524
AVESA.00001b.r3.1Ag0000058	0	0.02379	0.0230256	0.0472564	0.078645	0.0541234
AVESA.00001b.r3.1Ag0000059	0.747772	0.912396	0.260273	1.14962	1.3741	1.15499
AVESA.00001b.r3.1Ag0000060	0	0.0315262	0	0	0.0114615	0
AVESA.00001b.r3.1Ag0000061	0.467479	0.539454	0.196373	0.395069	0.674009	0.598784
AVESA.00001b.r3.1Ag0000062	0.79332	0.161024	0.151125	0.336738	0.364793	0.581693
AVESA.00001b.r3.1Ag0000063	0	0	0	0	0	0
AVESA.00001b.r3.1Ag0000064	0.0578516	0.0627591	0.191748	0.0307027	0.368039	0.254087
AVESA.00001b.r3.1Ag0000065	0.278437	0.0143943	0	0.0283084	0	0
AVESA.00001b.r3.1Ag0000066	1.66804	3.18836	2.10882	2.88536	3.32759	2.88836
AVESA.00001b.r3.1Ag0000067	0	0	0	0	0	0.0319513
AVESA.00001b.r3.1Ag0000068	32.3197	61.5995	64.5133	47.893	46.3317	93.1108
AVESA.00001b.r3.1Ag0000069	5.18035	17.3927	11.7427	12.1544	8.27647	26.5372
AVESA.00001b.r3.1Ag0000070	0.437318	1.66792	0.448152	1.44721	0.458149	1.69252
AVESA.00001b.r3.1Ag0000071	0	0.0576855	0	0	0.0542462	0.075095
AVESA.00001b.r3.1Ag0000072	26.1763	12.7544	14.8171	9.95199	13.0943	19.4225
AVESA.00001b.r3.1Ag0000073	2.82375	2.82321	2.32584	3.9396	4.17946	5.59235
AVESA.00001b.r3.1Ag0000074	0	0.0574096	0	0.0561867	0.0204425	0.0392472
AVESA.00001b.r3.1Ag0000075	1.17111	0.0925751	0.0453634	0.724676	0.568019	9.66961
AVESA.00001b.r3.1Ag0000076	0	0	0	0	0	0
AVESA.00001b.r3.1Ag0000077	33.758	14.0499	19.225	18.0795	27.5278	39.7566
AVESA.00001b.r3.1Ag0000078	0.0243575	0.0793321	0.0267002	0.0514041	0.028084	0
AVESA.00001b.r3.1Ag0000079	0.752429	0.832575	0.580339	1.10271	1.66483	2.53623
AVESA.00001b.r3.1Ag0000080	10.9692	9.38296	7.27368	11.6789	14.0223	14.7877
AVESA.00001b.r3.1Ag0000081	1.6242	1.7204	0.568503	2.32892	2.99193	2.14689
AVESA.00001b.r3.1Ag0000082	2.27601	3.73519	2.14881	4.79039	5.04458	1.92809
AVESA.00001b.r3.1Ag0000083	2.46589	2.68505	1.42098	3.13396	2.93713	1.18859
AVESA.00001b.r3.1Ag0000084	0.167586	0.0578444	0	0.247902	0.596213	0.343528
AVESA.00001b.r3.1Ag0000085	1.0234	1.13613	1.07032	1.16637	1.59356	1.44182
AVESA.00001b.r3.1Ag0000086	2.5678	2.93567	4.81198	1.85343	1.78587	5.91893
AVESA.00001b.r3.1Ag0000087	1.35178	1.90509	1.98676	1.562	1.30369	3.27318
AVESA.00001b.r3.1Ag0000088	29.4783	10.3799	14.1865	11.9569	15.4893	6.47673
AVESA.00001b.r3.1Ag0000089	5.64166	4.50324	4.70432	5.53789	8.73319	12.685
AVESA.00001b.r3.1Ag0000090	12.9743	7.68949	11.4604	7.8038	12.1443	37.9503
AVESA.00001b.r3.1Ag0000091	0.41477	0.536049	0.551374	0.581941	0.49673	0.846093
AVESA.00001b.r3.1Ag0000092	3.80914	3.29616	3.09556	4.50556	5.06004	5.99121
AVESA.00001b.r3.1Ag0000093	4.47878	3.82449	2.99596	4.36813	5.67793	4.66863
AVESA.00001b.r3.1Ag0000094	17.6751	7.3823	10.0937	8.90248	13.3253	4.93211
AVESA.00001b.r3.1Ag0000095	9.97902	7.59081	4.34119	13.0752	13.9811	14.4138
AVESA.00001b.r3.1Ag0000096	53.3387	42.8124	35.7197	45.0655	24.8653	50.3051
AVESA.00001b.r3.1Ag0000097	0.143429	0.105288	0.0774769	0.278951	0.0550508	0
AVESA.00001b.r3.1Ag0000098	19.3178	13.6455	8.51236	13.5562	10.102	6.09208
AVESA.00001b.r3.1Ag0000099	16.1115	6.57312	5.48142	7.2761	12.6293	20.703
AVESA.00001b.r3.1Ag0000100	0.0375587	0.283535	0.0814853	0.0275567	0.308378	0.0729297
AVESA.00001b.r3.1Ag0000101	5.16957	9.2631	1.89658	22.539	12.7873	12.103
AVESA.00001b.r3.1Ag0000102	0	0	0	0	0	0
AVESA.00001b.r3.1Ag0000103	0.282149	0.320377	0.46514	0.279786	0.772393	0.307266
AVESA.00001b.r3.1Ag0000104	3.17867	1.62915	1.76798	1.47269	1.63244	5.57951
AVESA.00001b.r3.1Ag0000105	9.07034	9.29918	7.79888	10.8589	13.4867	21.1116
AVESA.00001b.r3.1Ag0000106	1.36764	0.941854	1.29537	2.08303	2.40466	2.02413
AVESA.00001b.r3.1Ag0000107	2.89775	2.92558	2.82119	4.74334	5.73064	5.92099
AVESA.00001b.r3.1Ag0000108	2.92463	2.9812	2.09974	3.953	6.64329	9.63741
AVESA.00001b.r3.1Ag0000109	15.3975	15.6414	16.3441	16.4691	21.3167	24.8338
AVESA.00001b.r3.1Ag0000110	2.00794	2.33059	1.87966	2.68327	3.24412	5.01015
AVESA.00001b.r3.1Ag0000111	0.523373	0.612767	0.155478	0.38976	0.568595	0.743167
AVESA.00001b.r3.1Ag0000112	20.4663	23.195	17.4906	32.7169	31.001	35.2142
AVESA.00001b.r3.1Ag0000113	4.15351	4.26594	3.91782	5.1564	5.54956	4.61529
AVESA.00001b.r3.1Ag0000115	0	0	0	0.0290002	0.0633429	0
AVESA.00001b.r3.1Ag0000116	1.13048	0.860004	1.09645	1.43707	1.76788	2.3766
AVESA.00001b.r3.1Ag0000117	0.590745	1.00378	0.402678	2.21165	1.19837	1.90426
AVESA.00001b.r3.1Ag0000118	1.39899	1.40309	1.16465	1.77636	2.35528	2.95667
AVESA.00001b.r3.1Ag0000119	0.152316	0.184673	0.18192	0.0951577	0.620106	0.380587
AVESA.00001b.r3.1Ag0000120	98.0291	138.478	146.052	142.185	126.964	164.129
AVESA.00001b.r3.1Ag0000121	0	0	0	0.0169402	0	0
AVESA.00001b.r3.1Ag0000122	1.48155	1.78756	1.53655	2.0825	2.03367	2.58432
AVESA.00001b.r3.1Ag0000123	1.38143	1.12998	1.64682	0.953964	0.928878	2.17
AVESA.00001b.r3.1Ag0000124	0.875145	0.905291	1.37589	1.77818	1.26512	0.47481
AVESA.00001b.r3.1Ag0000125	24.3702	5.48704	16.4501	7.0158	14.5068	14.8409
AVESA.00001b.r3.1Ag0000126	26.5477	16.3665	20.7513	17.5112	21.0101	28.5035
AVESA.00001b.r3.1Ag0000127	0.909723	0.50654	0.79892	0.96294	0.752817	1.06627
AVESA.00001b.r3.1Ag0000128	3.25196	3.10966	1.7759	2.52662	3.67959	4.71888
AVESA.00001b.r3.1Ag0000129	11.8559	9.04878	5.73933	12.414	12.8632	23.5299
AVESA.00001b.r3.1Ag0000130	4.17426	2.60007	6.29342	1.785	0.936499	2.31703
AVESA.00001b.r3.1Ag0000131	0	0	0	0	0	0.0177052
AVESA.00001b.r3.1Ag0000132	0.0967411	0	0	0	0.025335	0
AVESA.00001b.r3.1Ag0000133	8.03993	6.20903	7.03675	5.19428	8.81438	11.5872
AVESA.00001b.r3.1Ag0000134	0.43132	0.452849	0.857174	0.635301	1.07299	2.75583
AVESA.00001b.r3.1Ag0000135	2.68683	1.13973	1.23509	1.34045	2.28773	3.34177
AVESA.00001b.r3.1Ag0000136	0	0	0.119494	0	0	0
AVESA.00001b.r3.1Ag0000137	0.456561	0.0697502	0.116731	0.137114	0.174805	0.192583
AVESA.00001b.r3.1Ag0000138	1.03194	1.93341	0.918819	2.51179	3.19062	3.83897
AVESA.00001b.r3.1Ag0000139	0	0.0212621	0	0.0209375	0.0231036	0.023408
AVESA.00001b.r3.1Ag0000140	0.382736	0.306278	0.203593	0.599653	0.765854	0.346025
AVESA.00001b.r3.1Ag0000141	4.04954	1.10123	1.47773	2.60316	3.17231	1.4509
AVESA.00001b.r3.1Ag0000142	0	0	0	0	0	0
AVESA.00001b.r3.1Ag0000143	8.75412	11.7532	12.0527	10.4849	12.8108	21.4564
AVESA.00001b.r3.1Ag0000144	0.345105	0.125216	0.14513	0.327315	0.201392	0.151292
AVESA.00001b.r3.1Ag0000145	20.065	14.8781	13.3981	19.4483	23.4994	27.14
AVESA.00001b.r3.1Ag0000146	0.0145956	0.0554379	0.0548907	0.163232	0.103629	0.103479
AVESA.00001b.r3.1Ag0000147	2.64865	0.601641	0.513868	0.453859	0.920266	5.69788
AVESA.00001b.r3.1Ag0000148	0.821316	0.296875	0.187882	0.456232	0.603386	1.36989
AVESA.00001b.r3.1Ag0000149	25.0148	24.2773	25.4199	21.4636	26.6621	24.2632
AVESA.00001b.r3.1Ag0000150	0.0255774	0	0	0.0237276	0	0
AVESA.00001b.r3.1Ag0000151	3.85576	2.88777	3.14547	2.68696	2.23801	1.9162
AVESA.00001b.r3.1Ag0000152	4.65504	4.73441	4.25063	4.33524	5.2761	6.90891
AVESA.00001b.r3.1Ag0000153	1.84379	2.19299	2.33591	2.385	2.93229	2.43219
AVESA.00001b.r3.1Ag0000154	2.21723	3.59918	3.40675	2.79076	2.93614	5.48018
AVESA.00001b.r3.1Ag0000155	0.969931	1.57397	1.21489	2.45345	2.52985	1.47823
AVESA.00001b.r3.1Ag0000156	2.46038	3.24831	1.59831	4.18181	3.74986	8.13142
AVESA.00001b.r3.1Ag0000157	3.62364	5.03181	3.86001	5.77123	8.05401	6.90966
AVESA.00001b.r3.1Ag0000158	12.9275	5.62169	12.2065	8.22664	11.8485	12.0851
AVESA.00001b.r3.1Ag0000159	2.1584	2.36107	1.69674	3.15469	3.92207	6.46554
AVESA.00001b.r3.1Ag0000160	21.7514	18.5942	16.7435	18.1866	23.7367	23.2193
AVESA.00001b.r3.1Ag0000161	0.0294188	0	0.0645884	0	0	0
AVESA.00001b.r3.1Ag0000162	4.98821	3.44903	6.41846	0.982926	1.72985	6.4235
AVESA.00001b.r3.1Ag0000163	0.687455	0.486499	0.214165	0.405825	1.35263	1.22559
AVESA.00001b.r3.1Ag0000164	1.77388	2.04133	2.60451	2.19942	2.621	3.30154
AVESA.00001b.r3.1Ag0000165	0.0408288	0.0208327	0.0808681	0	0.25231	0
AVESA.00001b.r3.1Ag0000166	15.4669	6.62584	8.42027	13.1175	22.1703	34.5163
AVESA.00001b.r3.1Ag0000167	2.76694	1.46587	1.90447	1.65233	1.64172	1.88705
AVESA.00001b.r3.1Ag0000168	17.0352	11.8808	11.5701	14.5508	18.2471	29.6185
AVESA.00001b.r3.1Ag0000169	0.018801	0	0	0.0110526	0.0107766	0
AVESA.00001b.r3.1Ag0000170	2.97587	0.901406	0.397579	0.984731	0.811958	0.64052
AVESA.00001b.r3.1Ag0000171	1.92103	1.99186	1.47557	2.42278	3.35662	3.42527
AVESA.00001b.r3.1Ag0000172	2.50473	1.25286	0.895456	1.66331	1.19595	1.91754
AVESA.00001b.r3.1Ag0000173	0	0	0	0	0	0
AVESA.00001b.r3.1Ag0000174	15.0821	9.54942	10.9782	13.6431	22.822	75.0381
AVESA.00001b.r3.1Ag0000175	0.989935	1.53745	1.8365	2.21034	1.82912	1.91943
AVESA.00001b.r3.1Ag0000176	0.0897913	0	0	0	0.061216	0
AVESA.00001b.r3.1Ag0000177	0	0	0	0	0	0.102686
AVESA.00001b.r3.1Ag0000178	1.20273	1.49446	1.25542	2.54157	2.60781	4.46175
AVESA.00001b.r3.1Ag0000179	10.6606	2.67974	5.76225	3.20365	11.5742	4.09584
AVESA.00001b.r3.1Ag0000180	1.26479	1.03659	0.950086	1.22511	1.33111	1.05354
AVESA.00001b.r3.1Ag0000181	2.02263	1.90528	2.54937	2.0606	2.44974	2.39471
AVESA.00001b.r3.1Ag0000182	0.72015	1.97721	0.872559	1.7852	2.14442	3.75761
AVESA.00001b.r3.1Ag0000183	0.231182	0.060844	0.0199293	0	0.197002	0
AVESA.00001b.r3.1Ag0000184	3.78119	3.70512	2.16982	6.05478	7.46156	8.26638
AVESA.00001b.r3.1Ag0000185	3.85711	4.62934	3.80023	4.55544	4.97815	6.79051
AVESA.00001b.r3.1Ag0000186	3.52912	4.65044	3.22153	3.49348	3.21506	3.19742
AVESA.00001b.r3.1Ag0000187	0.28977	0.104649	0.169106	0.17289	0.315606	0.166941
AVESA.00001b.r3.1Ag0000188	0.867464	1.33239	1.44091	1.1124	1.53011	2.43907
AVESA.00001b.r3.1Ag0000189	0.454875	0.359986	0.364511	0.383089	0.58945	0.365862
AVESA.00001b.r3.1Ag0000190	1.01333	0.957232	0.687923	1.21957	1.5384	1.94428
AVESA.00001b.r3.1Ag0000191	1.12993	1.14305	0.838226	1.23592	1.94479	1.67276
AVESA.00001b.r3.1Ag0000192	1.14921	6.19144	1.98098	4.86687	11.0612	10.1559
AVESA.00001b.r3.1Ag0000193	0	0	0.066815	0	0	0
AVESA.00001b.r3.1Ag0000194	1.31132	2.21132	1.50327	2.25055	2.09305	4.82311
AVESA.00001b.r3.1Ag0000195	2.47795	2.31278	1.98998	2.18915	3.97803	6.84096
AVESA.00001b.r3.1Ag0000196	0	0.016738	0	0	0	0
AVESA.00001b.r3.1Ag0000197	0.0362806	0.0767384	0	0.131668	0.466389	3.03647
AVESA.00001b.r3.1Ag0000198	0.433926	1.73222	0	0	0	3.84449
AVESA.00001b.r3.1Ag0000199	24.0075	30.9482	31.2879	35.8822	26.8766	58.0489
AVESA.00001b.r3.1Ag0000200	26.4644	24.6029	20.2139	34.7722	41.8758	52.1044
AVESA.00001b.r3.1Ag0000201	40.2712	15.309	18.6787	19.5688	30.4075	25.7189
AVESA.00001b.r3.1Ag0000202	11.1653	9.01901	12.3956	11.4884	15.4424	19.6825
AVESA.00001b.r3.1Ag0000203	0	0.0299482	0	0.0507517	0.162175	0.126158
AVESA.00001b.r3.1Ag0000204	6.56375	6.17404	7.01857	8.04577	11.5611	18.8504
AVESA.00001b.r3.1Ag0000205	5.20365	5.44299	3.65593	6.83355	9.09455	10.7613
AVESA.00001b.r3.1Ag0000206	260.946	256.481	221.186	368.183	378.772	268.692
AVESA.00001b.r3.1Ag0000207	38.9139	21.1544	23.488	24.3058	32.3097	35.8371
AVESA.00001b.r3.1Ag0000208	1.19735	1.48031	0.860632	0.93327	2.89751	1.70112
AVESA.00001b.r3.1Ag0000209	26.9953	19.459	14.1848	26.527	28.9353	38.4411
AVESA.00001b.r3.1Ag0000210	26.3388	14.8981	6.85365	175.938	232.109	17.7369
AVESA.00001b.r3.1Ag0000211	0.749633	1.00352	0.802632	1.28593	1.24377	0.862887
AVESA.00001b.r3.1Ag0000212	1.36316	2.29513	1.33611	3.47715	3.64033	3.53791
AVESA.00001b.r3.1Ag0000213	4.05279	2.11843	1.99049	3.70065	5.01854	4.35789
AVESA.00001b.r3.1Ag0000214	0.018129	0	0	0	0	0
AVESA.00001b.r3.1Ag0000215	0.301457	0.0866491	0.173394	0.2337	0.578146	0.376213
AVESA.00001b.r3.1Ag0000216	8.84335	6.50165	6.10912	8.25185	9.96499	8.7715
AVESA.00001b.r3.1Ag0000217	0.831615	1.1973	1.38467	0.692601	0.950785	1.36201
AVESA.00001b.r3.1Ag0000218	1.129	1.33647	0.735742	1.71583	2.01539	1.34569
AVESA.00001b.r3.1Ag0000219	1.44026	1.87859	0.605973	4.2246	4.45423	2.45597
AVESA.00001b.r3.1Ag0000220	1.37286	0.924049	0.378112	4.65341	3.79965	0.88441
AVESA.00001b.r3.1Ag0000221	0	0	0	0	0	0.0405294
AVESA.00001b.r3.1Ag0000222	5.82069	7.36522	5.17379	8.11034	5.48119	7.25752
AVESA.00001b.r3.1Ag0000223	0.949775	0.31258	0.972472	1.72071	1.7109	0.955973
AVESA.00001b.r3.1Ag0000224	0.582273	0.98819	0.856705	0.938134	0.874893	1.14979
AVESA.00001b.r3.1Ag0000225	3.9378	3.26787	3.53909	4.53977	6.30631	10.1147
AVESA.00001b.r3.1Ag0000226	96.4176	75.1663	66.4639	81.1445	109.596	97.5789
AVESA.00001b.r3.1Ag0000227	7.11008	13.1667	11.4584	10.0019	9.08992	14.0066
AVESA.00001b.r3.1Ag0000228	3.11133	2.90279	2.50776	3.48038	3.82156	2.26862
AVESA.00001b.r3.1Ag0000230	0	0.055548	0	0.0211052	0	0.021845
AVESA.00001b.r3.1Ag0000231	0.069635	0.019349	0.0195475	0.088046	0.100355	0.0196236
AVESA.00001b.r3.1Ag0000232	0.450833	0.549268	0.646709	0.838733	0.930538	0.773769
AVESA.00001b.r3.1Ag0000233	0.43311	0.0499801	0.0244127	0.0246799	0	0
AVESA.00001b.r3.1Ag0000234	5.88547	3.46875	7.65707	2.47461	6.73585	8.66046
AVESA.00001b.r3.1Ag0000235	4.46245	5.05748	7.05218	3.04478	3.96962	3.14973
AVESA.00001b.r3.1Ag0000236	0.0277718	0.0451897	0.0152823	0.029452	0	0.0602607
AVESA.00001b.r3.1Ag0000237	1.1161	0.148279	0.120651	0.805036	0.725862	0.248058
AVESA.00001b.r3.1Ag0000238	0.643321	1.17357	0.673111	2.39408	2.68219	2.81159
AVESA.00001b.r3.1Ag0000239	0.0502386	0.0436994	0	0	0	0.0345369
AVESA.00001b.r3.1Ag0000240	0	0	0	0	0.637682	0
AVESA.00001b.r3.1Ag0000241	5.39896	6.07914	4.02553	8.41931	10.0113	7.71469
AVESA.00001b.r3.1Ag0000242	0.0896222	0.114684	0	0.0796598	0.168153	0.116912
AVESA.00001b.r3.1Ag0000243	0.0149483	0.0646284	0.0337446	0.0918596	0.125452	0
AVESA.00001b.r3.1Ag0000244	0.126368	0.154558	0.13564	0.208598	0.310332	0.279591
AVESA.00001b.r3.1Ag0000245	0.389335	0.253016	0.433432	0.519346	0.364955	0.225855
AVESA.00001b.r3.1Ag0000246	2.20275	2.23386	1.65866	2.86731	4.54406	3.33457
AVESA.00001b.r3.1Ag0000247	7.11455	5.19605	3.39306	9.3672	8.80914	19.0028
AVESA.00001b.r3.1Ag0000248	0.101912	0.0974728	0.0565032	0.213544	0.152333	0.190245
AVESA.00001b.r3.1Ag0000249	0.503814	0.0314112	0.124456	0.0307629	0.403921	0.438769
AVESA.00001b.r3.1Ag0000250	1.62244	3.173	2.07069	3.89807	5.73724	3.37991
AVESA.00001b.r3.1Ag0000251	0.225433	0.340029	0.318591	0.189957	0.544173	0.246332
AVESA.00001b.r3.1Ag0000252	0.181246	0.142496	0.152376	0.430263	0.783868	0.0403939
AVESA.00001b.r3.1Ag0000253	3.92794	4.61099	4.14775	4.79866	5.45104	6.33405
AVESA.00001b.r3.1Ag0000254	2.08911	1.44974	1.14186	2.33278	2.60792	2.33146
AVESA.00001b.r3.1Ag0000255	0.172202	0.208076	0.115799	0.0453573	0.246617	0.238363
AVESA.00001b.r3.1Ag0000256	3.21839	2.42083	2.13828	3.36716	4.75151	2.48661
AVESA.00001b.r3.1Ag0000257	2.06845	1.73282	1.74598	2.23814	1.82503	2.35733
AVESA.00001b.r3.1Ag0000258	4.56924	5.98923	6.22252	6.12106	6.54026	7.08474
AVESA.00001b.r3.1Ag0000259	0.979977	0.70892	0.664217	1.23307	1.55503	1.54094
AVESA.00001b.r3.1Ag0000260	3.55762	4.10003	3.19925	4.72273	5.8183	4.86877
AVESA.00001b.r3.1Ag0000261	14.582	17.0351	15.3804	15.2947	15.9736	23.7315
AVESA.00001b.r3.1Ag0000262	7.29744	7.23745	9.1273	6.37899	8.51077	10.3131
AVESA.00001b.r3.1Ag0000263	7.58969	4.40524	5.08766	8.37147	8.37862	8.65979
AVESA.00001b.r3.1Ag0000264	0.0390832	0.0699865	0	0	0.029897	0.129034
AVESA.00001b.r3.1Ag0000265	5.49678	3.52078	2.80276	4.02423	4.29878	5.55018
AVESA.00001b.r3.1Ag0000266	0	0	0	0	0	0
AVESA.00001b.r3.1Ag0000267	43.6856	35.7223	30.0633	42.6892	64.6882	79.7358
AVESA.00001b.r3.1Ag0000268	7.30158	10.5521	11.5771	9.24138	8.77092	12.9388
AVESA.00001b.r3.1Ag0000269	0.569884	0.738244	0.632638	0.862833	1.33533	1.64506
AVESA.00001b.r3.1Ag0000270	0.114894	0.0732628	0.133059	0.119859	0.406705	0.207478
AVESA.00001b.r3.1Ag0000271	0.468595	0.533266	0.540167	0.436877	0.837752	1.06809
AVESA.00001b.r3.1Ag0000272	1.4081	1.28712	1.11157	1.4207	2.16693	2.04787
AVESA.00001b.r3.1Ag0000273	8.81625	16.2938	16.4668	9.41483	9.10899	15.3204
AVESA.00001b.r3.1Ag0000274	1.20492	1.80337	0.922276	3.16836	3.03944	1.65185
AVESA.00001b.r3.1Ag0000275	43.9685	21.4642	37.8491	20.3937	31.0922	47.0093
AVESA.00001b.r3.1Ag0000276	5.49496	6.147	4.89971	6.58652	6.16347	7.57052
AVESA.00001b.r3.1Ag0000277	355.763	253.024	299.319	209.103	253.706	194.127
AVESA.00001b.r3.1Ag0000278	0.146057	0.0307161	0.108874	0.0258062	0.0602793	0.0583381
AVESA.00001b.r3.1Ag0000279	0.246125	0.350672	0.197164	0.347318	0.376033	0.327151
AVESA.00001b.r3.1Ag0000280	0.761003	0.689342	0.568175	1.45809	1.81239	0.943307
AVESA.00001b.r3.1Ag0000281	0.221101	0.592551	0.578038	0.342872	0.466092	0.325576
AVESA.00001b.r3.1Ag0000282	0.354544	0.683063	0.616114	1.1062	1.41515	1.43195
AVESA.00001b.r3.1Ag0000283	0.147787	0.0619397	0	0	0.135569	0.102543
AVESA.00001b.r3.1Ag0000284	1.2148	1.99528	1.47851	2.17043	2.32042	1.8515
AVESA.00001b.r3.1Ag0000285	2.22427	3.93571	3.44321	4.27249	4.83289	5.17588
AVESA.00001b.r3.1Ag0000286	17.0746	10.4793	13.4242	12.8616	15.1177	23.6551
AVESA.00001b.r3.1Ag0000287	5.46822	6.08366	4.83518	7.63316	10.0374	9.94115
AVESA.00001b.r3.1Ag0000288	1.65173	0.703926	4.13056	1.58969	8.24936	5.98383
AVESA.00001b.r3.1Ag0000289	0.242126	0.560819	0.601282	0.574915	0.486391	1.14058
AVESA.00001b.r3.1Ag0000290	0	0.0176503	0	0	0.0547615	0.0444374
AVESA.00001b.r3.1Ag0000291	0.349635	0.51698	0.373864	0.507211	0.619347	0.512709
AVESA.00001b.r3.1Ag0000292	0.451683	0.519723	0.216513	0.839825	0.716175	0.955907
AVESA.00001b.r3.1Ag0000293	3.81712	2.93216	1.46328	4.22062	4.26751	6.34262
AVESA.00001b.r3.1Ag0000294	1.34001	1.56179	1.53285	1.73818	1.63346	1.77109
AVESA.00001b.r3.1Ag0000295	0.13237	0.269248	0.197911	0.123825	0.0993235	0.259855
AVESA.00001b.r3.1Ag0000296	0.121702	0.230835	0.130125	0.317077	0.415739	0.254039
AVESA.00001b.r3.1Ag0000297	0	0	0	0	0	0
AVESA.00001b.r3.1Ag0000298	0.0803669	0	0.015135	0	0	0.0158473
AVESA.00001b.r3.1Ag0000299	0.226088	0	0.0377134	0.0421369	0	0.0390317
AVESA.00001b.r3.1Ag0000300	0.191802	0.284388	0.2493	0.333573	0.482974	0.264825
AVESA.00001b.r3.1Ag0000301	0.216479	0.0228714	0	0.0674882	0.272181	0.172772
AVESA.00001b.r3.1Ag0000302	11.5104	15.7528	14.2375	15.7301	16.5837	13.0856
AVESA.00001b.r3.1Ag0000303	0.561832	0.513559	0.325607	0.817352	1.12942	0.763994
AVESA.00001b.r3.1Ag0000304	1.16048	1.58346	0.997484	1.81197	2.09571	1.26301
AVESA.00001b.r3.1Ag0000305	1.08401	1.72121	1.20728	1.48606	2.26013	2.4038
AVESA.00001b.r3.1Ag0000306	5.81508	5.95898	5.16474	6.40055	6.16272	9.20615
AVESA.00001b.r3.1Ag0000307	0	0	0	0	0	0
AVESA.00001b.r3.1Ag0000308	2.053	3.17329	2.70215	2.91623	2.55213	2.31568
AVESA.00001b.r3.1Ag0000309	1.94135	1.49684	1.01843	1.44366	2.42293	2.09413
AVESA.00001b.r3.1Ag0000310	0.749725	1.38219	0.658377	1.47836	1.87411	1.11177
AVESA.00001b.r3.1Ag0000311	0.0321942	0.0233385	0.0238077	0.0118182	0	0.038915
AVESA.00001b.r3.1Ag0000312	9.53359	5.80039	5.58768	8.56806	9.81272	11.71
AVESA.00001b.r3.1Ag0000313	0.497546	0.622336	0.431008	0.646363	0.460859	0.703043
AVESA.00001b.r3.1Ag0000314	4.48746	5.25772	3.66102	5.03881	5.36759	6.16539
AVESA.00001b.r3.1Ag0000316	1.23713	1.40687	0.986894	2.04536	2.08137	2.2124
AVESA.00001b.r3.1Ag0000317	0.610092	0.481329	0.398158	0.796377	0.5062	0.399784
AVESA.00001b.r3.1Ag0000318	0	0	0	0	0.0145816	0
AVESA.00001b.r3.1Ag0000319	0.0853755	0.374519	0.146227	0.262753	0.293349	0.572164
AVESA.00001b.r3.1Ag0000320	0.753836	1.18695	0.566341	1.26557	1.04978	1.25016
AVESA.00001b.r3.1Ag0000321	0.245527	0.370262	0.292295	0.643894	0.421435	0.45813
AVESA.00001b.r3.1Ag0000322	0.197129	0.350674	0.398269	0.27864	0.544368	0.57874
AVESA.00001b.r3.1Ag0000323	0.542145	0.618066	0.344796	0.753663	0.711784	0.604993
AVESA.00001b.r3.1Ag0000324	1.11382	1.10055	0.799868	2.73179	1.99003	1.80119
AVESA.00001b.r3.1Ag0000325	0	0.0176718	0.0440762	0.0172627	0	0.0358133
AVESA.00001b.r3.1Ag0000326	4.09382	6.10378	5.12	6.67208	7.38338	11.1382
AVESA.00001b.r3.1Ag0000327	5.97876	5.54689	3.95012	7.0918	6.94222	8.61698
AVESA.00001b.r3.1Ag0000328	1.47981	2.10899	1.60352	3.03559	2.65048	2.54477
AVESA.00001b.r3.1Ag0000329	0	0	0	0	0	0
AVESA.00001b.r3.1Ag0000330	6.02499	4.87963	4.90609	9.08226	6.89024	7.60635
AVESA.00001b.r3.1Ag0000331	0.533354	0.448689	0.341927	0.669259	0.574957	0.763946
AVESA.00001b.r3.1Ag0000332	0.040935	0.0147028	0.0441989	0.172847	0.141352	0.301228
AVESA.00001b.r3.1Ag0000333	0.654877	0.736978	0.678082	0.676156	1.11828	0.834474
AVESA.00001b.r3.1Ag0000334	0.587507	1.30435	0.725909	0.604222	1.58157	1.31919
AVESA.00001b.r3.1Ag0000335	10.0346	10.7421	8.33405	13.3464	16.6686	20.5513
AVESA.00001b.r3.1Ag0000336	2.18435	2.27046	2.00129	3.11676	3.45672	3.06033
AVESA.00001b.r3.1Ag0000337	0.457386	1.05798	0.696105	0.832346	0.995712	1.76865
AVESA.00001b.r3.1Ag0000338	1.52186	1.96973	1.52457	2.37957	2.09217	2.67165
AVESA.00001b.r3.1Ag0000339	1.67557	4.52331	3.36462	3.7492	3.82893	4.42662
AVESA.00001b.r3.1Ag0000340	0.256809	0.546415	0.542489	0.285094	0.724835	0.870017
AVESA.00001b.r3.1Ag0000341	0.139981	0.0964904	0.113574	0.20403	0.137705	0.438824
AVESA.00001b.r3.1Ag0000342	11.9933	12.8673	9.15306	18.0596	19.797	26.9301
AVESA.00001b.r3.1Ag0000343	3.83941	5.78664	3.55806	7.13593	8.71574	10.4207
AVESA.00001b.r3.1Ag0000344	3.17486	2.9934	2.82866	5.09541	6.84593	7.25593
AVESA.00001b.r3.1Ag0000345	3.11573	2.2218	2.3835	4.91342	3.57136	3.04761
AVESA.00001b.r3.1Ag0000346	0	0	0.052454	0.0251082	0	0
AVESA.00001b.r3.1Ag0000347	52.4872	44.5719	44.0658	45.8152	58.3169	74.1532
AVESA.00001b.r3.1Ag0000348	1.96492	1.68564	1.21819	1.91199	1.98262	1.2927
AVESA.00001b.r3.1Ag0000349	5.40514	6.30977	4.36419	9.15569	9.12077	11.5734
AVESA.00001b.r3.1Ag0000350	2.37126	3.02821	2.51076	4.06637	5.01308	4.52678
AVESA.00001b.r3.1Ag0000351	0.309373	0.38868	0.261344	0.536404	0.706873	0.194645
AVESA.00001b.r3.1Ag0000352	0.167918	0.162301	0.140196	0.138431	0.110086	0.208946
AVESA.00001b.r3.1Ag0000353	21.0714	25.6275	17.3701	28.9502	29.527	36.2504
AVESA.00001b.r3.1Ag0000354	0.0348799	0.0155503	0.0706907	0.0386095	0.0948252	0.054956
AVESA.00001b.r3.1Ag0000355	0.0120826	0.0138194	0.00721855	0.058303	0.113335	0.0801446
AVESA.00001b.r3.1Ag0000356	3.08647	2.45944	2.1019	4.30793	4.09113	4.54898
AVESA.00001b.r3.1Ag0000357	0	0	0	0	0	0
AVESA.00001b.r3.1Ag0000358	0.0999577	0.139586	0.189286	0.123095	0.14056	0.282727
AVESA.00001b.r3.1Ag0000359	0.465837	0.725993	0.508251	1.38932	1.56865	2.40107
AVESA.00001b.r3.1Ag0000360	0.531906	1.12636	0.700618	1.65473	3.83467	4.58955
AVESA.00001b.r3.1Ag0000361	0.795839	0.996684	0.346006	1.12654	1.89926	0.625815
AVESA.00001b.r3.1Ag0000362	5.93951	5.78985	6.93898	7.89969	7.9083	9.28259
AVESA.00001b.r3.1Ag0000363	0.0202891	0	0.0894706	0.0443885	0.186892	0.0882844
AVESA.00001b.r3.1Ag0000364	0	0	0.0136565	0.0263856	0.0285243	0.0133037
AVESA.00001b.r3.1Ag0000365	54.3718	46.4342	52.9892	45.2404	59.0868	53.3866
AVESA.00001b.r3.1Ag0000366	0.0329469	0.0715659	0	0.0350241	0.0570041	0
AVESA.00001b.r3.1Ag0000367	3.35619	3.55435	2.97902	3.6434	4.5863	6.2849
AVESA.00001b.r3.1Ag0000368	3.58108	3.91433	2.49352	4.29899	6.94235	10.9144
AVESA.00001b.r3.1Ag0000369	2.96795	3.93725	2.81302	4.70385	3.84425	6.43519
AVESA.00001b.r3.1Ag0000370	0	0	0.0552411	0	0.0291242	0.0553146
AVESA.00001b.r3.1Ag0000371	0.0461249	0.110707	0.0651166	0.193031	0.247311	0.115372
AVESA.00001b.r3.1Ag0000372	1.11422	1.92016	1.0435	2.47613	2.06685	0.86601
AVESA.00001b.r3.1Ag0000373	2.29175	2.42351	2.13508	3.44746	3.35196	3.50542
AVESA.00001b.r3.1Ag0000374	3.08209	3.59387	3.31738	5.57646	4.76058	7.89964
AVESA.00001b.r3.1Ag0000375	1.16168	1.00583	0.268559	1.11168	1.40978	0.962873
AVESA.00001b.r3.1Ag0000376	7.05948	7.09292	8.71313	8.5834	10.4436	14.1003
AVESA.00001b.r3.1Ag0000377	0.0367328	0.163782	0.0556572	0.139769	0.179752	0.0827279
AVESA.00001b.r3.1Ag0000378	0.767121	0.625643	0.479004	1.06552	1.65189	1.18729
AVESA.00001b.r3.1Ag0000379	4.00328	2.92305	4.07678	2.66102	6.62118	3.89181
AVESA.00001b.r3.1Ag0000380	0.365692	0.345154	0.164275	0.293365	0.491066	0.877398
AVESA.00001b.r3.1Ag0000381	10.4658	3.52052	4.64051	8.40137	14.0707	15.4033
AVESA.00001b.r3.1Ag0000382	0.0718466	0.0928017	0.109243	0.121455	0.348084	0.455882
AVESA.00001b.r3.1Ag0000383	0.0371318	0.0214919	0	0	0.0563168	0
AVESA.00001b.r3.1Ag0000384	2.83342	4.11705	2.62965	4.65918	5.10651	4.50343
AVESA.00001b.r3.1Ag0000385	0.0516559	0.0186493	0	0	0	0
AVESA.00001b.r3.1Ag0000386	1.43525	3.46879	2.75007	1.27753	2.64135	1.7287
AVESA.00001b.r3.1Ag0000387	0	0	0	0	0	0.0574901
AVESA.00001b.r3.1Ag0000388	0	0	0	0	0	0
AVESA.00001b.r3.1Ag0000389	2.36841	2.77583	3.72101	3.4661	4.92015	5.76168
AVESA.00001b.r3.1Ag0000390	3.71483	4.61637	4.64591	7.14455	5.32411	4.97878
AVESA.00001b.r3.1Ag0000391	0.457942	0.444087	0.426133	0.580639	0.686689	1.07852
AVESA.00001b.r3.1Ag0000392	1.20116	2.00503	0.700154	1.5978	2.19737	2.94053
AVESA.00001b.r3.1Ag0000393	0.735776	0.496507	0.0994329	1.11995	1.23599	1.30399
AVESA.00001b.r3.1Ag0000394	0.19369	0.196415	0.107412	0.299013	0.384404	0.230681
AVESA.00001b.r3.1Ag0000395	2.23965	2.77397	2.13978	3.41643	3.52924	4.50676
AVESA.00001b.r3.1Ag0000396	8.34911	9.89908	8.84097	14.4056	17.0274	12.7403
AVESA.00001b.r3.1Ag0000397	0	0	0	0.0497469	0	0.0171466
AVESA.00001b.r3.1Ag0000398	1.24959	1.13288	1.01788	1.7026	1.37371	1.2839
AVESA.00001b.r3.1Ag0000399	0.752304	0.838721	0.544784	1.01238	1.18473	1.12375
AVESA.00001b.r3.1Ag0000400	0	0	0	0.019085	0.0416399	0.0195835
AVESA.00001b.r3.1Ag0000401	0.289843	0.814605	0.546426	0.846645	0.922308	0.778186
AVESA.00001b.r3.1Ag0000402	2.1131	4.43081	3.79295	3.54525	4.67339	9.21501
AVESA.00001b.r3.1Ag0000403	0.222614	0.215331	0.240371	0.51521	0.485623	0.513614
AVESA.00001b.r3.1Ag0000404	0.0440373	0.0429864	0	0.247996	0.272845	0.278994
AVESA.00001b.r3.1Ag0000405	0.0101073	0.0436253	0.0109678	0	0.0116399	0
AVESA.00001b.r3.1Ag0000406	2.14214	2.90604	2.0398	4.22897	4.8525	4.89712
AVESA.00001b.r3.1Ag0000407	0.187345	0.326081	0.178468	0.178044	0.290537	0.304683
AVESA.00001b.r3.1Ag0000408	2.08529	3.2324	3.22065	2.26643	1.92205	6.66081
AVESA.00001b.r3.1Ag0000409	0.151973	0.250675	0.147694	0.381539	0.377835	0.386599
AVESA.00001b.r3.1Ag0000410	0.876951	0.579777	0.588111	0.973304	1.23211	1.69276
AVESA.00001b.r3.1Ag0000411	1.17722	2.09451	1.29292	1.50001	1.49978	2.00009
AVESA.00001b.r3.1Ag0000412	1.69817	6.67373	3.66614	4.36728	5.68526	12.0795
AVESA.00001b.r3.1Ag0000413	10.4625	14.5903	9.73127	19.6836	18.5765	15.1949
AVESA.00001b.r3.1Ag0000414	0.356544	0.664367	0.340006	0.957056	0.934605	1.01411
AVESA.00001b.r3.1Ag0000415	0.114892	0.0404159	0	0.0791794	0.0437546	0.0436867
AVESA.00001b.r3.1Ag0000416	1.24666	2.16986	1.64258	1.64231	1.13724	3.06877
AVESA.00001b.r3.1Ag0000417	0.152895	0.644285	0.0682292	0.758236	0.313838	0.46035
AVESA.00001b.r3.1Ag0000418	1.75259	0.863137	1.06669	2.38448	3.67756	1.6986
AVESA.00001b.r3.1Ag0000419	0.468834	0.533691	0.283584	0.699987	1.67942	0.651604
AVESA.00001b.r3.1Ag0000420	0.0129251	0	0.0110981	0.0332479	0.0232667	0
AVESA.00001b.r3.1Ag0000421	0.0434232	0.0117581	0	0.0459033	0.0124915	0.0833823
AVESA.00001b.r3.1Ag0000422	20.4997	18.6828	18.7831	23.0027	24.8299	26.1873
AVESA.00001b.r3.1Ag0000423	52.39	12.1504	18.4308	24.6383	28.7956	13.665
AVESA.00001b.r3.1Ag0000424	1.61313	1.87188	1.14315	2.09158	2.09231	1.6924
AVESA.00001b.r3.1Ag0000425	0.130919	0.155515	0.121194	0.0791431	0.2357	0.123365
AVESA.00001b.r3.1Ag0000426	0	0.0195338	0	0.0190346	0	0.04006
AVESA.00001b.r3.1Ag0000427	0.198208	0.350613	0.355038	0.193397	0.168138	0.287919
AVESA.00001b.r3.1Ag0000428	0.49859	0.246058	0.314751	0.393738	0.876858	0.844084
AVESA.00001b.r3.1Ag0000429	0.96613	1.4701	1.28565	0.799827	1.63473	3.39197
AVESA.00001b.r3.1Ag0000430	0	0	0	0	0	0
AVESA.00001b.r3.1Ag0000431	6.70851	8.20582	6.64906	8.24801	9.98618	15.7101
AVESA.00001b.r3.1Ag0000432	3.42497	3.30277	2.83953	5.33133	6.13749	4.33299
AVESA.00001b.r3.1Ag0000433	2.30563	1.87615	1.71293	3.13559	2.55664	3.39564
AVESA.00001b.r3.1Ag0000434	1.17057	2.79812	1.59254	2.98654	2.26059	2.76313
AVESA.00001b.r3.1Ag0000435	0.212723	0.298639	0.0887255	0.660353	0.691759	0.317938
AVESA.00001b.r3.1Ag0000436	1.0073	1.2479	1.23319	1.57131	2.02733	1.07311
AVESA.00001b.r3.1Ag0000437	1.00422	1.1312	0.885904	1.0087	1.64657	2.22915
AVESA.00001b.r3.1Ag0000438	0	0.0165319	0	0	0	0.0501909
AVESA.00001b.r3.1Ag0000439	0.340271	0.516257	0.317228	0.410764	0.603619	0.889124
AVESA.00001b.r3.1Ag0000440	6.95001	1.83185	1.40757	3.94784	3.99075	13.4081
AVESA.00001b.r3.1Ag0000441	18.4066	18.9988	19.3992	18.2699	18.6909	30.754
AVESA.00001b.r3.1Ag0000442	0.808462	1.11061	0.753347	1.08477	1.12492	0.793921
AVESA.00001b.r3.1Ag0000443	0.0837665	0.0898556	0.0537524	0.0175596	0.0383991	0.241354
AVESA.00001b.r3.1Ag0000444	1.556	1.26765	0.968221	1.89209	2.09274	2.06887
AVESA.00001b.r3.1Ag0000445	4.76656	4.99178	2.53036	7.63037	8.53172	9.17141
AVESA.00001b.r3.1Ag0000446	0.794763	0.791832	0.44593	1.11304	0.843901	0.693047
AVESA.00001b.r3.1Ag0000447	1.30986	1.40585	0.80227	1.06621	1.4438	1.39872
AVESA.00001b.r3.1Ag0000448	0.158965	0.171862	0	0.558543	0	0.0585129
AVESA.00001b.r3.1Ag0000449	5.87806	6.98431	6.99484	10.2097	9.4221	14.5861
AVESA.00001b.r3.1Ag0000450	22.6582	24.6304	14.2717	35.6137	30.9556	29.4733
AVESA.00001b.r3.1Ag0000451	1.9619	2.75516	1.39977	3.62179	2.58165	4.63349
AVESA.00001b.r3.1Ag0000452	0	0	0	0	0	0
AVESA.00001b.r3.1Ag0000453	0.746714	0.783624	1.15146	0.503075	0.881076	0.543892
AVESA.00001b.r3.1Ag0000454	1.92982	1.67257	1.67601	1.78894	3.79555	2.92972
AVESA.00001b.r3.1Ag0000455	1.69402	2.5409	2.6992	2.79024	3.3081	3.47191
AVESA.00001b.r3.1Ag0000456	0.970084	1.70512	1.77695	2.60565	3.0351	2.33431
AVESA.00001b.r3.1Ag0000457	0.303158	0.566742	0.188536	0.713136	0.432116	0.404823
AVESA.00001b.r3.1Ag0000458	0	0	0	0	0	0
AVESA.00001b.r3.1Ag0000459	0.314511	0.699556	0.395538	0.415977	0.565093	0.735913
AVESA.00001b.r3.1Ag0000460	1.36183	1.24943	0.783552	1.09133	2.1778	1.29592
AVESA.00001b.r3.1Ag0000461	0.158006	0.238377	0.379439	0.354784	0.252187	0.0965342
AVESA.00001b.r3.1Ag0000462	0.0274904	0	0.0287622	0	0	0
AVESA.00001b.r3.1Ag0000463	0.0420566	0.0574451	0.0117143	0.134465	0.097882	0.136243
AVESA.00001b.r3.1Ag0000464	1.39753	2.1395	0.895534	1.89247	2.31357	1.59907
AVESA.00001b.r3.1Ag0000465	4.37608	4.92833	2.53425	7.10418	10.699	11.2221
AVESA.00001b.r3.1Ag0000466	0.213236	0.196944	0.338251	0.567191	0.431009	0.604021
AVESA.00001b.r3.1Ag0000467	9.9094	9.85192	6.94517	10.4625	14.8805	11.0069
AVESA.00001b.r3.1Ag0000468	0	0.0484482	0	0	0.054761	0
AVESA.00001b.r3.1Ag0000469	0	0	0	0	0	0
AVESA.00001b.r3.1Ag0000470	69.2106	63.5481	55.2391	68.019	73.0631	83.0664
AVESA.00001b.r3.1Ag0000471	8.2917	9.99357	8.14632	11.3339	11.8974	12.7421
AVESA.00001b.r3.1Ag0000472	0.0601388	0.0262545	0	0.0246982	0.0672315	0
AVESA.00001b.r3.1Ag0000473	0.390435	0.423538	0.457705	0.619696	0.558902	0.753258
AVESA.00001b.r3.1Ag0000474	0.181854	0.285119	0.25116	0.188378	0.239006	0.0251408
AVESA.00001b.r3.1Ag0000475	3.88036	5.47398	2.5497	5.25335	4.6488	3.83369
AVESA.00001b.r3.1Ag0000476	0	0.0426428	0.0442953	0.224682	0.254682	0
AVESA.00001b.r3.1Ag0000477	12.419	18.3582	12.6742	18.099	19.3983	25.1401
AVESA.00001b.r3.1Ag0000478	1.18526	1.01274	0.595711	3.70741	4.24143	3.40925
AVESA.00001b.r3.1Ag0000479	28.8054	24.9088	21.0326	30.9195	30.3024	38.8299
AVESA.00001b.r3.1Ag0000480	0.0131394	0.0283338	0.014606	0.0211102	0.0452448	0.0582493
AVESA.00001b.r3.1Ag0000481	0	0	0.0133542	0	0.0161171	0.103861
AVESA.00001b.r3.1Ag0000482	0	0	0	0	0	0
AVESA.00001b.r3.1Ag0000483	0.0851466	0.151705	1.03028	0.32648	0.0914412	0.539647
AVESA.00001b.r3.1Ag0000484	32.0504	13.7882	22.9324	19.6207	29.9062	18.1306
AVESA.00001b.r3.1Ag0000485	0.0790184	0.0213631	0	0.0628963	0.0683937	0.08635
AVESA.00001b.r3.1Ag0000486	4.30079	3.27948	3.18781	5.36687	6.04946	7.79177
AVESA.00001b.r3.1Ag0000487	2.50049	3.417	2.09147	6.57938	7.78704	5.74382
AVESA.00001b.r3.1Ag0000488	0.874765	0.696805	0.447636	0.457514	0.844601	1.96778
AVESA.00001b.r3.1Ag0000489	3.1931	2.72204	3.74112	2.93193	2.59695	4.10066
AVESA.00001b.r3.1Ag0000490	19.7949	19.0961	15.146	24.2325	22.9705	24.7112
AVESA.00001b.r3.1Ag0000491	0.540042	0.923853	0.547526	1.20515	1.28663	0.902213
AVESA.00001b.r3.1Ag0000492	1.03939	0.835738	0.810591	1.69767	1.6251	1.27205
AVESA.00001b.r3.1Ag0000493	1.03381	1.28741	0.697874	1.75987	2.38001	1.57719
AVESA.00001b.r3.1Ag0000494	0.237334	0.0845968	0.209965	0.44265	0.346705	0.78991
AVESA.00001b.r3.1Ag0000495	0.0484794	0.130085	0.0521473	0.140373	0.180877	0.133296
AVESA.00001b.r3.1Ag0000496	0.348941	0.180608	0.0959651	0.201903	0.607468	0.508546
AVESA.00001b.r3.1Ag0000497	1.29934	1.2356	1.31127	1.61122	2.29203	2.50196
AVESA.00001b.r3.1Ag0000498	0	0	0	0	0	0
AVESA.00001b.r3.1Ag0000499	2.22051	1.4248	1.13922	2.65953	4.00247	4.00442
AVESA.00001b.r3.1Ag0000500	1.20642	1.22842	0.668343	2.02794	2.16321	1.40034
AVESA.00001b.r3.1Ag0000501	2.0991	1.37255	1.08094	1.89283	1.96874	2.35836
AVESA.00001b.r3.1Ag0000502	0.497254	0.697355	0.42964	0.857456	1.16962	0.592694
AVESA.00001b.r3.1Ag0000503	0.804242	1.19037	0.761321	1.2188	1.51831	1.03157
AVESA.00001b.r3.1Ag0000504	1.90779	1.98265	1.18927	3.25639	3.2079	3.51375
AVESA.00001b.r3.1Ag0000505	0.081987	0.179388	0.244506	0.477727	0.422011	0.391115
AVESA.00001b.r3.1Ag0000506	0.0115936	0	0	0	0	0.0378841
AVESA.00001b.r3.1Ag0000507	0.0439834	0.190239	0.143726	0.139223	0.101435	0.0962149
AVESA.00001b.r3.1Ag0000508	2.06468	1.29104	1.02296	1.38602	1.85407	1.02946
AVESA.00001b.r3.1Ag0000509	4.17544	3.54874	2.67472	3.09771	4.44158	14.4382
AVESA.00001b.r3.1Ag0000510	1.88426	1.94775	2.04847	2.11879	2.49277	2.82923
AVESA.00001b.r3.1Ag0000511	0.199731	0.201178	0.0876906	0.67871	0.241947	0.467007
AVESA.00001b.r3.1Ag0000512	0.0212151	0	0	0	0.0243309	0.0228139
AVESA.00001b.r3.1Ag0000513	0.243795	0.163598	0.326978	0.241282	0.139664	0.319688
AVESA.00001b.r3.1Ag0000514	0.218276	0.286083	0.167176	0.381149	0.410986	0.27451
AVESA.00001b.r3.1Ag0000515	0.680335	0.824903	1.01209	0.916429	1.12708	0.406687
AVESA.00001b.r3.1Ag0000516	1.4814	1.64493	0.968384	1.17949	0.709867	1.60748
AVESA.00001b.r3.1Ag0000517	0.118274	0.118019	0.116879	0.0561561	0.0751558	0.259601
AVESA.00001b.r3.1Ag0000518	0.105169	0.224702	0.0455747	0.164136	0.248285	0.356544
AVESA.00001b.r3.1Ag0000519	3.75166	3.9837	4.37169	3.07241	3.6336	7.7683
AVESA.00001b.r3.1Ag0000520	1.30404	1.00813	1.01252	1.37621	1.56538	0.90078
AVESA.00001b.r3.1Ag0000521	9.53624	9.20299	9.42675	14.2039	14.6293	20.2725
AVESA.00001b.r3.1Ag0000522	1.16383	2.02008	2.98054	2.42013	2.58934	3.74001
AVESA.00001b.r3.1Ag0000523	10.2885	9.0624	8.41522	13.368	14.0824	22.3113
AVESA.00001b.r3.1Ag0000524	0.0831078	0.14374	0.0900528	0.181773	0.114742	0.200405
AVESA.00001b.r3.1Ag0000525	3.51045	4.36431	2.32182	8.46098	9.95108	11.1743
AVESA.00001b.r3.1Ag0000526	2.88357	2.32316	1.72151	2.31884	2.72513	3.50075
AVESA.00001b.r3.1Ag0000527	0.383704	0.237742	0.114555	0.19602	0.322721	0.63922
AVESA.00001b.r3.1Ag0000528	0.0754851	0.246402	0.326044	0.565282	0.51229	0.80418
AVESA.00001b.r3.1Ag0000529	2.67276	2.51565	2.26298	2.90962	3.2789	3.36284
AVESA.00001b.r3.1Ag0000530	0.505604	0.862451	0.757331	0.675427	2.2283	1.90984
AVESA.00001b.r3.1Ag0000531	0	0	0	0	0	0
AVESA.00001b.r3.1Ag0000532	0.511986	1.03084	0.614563	1.31278	1.40322	2.3344
AVESA.00001b.r3.1Ag0000533	0.2142	0.37211	0.36125	0.357032	0.373048	0.416939
AVESA.00001b.r3.1Ag0000534	1.97278	2.11809	1.5305	2.58641	3.46845	2.48723
AVESA.00001b.r3.1Ag0000535	4.58545	6.1675	6.7007	5.36788	6.95531	8.12755
AVESA.00001b.r3.1Ag0000536	0.334061	0.252883	0.159578	0.474711	0.399527	0.300281
AVESA.00001b.r3.1Ag0000537	0.639312	0.560127	0.431688	0.867065	0.734439	0.936747
AVESA.00001b.r3.1Ag0000538	1.6449	2.48102	2.00817	2.69075	2.54977	5.74667
AVESA.00001b.r3.1Ag0000539	1.49777	1.56242	0.953637	1.71642	3.10718	3.66957
AVESA.00001b.r3.1Ag0000540	11.2757	11.4339	11.9926	12.679	17.2272	17.4882
AVESA.00001b.r3.1Ag0000541	117.971	100.423	102.947	121.489	147.535	218.622
AVESA.00001b.r3.1Ag0000542	77.355	105.759	102.967	105.721	136.528	113.353
AVESA.00001b.r3.1Ag0000543	3.84811	4.00245	2.56419	5.11566	4.67881	5.75282
AVESA.00001b.r3.1Ag0000544	0.303167	0.687331	0.893625	0.562071	1.00995	0.948715
AVESA.00001b.r3.1Ag0000545	6.44209	4.7026	4.2961	8.06245	7.50703	7.3758
AVESA.00001b.r3.1Ag0000546	5.59938	6.77818	6.38559	4.15676	6.18893	6.11338
AVESA.00001b.r3.1Ag0000547	2.57063	3.40305	2.12222	3.66285	4.42139	2.49303
AVESA.00001b.r3.1Ag0000548	9.75028	9.66209	6.54722	12.8183	13.887	13.5581
AVESA.00001b.r3.1Ag0000549	2.05612	3.58903	2.75524	2.12795	1.41002	3.72571
AVESA.00001b.r3.1Ag0000550	3.14372	1.94385	1.34242	6.23019	3.25901	8.65503
AVESA.00001b.r3.1Ag0000551	5.21698	3.90036	2.74459	5.00727	5.56746	9.5497
AVESA.00001b.r3.1Ag0000552	2.15893	1.48212	1.14528	1.85515	2.26879	2.09574
AVESA.00001b.r3.1Ag0000553	0	0	0	0	0.0225565	0
AVESA.00001b.r3.1Ag0000554	1.31589	1.58885	1.08787	1.77858	2.34445	2.44502
AVESA.00001b.r3.1Ag0000555	4.15572	2.91682	3.25742	3.71106	4.21714	4.06289
AVESA.00001b.r3.1Ag0000556	3.01778	2.26162	2.66006	1.80369	3.93349	4.60959
AVESA.00001b.r3.1Ag0000557	0.148356	0.146929	0.221131	0.612742	0.327999	0.477804
AVESA.00001b.r3.1Ag0000558	0.0916702	0.141323	0.208865	0.194211	0.283732	0.253891
AVESA.00001b.r3.1Ag0000559	7.64633	9.89484	7.83223	9.68066	8.67244	11.3132
AVESA.00001b.r3.1Ag0000560	0.783342	1.35508	0.840794	1.6594	3.08467	3.35124
AVESA.00001b.r3.1Ag0000561	0	0	0	0	0	0
AVESA.00001b.r3.1Ag0000562	0.0432966	0.0235035	0.209231	0.0228851	0.161846	0
AVESA.00001b.r3.1Ag0000563	4.58485	4.09927	3.03988	3.41576	5.40244	6.70626
AVESA.00001b.r3.1Ag0000564	1.14672	1.84886	0.940869	1.83736	2.44191	2.50917
AVESA.00001b.r3.1Ag0000565	22.4644	20.619	15.5262	17.5811	37.9085	61.7771
AVESA.00001b.r3.1Ag0000566	1.52386	2.37682	1.32691	2.52916	2.50646	2.22114
AVESA.00001b.r3.1Ag0000567	3.70923	3.66883	4.17026	3.17285	5.63885	10.6911
AVESA.00001b.r3.1Ag0000568	3.5789	3.1842	2.53852	4.47414	5.05888	6.85662
AVESA.00001b.r3.1Ag0000569	4.42242	7.34789	5.60419	7.90812	10.5592	8.89209
AVESA.00001b.r3.1Ag0000570	6.54532	8.68176	7.2186	7.08936	8.68682	11.7145
AVESA.00001b.r3.1Ag0000571	4.04483	4.37948	2.14404	4.02596	3.85025	4.99981
AVESA.00001b.r3.1Ag0000572	20.5396	10.6034	10.1462	12.1225	21.0338	21.8629
AVESA.00001b.r3.1Ag0000573	0	0	0	0	0.0477502	0
AVESA.00001b.r3.1Ag0000574	0.119441	0.242448	0.261615	0.214047	0.630819	0.622407
AVESA.00001b.r3.1Ag0000575	1.10581	1.32092	0.533397	2.38694	1.5048	2.45218
AVESA.00001b.r3.1Ag0000576	0.814952	1.06726	0.808474	1.15254	0.711767	1.1188
AVESA.00001b.r3.1Ag0000577	1.00392	0.437493	0.578078	0.543426	1.1176	0.243536
AVESA.00001b.r3.1Ag0000578	0.388383	0.308934	0.309557	0.410405	0.560217	0.522476
AVESA.00001b.r3.1Ag0000579	0.202741	0.0973573	0.357782	0.266358	0.713738	0.756763
AVESA.00001b.r3.1Ag0000580	1.47125	1.48843	1.21709	2.89221	3.41468	3.31563
AVESA.00001b.r3.1Ag0000581	0.625955	0.792789	0.859945	0.759786	0.856785	0.785583
AVESA.00001b.r3.1Ag0000582	1.44434	1.40669	0.928038	1.74466	2.10321	2.42612
AVESA.00001b.r3.1Ag0000583	12.0512	15.8904	14.6856	16.7853	16.9644	24.0119
AVESA.00001b.r3.1Ag0000584	0.200804	0.24224	0.123336	0.174944	0.370482	0.198343
AVESA.00001b.r3.1Ag0000585	1.04747	0.993139	0.891385	2.0181	2.01258	2.47077
AVESA.00001b.r3.1Ag0000586	0.0917795	0.126076	0.0882601	0.0658222	0.0398873	0.0865774
AVESA.00001b.r3.1Ag0000587	4.367	3.00956	3.09027	2.69542	4.86437	3.15552
AVESA.00001b.r3.1Ag0000588	4.54099	0.156768	0.253198	0.264741	0.663531	0.214126
AVESA.00001b.r3.1Ag0000589	0.13914	0.203505	0.0727323	0.101327	0.10888	0.117942
AVESA.00001b.r3.1Ag0000590	0.987072	1.03363	0.482337	1.82106	1.89786	1.47088
AVESA.00001b.r3.1Ag0000591	7.38028	5.55722	5.14829	9.84907	11.352	8.31906
AVESA.00001b.r3.1Ag0000592	0.204031	0.198493	0.0223075	0.0860518	0.165233	0.111966
AVESA.00001b.r3.1Ag0000593	0.250296	0.352794	0.275832	0.105952	0.355251	0.312785
AVESA.00001b.r3.1Ag0000594	0.0376993	0	0.056309	0	0	0
AVESA.00001b.r3.1Ag0000595	10.6025	14.371	15.0384	11.1555	11.7488	31.8677
AVESA.00001b.r3.1Ag0000596	0.690495	0.553696	0.519213	1.54003	0.979316	0.709986
AVESA.00001b.r3.1Ag0000597	0.480482	0.284513	0.164589	0.419412	0.837465	0.901149
AVESA.00001b.r3.1Ag0000598	0.154727	0.151842	0.229047	0.354025	0.342858	0.314255
AVESA.00001b.r3.1Ag0000599	7.88481	9.21955	7.69436	13.3835	14.9962	16.7272
AVESA.00001b.r3.1Ag0000600	0.200945	0.320337	0.236721	0.218604	0.353507	0.322163
AVESA.00001b.r3.1Ag0000601	0.18756	0.480064	0.165674	1.07546	1.00308	0.161032
AVESA.00001b.r3.1Ag0000602	0.0879208	0.44201	0.104937	0.289375	0.287226	0.132009
AVESA.00001b.r3.1Ag0000603	0.104403	0.378307	0.161386	0.154509	0.349822	0.220915
AVESA.00001b.r3.1Ag0000604	0.428311	0	0.213285	0.225877	0.311106	0.484039
AVESA.00001b.r3.1Ag0000605	3.70676	3.62371	3.80956	8.11355	9.40395	5.15778
AVESA.00001b.r3.1Ag0000606	3.07719	2.55868	1.73842	3.74755	4.63427	4.60245
AVESA.00001b.r3.1Ag0000607	3.16363	0.341051	0.617254	0.698323	16.3573	0
AVESA.00001b.r3.1Ag0000608	12.2786	9.20215	9.779	11.9813	17.2371	14.6909
AVESA.00001b.r3.1Ag0000609	0.219609	0.215483	0.192645	0.307514	0.396407	0.121786
AVESA.00001b.r3.1Ag0000610	1.35791	1.17404	0.739713	1.74708	1.21385	1.19786
AVESA.00001b.r3.1Ag0000611	0.116629	0	0	0.0397505	0	0.180466
AVESA.00001b.r3.1Ag0000612	18.3438	16.463	11.6536	28.5662	27.1915	16.2557
AVESA.00001b.r3.1Ag0000613	11.4769	18.9562	10.8007	22.2628	28.7412	60.6118
AVESA.00001b.r3.1Ag0000614	2.2486	4.08209	1.93203	9.37711	4.48777	6.88793
AVESA.00001b.r3.1Ag0000615	0.136671	0.742474	0.334744	0.740495	0.472803	0.743194
AVESA.00001b.r3.1Ag0000616	8.00385	23.1415	4.44759	13.7391	6.09293	14.667
AVESA.00001b.r3.1Ag0000617	13.3378	32.2078	11.7078	24.2772	15.9722	13.1637
AVESA.00001b.r3.1Ag0000618	6.21679	7.50753	7.4652	6.03712	6.63505	7.13757
AVESA.00001b.r3.1Ag0000619	52.4769	220.849	9.53429	574.716	208.283	26.7859
AVESA.00001b.r3.1Ag0000620	5.67305	7.72003	7.83643	11.5598	10.5753	9.45851
AVESA.00001b.r3.1Ag0000621	1.0781	0.810322	0.576181	1.66821	1.93714	2.1106
AVESA.00001b.r3.1Ag0000622	1.81196	2.32991	1.66645	2.77306	2.74056	3.33036
AVESA.00001b.r3.1Ag0000623	5.12611	6.04727	4.00747	6.07036	5.91069	6.81046
AVESA.00001b.r3.1Ag0000624	5.03673	5.08401	4.53431	7.09834	8.80201	13.1175
AVESA.00001b.r3.1Ag0000625	0.219225	0.756212	0.136621	1.06665	0.688435	1.12174
AVESA.00001b.r3.1Ag0000626	0.0463121	0.0497057	0	0	0.109631	0.035038
AVESA.00001b.r3.1Ag0000627	0.988007	1.18586	0.694154	1.73964	2.26863	1.24682
AVESA.00001b.r3.1Ag0000628	1.41089	0.594074	0.395868	0.318292	1.47413	0.822577
AVESA.00001b.r3.1Ag0000629	1.06217	1.42982	0.914293	2.00357	1.5735	1.0577
AVESA.00001b.r3.1Ag0000630	0.797997	1.28879	1.6033	1.23833	1.13413	1.95027
AVESA.00001b.r3.1Ag0000631	0	0	0	0	0	0
AVESA.00001b.r3.1Ag0000632	0.519054	0.195107	0.320295	0.728678	0.666263	0.375932
AVESA.00001b.r3.1Ag0000633	0	0	0	0	0	0
AVESA.00001b.r3.1Ag0000634	0.202153	0.302787	0.132746	0.887126	1.10347	0.627965
AVESA.00001b.r3.1Ag0000635	1.68846	1.13553	1.4103	1.90107	1.80645	2.2817
AVESA.00001b.r3.1Ag0000636	0.148361	0.12228	0.134683	0.123337	0.2507	0.278052
AVESA.00001b.r3.1Ag0000637	5.06864	4.61862	4.43737	5.55893	4.05573	5.84704
AVESA.00001b.r3.1Ag0000638	3.85911	4.36673	3.05588	4.85826	5.34689	6.43638
AVESA.00001b.r3.1Ag0000639	242.521	227.45	261.76	153.577	131.629	113.745
AVESA.00001b.r3.1Ag0000640	19.813	21.0137	23.8041	19.0419	15.2469	16.9209
AVESA.00001b.r3.1Ag0000641	14.191	3.69573	4.22356	3.46819	4.59891	4.65984
AVESA.00001b.r3.1Ag0000642	44.3838	42.6075	37.5402	46.7714	46.1439	48.6785
AVESA.00001b.r3.1Ag0000643	1.81905	1.64127	1.52669	2.30987	2.13227	2.44325
AVESA.00001b.r3.1Ag0000644	0.207001	0.41788	0.178182	0.372718	0.599953	0.50132
AVESA.00001b.r3.1Ag0000645	0.0510225	0.191633	0.0827047	0.0267912	0.0880258	0.0569459
AVESA.00001b.r3.1Ag0000646	1.39523	1.16152	1.06585	0.921185	1.45729	1.05999
AVESA.00001b.r3.1Ag0000647	1.52168	0.21083	0.389578	0.399175	0.398388	0.365713
AVESA.00001b.r3.1Ag0000648	4.28979	6.89128	4.68614	8.32962	10.7496	10.2336
AVESA.00001b.r3.1Ag0000649	2.02389	1.74386	1.11577	3.18177	4.30322	4.86025
AVESA.00001b.r3.1Ag0000650	1.68319	1.50888	1.01716	0.979219	1.28039	2.79072
AVESA.00001b.r3.1Ag0000651	4.11097	4.86882	4.34859	6.95275	7.4013	6.01082
AVESA.00001b.r3.1Ag0000652	3.54922	3.80892	4.16346	2.93219	4.01618	6.41302
AVESA.00001b.r3.1Ag0000653	25.9793	15.1347	12.6721	15.6801	15.705	36.7124
AVESA.00001b.r3.1Ag0000654	0.779749	0.508636	0.695519	1.38711	2.37537	1.77406
AVESA.00001b.r3.1Ag0000655	24.0849	20.3365	21.3556	20.0998	22.8997	22.0804
AVESA.00001b.r3.1Ag0000656	13.7164	16.0349	14.0166	18.4624	18.7783	32.9592
AVESA.00001b.r3.1Ag0000657	0.439923	0.660948	0.18252	2.20541	2.35295	2.38471
AVESA.00001b.r3.1Ag0000658	0.0681415	0.0373689	0	0	0	0.0209999
AVESA.00001b.r3.1Ag0000659	0.0852423	0.167101	0	0	0.482796	0.0979483
AVESA.00001b.r3.1Ag0000660	11.97	10.7786	15.08	7.88634	14.5691	54.4518
AVESA.00001b.r3.1Ag0000661	60.9223	61.0544	61.8334	49.1838	56.8609	43.585
AVESA.00001b.r3.1Ag0000662	137.542	103.556	137.731	94.4592	126.295	96.3916
AVESA.00001b.r3.1Ag0000663	0.186343	0.459531	0.109251	0.633163	0.522065	0.726054
AVESA.00001b.r3.1Ag0000664	21.0473	11.157	11.5092	12.797	21.3146	19.9081
AVESA.00001b.r3.1Ag0000665	245.186	311.567	313.784	237.515	144.173	189.221
AVESA.00001b.r3.1Ag0000666	1.26784	0.97829	0.299252	1.21784	2.05336	2.2884
AVESA.00001b.r3.1Ag0000667	30.1646	28.7333	12.7574	60.3111	69.4294	48.7088
AVESA.00001b.r3.1Ag0000668	6.3494	5.31745	7.65344	5.34976	7.1393	7.41696
AVESA.00001b.r3.1Ag0000669	3.7164	1.74697	2.06	2.57007	8.35166	2.10958
AVESA.00001b.r3.1Ag0000670	4.30655	5.52627	4.24584	4.37132	11.2217	2.03699
AVESA.00001b.r3.1Ag0000671	1.90209	2.07482	1.37407	2.98237	2.21519	3.27232
AVESA.00001b.r3.1Ag0000672	0.208406	0.32333	0.105993	0.222541	0.397683	0.133148
AVESA.00001b.r3.1Ag0000673	13.2599	11.0094	13.43	13.4037	15.8222	16.7329
AVESA.00001b.r3.1Ag0000674	20.6658	18.9624	23.0928	18.9654	31.8991	20.8465
AVESA.00001b.r3.1Ag0000675	0.227391	0.0792903	0.0529214	0.218411	0	0.202152
AVESA.00001b.r3.1Ag0000676	0.821676	0.823185	0.51635	1.06313	0.768503	0.528659
AVESA.00001b.r3.1Ag0000677	2.72531	3.40396	2.27427	4.77093	5.95018	5.59858
AVESA.00001b.r3.1Ag0000678	3.12181	3.14297	1.95529	3.05114	3.70188	2.62441
AVESA.00001b.r3.1Ag0000679	105.73	147.141	113.589	151.963	122.809	203.704
AVESA.00001b.r3.1Ag0000680	2.0553	2.37484	2.18202	3.6358	3.84737	3.40915
AVESA.00001b.r3.1Ag0000681	2.05796	0.930314	0.797243	1.06173	1.51734	1.79257
AVESA.00001b.r3.1Ag0000682	998.014	540.617	379.54	738.153	819.054	262.07
AVESA.00001b.r3.1Ag0000683	2.50861	0.0325206	0.0422106	0.178587	0.27651	5.9186
AVESA.00001b.r3.1Ag0000684	0.198009	0.148244	0.0749351	0.306325	0.256699	0.119372
AVESA.00001b.r3.1Ag0000685	0.28441	0.323657	0.148552	0.184649	0.156213	0.429732
AVESA.00001b.r3.1Ag0000686	4.76544	3.3315	2.38152	5.10449	5.10236	5.63883
AVESA.00001b.r3.1Ag0000687	2.16824	2.23576	2.3872	2.81089	3.4092	4.09598
AVESA.00001b.r3.1Ag0000688	0.054158	0	0.018535	0.0933925	0.102441	0
AVESA.00001b.r3.1Ag0000689	14.0942	6.03056	5.29124	8.15998	7.40139	6.97909
AVESA.00001b.r3.1Ag0000690	0.160397	0.468132	0.272555	0.478527	0.698819	0.206921
AVESA.00001b.r3.1Ag0000691	19.919	21.8915	15.8811	36.4301	38.6961	36.6995
AVESA.00001b.r3.1Ag0000692	0.0246181	0.0267749	0.026933	0.0261466	0.0323897	0.00892972
AVESA.00001b.r3.1Ag0000693	1.75046	1.32839	0.592668	1.44889	1.59971	2.38422
AVESA.00001b.r3.1Ag0000694	6.92406	4.55053	3.35427	6.33376	7.08885	9.14643
AVESA.00001b.r3.1Ag0000695	0.0850425	0.0845618	0	0.189567	0.0760849	0.0710677
AVESA.00001b.r3.1Ag0000696	3.12684	2.53018	1.11204	4.59579	3.71502	9.14073
AVESA.00001b.r3.1Ag0000697	9.06191	2.87807	4.19813	2.95529	4.9352	3.5661
AVESA.00001b.r3.1Ag0000698	1040.36	748.899	1178.72	594.666	922.956	542.365
AVESA.00001b.r3.1Ag0000699	0.230417	0.0720919	0.0705806	0.0710096	0.026116	0.159798
AVESA.00001b.r3.1Ag0000700	0	0	0	0	0	0
AVESA.00001b.r3.1Ag0000701	5.13574	3.4058	4.01466	3.79861	5.2554	6.60794
AVESA.00001b.r3.1Ag0000702	19.9829	21.367	25.6995	17.1587	22.6362	18.6936
AVESA.00001b.r3.1Ag0000703	66.6888	35.5147	37.0775	37.7933	38.8112	15.204
AVESA.00001b.r3.1Ag0000704	4.49256	2.06393	1.78213	3.39476	3.4522	3.45493
AVESA.00001b.r3.1Ag0000705	5.77668	2.32499	2.83185	3.52698	5.17416	7.621
AVESA.00001b.r3.1Ag0000706	10.9451	4.05187	3.40011	7.87834	14.4537	6.27668
AVESA.00001b.r3.1Ag0000707	13.6064	11.3193	12.1352	9.2089	8.20379	19.4472
AVESA.00001b.r3.1Ag0000708	2.18547	1.94807	1.43415	3.04458	2.51096	2.30161
AVESA.00001b.r3.1Ag0000709	1.31205	1.83578	1.50486	2.64975	2.95998	2.95713
AVESA.00001b.r3.1Ag0000710	5.967	7.38303	8.81152	7.04066	7.87266	10.5144
AVESA.00001b.r3.1Ag0000711	9.02661	6.76186	5.87563	12.488	11.4199	14.6966
AVESA.00001b.r3.1Ag0000712	6.17357	11.6462	6.69488	14.2956	11.0973	10.5792
AVESA.00001b.r3.1Ag0000713	0.78174	1.22848	0.484659	1.44025	1.8965	3.69595
AVESA.00001b.r3.1Ag0000714	0.452196	0.877039	0.595684	0.900131	1.37225	1.16864
AVESA.00001b.r3.1Ag0000715	9.13905	6.79746	5.01548	8.51956	10.0307	20.9523
AVESA.00001b.r3.1Ag0000716	8.45906	5.45937	11.5177	4.88526	6.90897	16.0871
AVESA.00001b.r3.1Ag0000717	0.337865	0.98177	0.42892	0.611591	0.938144	0.620964
AVESA.00001b.r3.1Ag0000718	2.19424	2.23093	2.12163	1.88262	2.27202	5.05068
AVESA.00001b.r3.1Ag0000719	35.2431	28.6489	35.8346	24.7807	32.4011	40.8375
AVESA.00001b.r3.1Ag0000720	0.024017	0.064033	0.0635462	0.0125936	0.0137228	0.0674491
AVESA.00001b.r3.1Ag0000721	9.68671	9.66253	9.03264	9.30136	9.63717	10.1216
AVESA.00001b.r3.1Ag0000722	2.04125	1.38123	1.10032	1.63295	5.08881	1.44181
AVESA.00001b.r3.1Ag0000723	0.610745	0.646813	0.372848	0.948189	0.849534	1.12372
AVESA.00001b.r3.1Ag0000724	5.46469	5.83372	2.83856	9.71291	9.88292	8.2487
AVESA.00001b.r3.1Ag0000725	3.60672	3.20984	5.99863	1.78465	3.33987	4.15285
AVESA.00001b.r3.1Ag0000726	4.71131	4.53781	3.96789	5.89443	5.90192	6.39869
AVESA.00001b.r3.1Ag0000727	13.2166	10.468	13.2869	10.5669	12.5457	14.1744
AVESA.00001b.r3.1Ag0000728	35.9979	30.5796	6.7172	68.1113	41.3717	23.733
AVESA.00001b.r3.1Ag0000729	16.5288	1.05085	0.975553	2.37473	1.47987	1.59336
AVESA.00001b.r3.1Ag0000730	7.22914	6.78394	6.18367	9.61158	12.1654	11.5662
AVESA.00001b.r3.1Ag0000731	0.492546	0.283571	0.419407	1.0323	0.599755	1.10813
AVESA.00001b.r3.1Ag0000732	1.91426	2.19686	1.81722	4.60803	4.36943	7.76158
AVESA.00001b.r3.1Ag0000733	3.06506	3.73342	3.14503	4.43891	5.09455	8.7468
AVESA.00001b.r3.1Ag0000734	0.230505	0.359584	0.18497	0.688634	0.314003	0.303373
AVESA.00001b.r3.1Ag0000735	5.03468	9.33945	7.56076	4.21782	2.91406	19.6442
AVESA.00001b.r3.1Ag0000736	0.415558	0.613571	0.465244	0.620028	0.692129	0.706982
AVESA.00001b.r3.1Ag0000737	0.424744	0.060731	0.212688	0.118582	0.410132	0.280822
AVESA.00001b.r3.1Ag0000738	5.47736	6.55208	4.8384	7.83033	8.53642	7.73243
AVESA.00001b.r3.1Ag0000739	0.406138	0.133445	0.294129	0.233875	0.5844	0.373602
AVESA.00001b.r3.1Ag0000740	8.09997	4.76365	3.98604	7.39996	9.59521	7.57375
AVESA.00001b.r3.1Ag0000741	2.31131	2.7838	2.07849	2.87594	3.99986	3.16841
AVESA.00001b.r3.1Ag0000742	0.344563	0.392859	0.296783	0.411845	0.691699	0.472868
AVESA.00001b.r3.1Ag0000743	0.594473	0.542181	0.470953	0.830107	1.30505	1.42443
AVESA.00001b.r3.1Ag0000744	15.4139	12.2261	14.0869	14.088	20.195	15.1578
AVESA.00001b.r3.1Ag0000745	1.06323	1.01713	0.994706	1.32949	1.23007	1.46823
AVESA.00001b.r3.1Ag0000746	2.17398	1.33671	0.952825	1.71316	3.34032	1.38308
AVESA.00001b.r3.1Ag0000747	0.0307466	0.0571065	0.0576071	0.322733	0.0708651	0.0925138
AVESA.00001b.r3.1Ag0000748	3.9887	3.37136	2.84993	4.64912	5.98674	10.2121
AVESA.00001b.r3.1Ag0000749	1.11355	1.55131	1.15388	2.20139	3.85231	3.39597
AVESA.00001b.r3.1Ag0000750	0.978209	0.826576	1.37246	1.23667	2.6109	3.8263
AVESA.00001b.r3.1Ag0000751	0.212769	0.142026	0.0988044	0.172435	0.307407	0.129073
AVESA.00001b.r3.1Ag0000752	1.43013	1.43027	0.935436	1.85379	2.13083	2.60778
AVESA.00001b.r3.1Ag0000753	0.357854	0.254593	0.185293	0.580466	0.849266	0.755675
AVESA.00001b.r3.1Ag0000754	1.76662	1.05378	0.49575	0.44386	1.63696	3.788
AVESA.00001b.r3.1Ag0000755	15.0883	6.07614	6.53268	9.01091	7.06034	16.2897
AVESA.00001b.r3.1Ag0000756	4.06804	4.42731	2.63858	8.94987	8.21018	6.02924
AVESA.00001b.r3.1Ag0000757	3.516	4.03301	3.32105	6.48321	4.38235	5.92173
AVESA.00001b.r3.1Ag0000758	0.503031	0.729039	0.220636	1.30003	1.80634	0.973003
AVESA.00001b.r3.1Ag0000759	0.67424	0.405176	1.08507	0.276709	0.643141	1.95271
AVESA.00001b.r3.1Ag0000760	4.09705	5.27442	4.5204	6.6148	6.4438	6.30329
AVESA.00001b.r3.1Ag0000761	0.527444	1.04043	0.298206	0.930676	0.835791	0.733938
AVESA.00001b.r3.1Ag0000762	0.79028	1.62396	0.908679	2.88608	2.15955	1.13557
AVESA.00001b.r3.1Ag0000763	1.55122	2.18121	0.839304	4.3562	6.63883	5.94386
AVESA.00001b.r3.1Ag0000764	2.05545	2.25712	1.79792	2.40824	2.82261	2.27249
AVESA.00001b.r3.1Ag0000765	15.7012	15.0855	10.495	22.5555	17.8811	14.1882
AVESA.00001b.r3.1Ag0000766	0.402816	0.28207	0.279763	0.31872	0.415662	0.139698
AVESA.00001b.r3.1Ag0000767	3.06094	2.53752	1.3209	5.49793	9.17024	12.7852
AVESA.00001b.r3.1Ag0000768	2.75664	2.85374	2.72271	5.17512	7.61378	16.186
AVESA.00001b.r3.1Ag0000769	2.62065	2.54908	1.70709	2.496	3.15758	2.39898
AVESA.00001b.r3.1Ag0000770	4.23962	8.71377	7.81272	7.13519	6.02499	5.85168
AVESA.00001b.r3.1Ag0000771	0.940608	1.09495	0.912235	1.09935	1.44354	1.0931
AVESA.00001b.r3.1Ag0000772	0.222178	0.0460658	0.0447821	0.213103	0.234724	0.240576
AVESA.00001b.r3.1Ag0000773	0.543708	0.233858	0.1671	0.325118	0.537418	0.0747971
AVESA.00001b.r3.1Ag0000774	8.15151	2.61216	2.34067	4.3774	14.0411	88.0068
AVESA.00001b.r3.1Ag0000775	2.38013	1.10172	1.20054	1.60125	2.93986	11.2579
AVESA.00001b.r3.1Ag0000776	0.416965	0	0.0369735	0.25321	0.794605	1.59484
AVESA.00001b.r3.1Ag0000777	0.084524	0.220627	0.120644	0.412427	0.399723	0.533459
AVESA.00001b.r3.1Ag0000778	0.69842	1.03374	0.411015	1.1558	1.13467	0.387312
AVESA.00001b.r3.1Ag0000779	21.9066	2.94242	6.91593	4.44541	8.15797	7.35867
AVESA.00001b.r3.1Ag0000780	1.43211	0.399278	0.443202	0.635379	4.77174	3.00137
AVESA.00001b.r3.1Ag0000781	0.30866	0.14793	0.144493	0.121905	0.134673	0.539927
AVESA.00001b.r3.1Ag0000782	0.37294	0.0409505	0.0477439	0.0296783	0.0410461	0.00989827
AVESA.00001b.r3.1Ag0000783	18.4958	18.3374	5.47949	9.0095	4.07419	49.5708
AVESA.00001b.r3.1Ag0000784	2.89201	3.16613	2.12318	3.60016	4.12462	4.93325
AVESA.00001b.r3.1Ag0000785	27.6913	18.6953	15.9646	16.3094	28.1614	11.1673
AVESA.00001b.r3.1Ag0000786	5.05323	4.6075	3.05883	6.36248	8.86675	8.21883
AVESA.00001b.r3.1Ag0000787	6.72131	7.85021	6.45277	7.48644	9.95723	12.3285
AVESA.00001b.r3.1Ag0000788	2.26077	1.42462	1.38312	2.87909	2.84178	3.16334
AVESA.00001b.r3.1Ag0000789	3.24723	1.36613	1.37877	2.01157	1.96213	1.41889
AVESA.00001b.r3.1Ag0000790	0.0703933	0.0183527	0.0716442	0.018134	0	0.0202719
AVESA.00001b.r3.1Ag0000791	10.8886	7.67555	10.2756	6.70887	10.4637	11.6253
AVESA.00001b.r3.1Ag0000792	2.18976	0.772335	1.31174	1.48744	2.29868	6.27292
AVESA.00001b.r3.1Ag0000793	0.367352	0.613115	0.437356	0.653611	4.30232	3.34782
AVESA.00001b.r3.1Ag0000794	0.442461	0.273484	0.268007	0.265526	0.313707	0.209837
AVESA.00001b.r3.1Ag0000795	706.18	494.671	825.045	354.398	633.914	403.119
AVESA.00001b.r3.1Ag0000796	0.645193	0.0774068	0.414816	0.634057	0.70291	0.787582
AVESA.00001b.r3.1Ag0000797	0.666408	0.63369	0.474539	0.73153	0.639152	0.87516
AVESA.00001b.r3.1Ag0000798	9.15067	6.65277	7.47687	8.24135	8.07167	10.7159
AVESA.00001b.r3.1Ag0000799	0.710435	0.6857	0.333843	0.87684	1.09237	0.906141
AVESA.00001b.r3.1Ag0000800	1.43276	1.03518	0.892456	0.98246	1.76255	1.58763
AVESA.00001b.r3.1Ag0000801	4.5414	4.58065	5.90234	3.20721	4.28907	5.43556
AVESA.00001b.r3.1Ag0000802	30.2306	31.9372	23.2586	40.03	41.9123	39.842
AVESA.00001b.r3.1Ag0000803	44.7465	23.2491	26.7717	23.5957	35.8375	64.9342
AVESA.00001b.r3.1Ag0000804	0	0	0	0	0.366621	0.263
AVESA.00001b.r3.1Ag0000805	0.326962	0.0696324	0.118705	0.214963	0.1003	0.521799
AVESA.00001b.r3.1Ag0000806	0.440249	0.251207	0.21672	0.245046	0.456674	0.482308
AVESA.00001b.r3.1Ag0000807	2.09416	2.3343	2.52136	3.21947	4.29023	7.06528
AVESA.00001b.r3.1Ag0000808	0.660641	0.678199	0.419246	1.31875	1.68189	2.25424
AVESA.00001b.r3.1Ag0000809	1.24811	1.46928	0.882709	1.71332	1.24444	1.44735
AVESA.00001b.r3.1Ag0000810	31.4083	27.9189	26.7469	30.2669	35.2838	63.9846
AVESA.00001b.r3.1Ag0000811	0.540384	0.552459	0.165025	0.594473	0.612058	0.395221
AVESA.00001b.r3.1Ag0000812	3.76363	3.13802	3.79515	3.17228	4.6875	6.0242
AVESA.00001b.r3.1Ag0000813	2.9317	0.091568	0.412308	0.0903337	3.47662	0.101223
AVESA.00001b.r3.1Ag0000814	7.68483	1.83841	1.68506	2.43565	26.5464	15.0174
AVESA.00001b.r3.1Ag0000815	5.16524	2.28057	1.97278	4.26945	4.37802	1.9234
AVESA.00001b.r3.1Ag0000816	0.351874	0.456975	0.24206	0.480896	0.68769	0.505341
AVESA.00001b.r3.1Ag0000817	0.334279	0.643621	0.812679	0.283875	0.613189	0.840429
AVESA.00001b.r3.1Ag0000818	21.5484	21.5237	18.9492	27.5402	25.9602	34.9292
AVESA.00001b.r3.1Ag0000819	2.67188	3.12845	3.94382	4.34366	4.97417	6.55625
AVESA.00001b.r3.1Ag0000820	0.106513	0.113779	0	0.0277237	0.121309	0.267359
AVESA.00001b.r3.1Ag0000821	0.177792	0.221183	0.18983	0.33976	0.50629	0.890641
AVESA.00001b.r3.1Ag0000822	0.0425443	0	0	0.0447127	0	0
AVESA.00001b.r3.1Ag0000823	0.296733	0.671149	0.381004	0.771536	2.12769	0.778327
AVESA.00001b.r3.1Ag0000824	1.90322	1.44817	1.39588	1.33211	1.37192	1.09533
AVESA.00001b.r3.1Ag0000825	2.83267	3.33684	1.29012	4.52218	6.60533	5.54975
AVESA.00001b.r3.1Ag0000826	4.33662	1.67303	1.50626	1.84474	2.91712	0.972373
AVESA.00001b.r3.1Ag0000827	7.0584	5.19571	3.84799	7.23878	8.85771	15.364
AVESA.00001b.r3.1Ag0000828	2.89038	3.88301	3.0939	4.10223	4.80139	8.57039
AVESA.00001b.r3.1Ag0000829	26.9879	27.4516	31.1311	23.5672	29.652	35.4158
AVESA.00001b.r3.1Ag0000830	8.72887	7.85015	5.95824	8.51476	8.90989	41.909
AVESA.00001b.r3.1Ag0000831	4.28036	3.25055	2.91608	4.33511	4.03813	5.91215
AVESA.00001b.r3.1Ag0000832	1.84514	1.16793	1.85664	1.64762	2.74054	2.93576
AVESA.00001b.r3.1Ag0000833	0.797724	0.739648	0.399674	1.14068	1.26684	0.488838
AVESA.00001b.r3.1Ag0000834	0.630881	1.66946	1.71326	1.54891	1.10231	1.81499
AVESA.00001b.r3.1Ag0000835	0.981402	0.18124	2.7e-10	0.88131	1.95843	0.54465
AVESA.00001b.r3.1Ag0000836	1.41141	2.06729	1.85853	1.84907	2.19445	3.03933
AVESA.00001b.r3.1Ag0000837	2.95837	2.70518	3.10116	3.61292	4.11991	5.43208
AVESA.00001b.r3.1Ag0000838	35.6504	27.7944	30.3825	21.4435	29.1811	23.2959
AVESA.00001b.r3.1Ag0000839	0.791781	0.547596	0.196641	0.534295	0.842428	0.569813
AVESA.00001b.r3.1Ag0000840	0.499175	0.638604	0.373812	0.491729	0.541517	0.414487
AVESA.00001b.r3.1Ag0000841	24.4794	4.67744	2.44048	10.9849	8.26791	0.0832974
AVESA.00001b.r3.1Ag0000842	0.887114	1.25524	0.954118	1.18191	1.38571	1.58011
AVESA.00001b.r3.1Ag0000843	1.18221	1.01533	0.905955	1.53897	1.25045	1.69241
AVESA.00001b.r3.1Ag0000844	5.22656	6.7095	10.2644	5.16091	8.74233	7.89548
AVESA.00001b.r3.1Ag0000845	0.415552	0.487506	0.0668435	0.66144	1.66063	1.92863
AVESA.00001b.r3.1Ag0000846	0.534652	1.04072	0.536236	0.576682	1.42415	0.709558
AVESA.00001b.r3.1Ag0000847	0.620336	1.09816	0.841711	1.42956	1.54613	0.63698
AVESA.00001b.r3.1Ag0000848	2.01674	1.39359	1.29535	2.13943	2.02389	2.77675
AVESA.00001b.r3.1Ag0000849	0.169861	0.0816864	0.0161647	0.240148	0.0702388	0.0996906
AVESA.00001b.r3.1Ag0000850	0	0	0	0	0	0
AVESA.00001b.r3.1Ag0000851	1.66843	0.296996	0.27436	0.61298	1.27981	0.396392
AVESA.00001b.r3.1Ag0000852	0.220808	0.335151	0.14964	0.352784	0.56011	0.209124
AVESA.00001b.r3.1Ag0000853	13.177	13.4169	9.72051	20.7967	20.9943	24.8169
AVESA.00001b.r3.1Ag0000854	2.27992	2.6409	2.35562	2.99345	3.59629	6.39044
AVESA.00001b.r3.1Ag0000855	0.441276	0.394376	0.449384	0.474613	0.559351	0.585408
AVESA.00001b.r3.1Ag0000856	0.0177048	0.162916	0	0.0871288	0.0541256	0.0581768
AVESA.00001b.r3.1Ag0000857	18.6006	17.5195	44.0284	9.87579	14.9745	26.374
AVESA.00001b.r3.1Ag0000858	0.0967409	0.381481	0.174005	0.207607	0.208552	0.246844
AVESA.00001b.r3.1Ag0000859	6.41496	8.1249	7.28361	10.5609	11.3267	16.923
AVESA.00001b.r3.1Ag0000860	0.946539	1.1253	1.36813	2.88537	3.1042	3.46965
AVESA.00001b.r3.1Ag0000861	50.8524	37.7509	32.3521	50.5213	56.989	57.157
AVESA.00001b.r3.1Ag0000862	0.129428	0.358352	0.0940089	0.274186	0.346766	0.31375
AVESA.00001b.r3.1Ag0000863	0	0.0213133	0	0	0	0.0474827
AVESA.00001b.r3.1Ag0000864	0.818731	1.57394	0.840021	2.80326	2.50931	3.38476
AVESA.00001b.r3.1Ag0000865	0.960444	0.530791	0.78111	0.565421	0.949086	0.686244
AVESA.00001b.r3.1Ag0000866	16.2418	21.5199	18.2461	23.2363	23.917	41.8246
AVESA.00001b.r3.1Ag0000867	4.23484	1.51369	1.35477	2.91991	3.96975	5.1107
AVESA.00001b.r3.1Ag0000868	0	0	0	0	0	0
AVESA.00001b.r3.1Ag0000869	26.082	53.8853	37.5747	55.8704	63.3367	55.0679
AVESA.00001b.r3.1Ag0000870	0	0	0.0258989	0	0	0
AVESA.00001b.r3.1Ag0000871	12.421	6.33442	6.70272	7.33881	9.75438	2.49903
AVESA.00001b.r3.1Ag0000872	1.31301	2.29049	2.07132	3.41106	3.43365	3.26772
AVESA.00001b.r3.1Ag0000873	0.258245	0.172915	0.160018	0.158007	0.444618	0.648356
AVESA.00001b.r3.1Ag0000874	1.02896	0.967987	0.603855	1.39761	1.76979	0.799051
AVESA.00001b.r3.1Ag0000875	10.2411	11.4926	6.72804	7.12871	10.1663	2.14036
AVESA.00001b.r3.1Ag0000876	0	0	0	0	0	0
AVESA.00001b.r3.1Ag0000877	41.3376	20.3332	20.5915	24.3858	44.0204	76.5229
AVESA.00001b.r3.1Ag0000878	92.9716	76.6586	155.616	33.432	52.1228	11.3744
AVESA.00001b.r3.1Ag0000879	8.22227	2.11055	1.28781	4.96298	6.68373	2.58487
AVESA.00001b.r3.1Ag0000880	14.9364	38.0716	30.2904	15.4388	14.4182	40.687
AVESA.00001b.r3.1Ag0000881	5.14569	7.53562	4.19743	7.68723	8.96289	8.46163
AVESA.00001b.r3.1Ag0000882	3.02413	2.26988	1.76246	1.88856	2.37969	0.628334
AVESA.00001b.r3.1Ag0000883	2.61331	2.03371	1.9462	2.17878	1.85823	4.87654
AVESA.00001b.r3.1Ag0000884	5.41709	12.0939	12.5214	3.94186	4.77206	5.85462
AVESA.00001b.r3.1Ag0000885	0.271061	0	0	0.797231	0.193221	0.608346
AVESA.00001b.r3.1Ag0000886	4.95826	6.99569	5.34177	6.84832	8.64977	12.232
AVESA.00001b.r3.1Ag0000887	0.228525	0.391704	0.221587	0.26944	0.477678	1.63717
AVESA.00001b.r3.1Ag0000888	2.1147	2.10851	1.59093	3.04667	2.72188	3.39925
AVESA.00001b.r3.1Ag0000889	4.17692	3.41262	3.35479	4.51108	5.80989	21.7306
AVESA.00001b.r3.1Ag0000890	7.77972	10.1286	11.4491	16.9137	21.7527	41.059
AVESA.00001b.r3.1Ag0000891	1.73718	3.31022	4.16579	3.19379	1.95073	6.87359
AVESA.00001b.r3.1Ag0000892	10.6651	10.9374	15.3362	4.21235	2.66703	26.0747
AVESA.00001b.r3.1Ag0000893	17.4254	13.7737	15.7086	10.4072	10.3566	26.9717
AVESA.00001b.r3.1Ag0000894	0.121654	0.074103	0.216409	0.236232	0.138786	0.334887
AVESA.00001b.r3.1Ag0000895	4.87016	2.41244	2.66655	1.75216	3.82622	7.88483
AVESA.00001b.r3.1Ag0000896	0.0644897	0.223062	0.202886	0.494802	0.383101	0.294889
AVESA.00001b.r3.1Ag0000897	1.44211	0.769671	0.50248	1.32991	0.915737	0.366315
AVESA.00001b.r3.1Ag0000898	0.0268773	0.0558682	0	0.0552786	0.122099	0.0311777
AVESA.00001b.r3.1Ag0000899	0.532829	0.430792	0.0877734	0.758593	0.942797	0.524211
AVESA.00001b.r3.1Ag0000900	1.25757	2.46807	2.00533	1.96734	1.93568	2.58701
AVESA.00001b.r3.1Ag0000901	4.74826	4.88298	5.39069	4.04797	3.47857	7.6201
AVESA.00001b.r3.1Ag0000902	2.6126	2.79712	1.42123	3.43305	2.8265	1.74522
AVESA.00001b.r3.1Ag0000903	0.369739	0.210766	0.0427801	0.208734	0.204699	0.139198
AVESA.00001b.r3.1Ag0000904	2.71236	3.61387	5.18613	1.31156	1.9113	5.47147
AVESA.00001b.r3.1Ag0000905	2.90744	2.77677	1.79075	3.5084	5.35646	3.48139
AVESA.00001b.r3.1Ag0000906	27.7456	27.1225	22.8185	27.7246	21.7597	25.1502
AVESA.00001b.r3.1Ag0000907	36.2553	31.9745	26.8951	29.9868	27.5495	32.6915
AVESA.00001b.r3.1Ag0000908	0.01992	0	0.0197934	0	0	0.0698773
AVESA.00001b.r3.1Ag0000909	0.962242	0.812454	0.422009	1.08006	1.49068	1.15006
AVESA.00001b.r3.1Ag0000910	0.0927433	0.160811	0.657181	0.0316984	0	0.0714925
AVESA.00001b.r3.1Ag0000911	4.79598	3.79953	4.10321	1.74706	14.8572	7.00988
AVESA.00001b.r3.1Ag0000912	13.0159	9.62425	6.38686	11.0944	12.4347	11.6299
AVESA.00001b.r3.1Ag0000913	8.98776	10.6716	7.01252	15.4988	12.4349	11.3512
AVESA.00001b.r3.1Ag0000914	2.25396	1.53609	1.42003	2.29194	2.69407	1.82286
AVESA.00001b.r3.1Ag0000915	14.1983	11.0029	8.44206	14.8736	15.8617	22.3586
AVESA.00001b.r3.1Ag0000916	0.0606563	0.0651431	0.0529017	0.0893924	0.0295498	0
AVESA.00001b.r3.1Ag0000917	122.96	100.667	121.153	70.4076	84.3317	107.906
AVESA.00001b.r3.1Ag0000918	56.0902	21.8075	17.5975	32.3726	45.4559	57.9481
AVESA.00001b.r3.1Ag0000919	0.0464304	0.0660301	0.2426	0.160081	0.235565	0.543518
AVESA.00001b.r3.1Ag0000920	2.57029	0.000138	0.915938	4.48778	2.09489	6.41686
AVESA.00001b.r3.1Ag0000921	1.52206	1.76331	0.784972	2.78405	2.80934	2.32146
AVESA.00001b.r3.1Ag0000922	0.210022	0.378263	0.300991	0	0.223606	0.45167
AVESA.00001b.r3.1Ag0000923	0.503434	1.28301	0.679425	1.59022	2.50053	1.45154
AVESA.00001b.r3.1Ag0000924	0.77704	0.954576	0.55708	0.725109	0.704355	0.800986
AVESA.00001b.r3.1Ag0000925	0	0	0	0	0	0
AVESA.00001b.r3.1Ag0000926	1.52507	2.16511	0.975133	2.92408	2.95037	1.66601
AVESA.00001b.r3.1Ag0000927	0.633527	0.613426	0.756878	0.808279	0.962238	0.773844
AVESA.00001b.r3.1Ag0000928	2.58431	3.73694	3.51032	3.44969	4.21406	4.52211
AVESA.00001b.r3.1Ag0000929	4.5744	4.8732	5.01761	3.65219	4.14285	5.66845
AVESA.00001b.r3.1Ag0000930	0.392803	0.850246	0.330917	1.31951	1.23773	0.926516
AVESA.00001b.r3.1Ag0000931	0.127503	0.0624576	0	0.0118663	0.0539339	0.591144
AVESA.00001b.r3.1Ag0000932	0.13615	0.561955	0.327961	0.607339	0.486342	0.647476
AVESA.00001b.r3.1Ag0000933	3.05307	0.635451	0.392882	2.59912	1.11674	6.08765
AVESA.00001b.r3.1Ag0000934	2.80765	0.99947	2.07019	0.0969261	5.68088	1.02201
AVESA.00001b.r3.1Ag0000935	3.07289	3.64027	1.60766	5.61212	4.23583	2.77045
AVESA.00001b.r3.1Ag0000936	6.68468	8.20353	3.28748	10.3102	9.07018	8.02043
AVESA.00001b.r3.1Ag0000937	3.52852	2.98775	2.92448	3.53889	4.27092	5.90373
AVESA.00001b.r3.1Ag0000938	33.1362	25.0423	38.4914	10.7063	18.3044	149.441
AVESA.00001b.r3.1Ag0000939	5.01576	6.31346	3.04861	13.358	15.6728	14.6905
AVESA.00001b.r3.1Ag0000940	1.02634	0.64973	0.846607	0.951737	0.896309	1.01425
AVESA.00001b.r3.1Ag0000941	0.0346987	0	0	0.0183878	0.0401549	0.0378142
AVESA.00001b.r3.1Ag0000942	1.56656	1.0616	1.30385	1.40269	2.1103	3.09812
AVESA.00001b.r3.1Ag0000943	0.751534	1.09441	1.39562	1.19029	1.29763	0.922308
AVESA.00001b.r3.1Ag0000944	0.244631	0.381612	0.184746	0.206171	0.35094	0.431741
AVESA.00001b.r3.1Ag0000945	84.6167	30.899	24.4069	30.2305	35.4305	41.4132
AVESA.00001b.r3.1Ag0000946	0	0	0	0	0	0
AVESA.00001b.r3.1Ag0000947	0.905714	1.23868	0.859798	1.87929	2.00183	2.00832
AVESA.00001b.r3.1Ag0000948	1.56979	1.78758	0.763778	1.35317	1.95175	1.5789
AVESA.00001b.r3.1Ag0000949	6.04435	7.26248	7.7492	6.25909	5.50684	13.1254
AVESA.00001b.r3.1Ag0000950	0.828922	0.914268	0.578563	1.7637	1.49992	2.03237
AVESA.00001b.r3.1Ag0000951	0.089413	0.24329	0.08348	0.260725	0.426745	0.0775033
AVESA.00001b.r3.1Ag0000952	5.53149	5.7252	6.91221	6.05096	6.43037	11.0698
AVESA.00001b.r3.1Ag0000953	4.40401	4.84705	5.18625	5.49262	5.50711	8.34127
AVESA.00001b.r3.1Ag0000954	0	0	0.0259959	0	0	0
AVESA.00001b.r3.1Ag0000955	10.7984	14.0638	11.2291	16.6791	30.9272	57.6142
AVESA.00001b.r3.1Ag0000956	4.54896	5.11303	3.33023	9.31481	8.91697	9.40865
AVESA.00001b.r3.1Ag0000957	13.166	10.2351	6.04455	14.6184	17.9009	38.8866
AVESA.00001b.r3.1Ag0000958	61.9858	79.3083	96.7242	58.0315	66.2581	112.823
AVESA.00001b.r3.1Ag0000959	0.193698	0	0.0843907	0.282694	0.308808	0.174925
AVESA.00001b.r3.1Ag0000960	0.474523	0.408996	0.223206	0.619287	0.837312	1.45416
AVESA.00001b.r3.1Ag0000961	0.455623	0.383078	0.190532	0.562216	0.513993	0.828351
AVESA.00001b.r3.1Ag0000962	0.477886	0.328761	0.0879142	0.275726	0.231495	1.0431
AVESA.00001b.r3.1Ag0000963	1.48766	3.10184	3.12693	3.02075	4.03841	3.21705
AVESA.00001b.r3.1Ag0000964	16.2162	12.031	10.3752	16.7919	19.8867	37.4316
AVESA.00001b.r3.1Ag0000965	1.20528	1.30307	0.950588	2.80722	2.90989	1.64539
AVESA.00001b.r3.1Ag0000966	3.21289	3.58775	2.55545	4.38386	4.89121	7.82024
AVESA.00001b.r3.1Ag0000967	16.3743	18.5856	13.3593	26.1917	23.714	35.5444
AVESA.00001b.r3.1Ag0000968	0.446695	0.222708	0.218044	0.957071	1.15341	1.43703
AVESA.00001b.r3.1Ag0000969	13.3652	13.5404	17.2532	10.4002	16.5597	21.0639
AVESA.00001b.r3.1Ag0000970	22.1338	15.9818	21.1145	21.925	21.8882	17.4543
AVESA.00001b.r3.1Ag0000971	13.7012	16.9259	20.5027	13.7105	13.2226	17.9523
AVESA.00001b.r3.1Ag0000972	141.759	157.23	269.85	82.9771	176.695	189.618
AVESA.00001b.r3.1Ag0000973	1.04691	1.78282	1.55301	1.4577	1.3256	2.64304
AVESA.00001b.r3.1Ag0000974	3.89196	4.66905	2.96898	6.46098	8.89589	7.96469
AVESA.00001b.r3.1Ag0000975	0	0	0.0182609	0	0.0190232	0.0705302
AVESA.00001b.r3.1Ag0000976	3.32033	4.02268	2.44182	4.09721	4.9642	4.01748
AVESA.00001b.r3.1Ag0000977	28.0329	11.6069	10.5585	14.2403	20.0301	9.95386
AVESA.00001b.r3.1Ag0000978	1.72762	2.83597	2.03095	3.98096	5.26654	9.96428
AVESA.00001b.r3.1Ag0000979	16.4145	11.2313	10.5375	14.0209	22.2171	19.6952
AVESA.00001b.r3.1Ag0000980	2.79964	2.93801	2.39875	3.94664	4.3354	6.26299
AVESA.00001b.r3.1Ag0000981	0.0821863	0.0878411	0.17645	0.167728	0.457397	0.287338
AVESA.00001b.r3.1Ag0000982	0.669979	1.15584	0.781366	1.24391	2.06998	2.65564
AVESA.00001b.r3.1Ag0000983	0.712506	0.493964	0.351952	1.4603	2.16897	0.949474
AVESA.00001b.r3.1Ag0000984	0.0440439	0	0	0	0	0.0484271
AVESA.00001b.r3.1Ag0000985	10.1583	8.86417	6.99818	9.09371	11.8606	7.34229
AVESA.00001b.r3.1Ag0000986	6.43912	8.45996	5.89584	10.1298	12.0032	13.4276
AVESA.00001b.r3.1Ag0000987	0.326508	0.3978	0.390229	0.72795	4.08097	3.0576
AVESA.00001b.r3.1Ag0000988	0.0949535	0.169737	0.0234897	0.153045	0.195039	0.279222
AVESA.00001b.r3.1Ag0000989	66.0752	81.0647	89.457	65.7548	75.5283	97.1777
AVESA.00001b.r3.1Ag0000990	0.956085	1.15167	0.765395	1.44593	1.85097	2.28788
AVESA.00001b.r3.1Ag0000991	2.95343	5.58504	3.14192	6.86831	5.81249	6.22875
AVESA.00001b.r3.1Ag0000992	10.1911	9.06776	9.0943	11.005	13.0118	15.317
AVESA.00001b.r3.1Ag0000993	1.2496	0	0	0	0	0
AVESA.00001b.r3.1Ag0000994	1.1942	1.17483	0.647805	1.36195	2.25577	2.97111
AVESA.00001b.r3.1Ag0000995	72.9243	35.8396	36.8352	57.3683	89.244	171.908
AVESA.00001b.r3.1Ag0000996	0.022988	0	0	0	0	0
AVESA.00001b.r3.1Ag0000997	21.3425	8.65905	12.4172	9.24515	9.83782	14.0867
AVESA.00001b.r3.1Ag0000998	1.10814	0.893297	0.491494	1.42081	1.95219	3.7212
AVESA.00001b.r3.1Ag0000999	8.13909	4.77912	5.52374	7.10398	10.7032	13.1854
AVESA.00001b.r3.1Ag0001000	0.0553328	0.113447	0.0304371	0.0440003	0.103171	0.113803
AVESA.00001b.r3.1Ag0001001	1.61	1.46406	1.15031	2.26342	2.55604	1.98885
AVESA.00001b.r3.1Ag0001002	3.35162	3.44656	1.61224	5.95789	5.98757	3.61203
AVESA.00001b.r3.1Ag0001003	30.3077	14.4314	12.5607	16.9846	21.1313	10.7149
AVESA.00001b.r3.1Ag0001004	0.0966875	0.116222	0	0	0.226436	0.0956616
AVESA.00001b.r3.1Ag0001005	9.5047	6.86122	4.04731	13.5149	18.5861	15.5234
AVESA.00001b.r3.1Ag0001006	11.5371	10.0611	7.3765	16.8158	20.3467	30.0936
AVESA.00001b.r3.1Ag0001007	2.25311	3.48195	1.91938	3.60265	4.36498	4.49223
AVESA.00001b.r3.1Ag0001008	0.134191	0.152593	0.0626751	0.16773	0.469639	0.380426
AVESA.00001b.r3.1Ag0001009	8.36584	8.23092	4.97865	11.162	11.199	13.5483
AVESA.00001b.r3.1Ag0001010	6.922	9.98568	8.53155	10.5282	11.9164	14.7661
AVESA.00001b.r3.1Ag0001011	0.170084	0.810927	0.45605	1.44615	2.35076	1.17329
AVESA.00001b.r3.1Ag0001012	39.4865	22.0491	20.2732	22.1296	26.9949	15.7297
AVESA.00001b.r3.1Ag0001013	0.688197	1.44181	0.421675	0.801931	0.963117	1.33878
AVESA.00001b.r3.1Ag0001014	14.833	7.91581	6.47921	11.9957	13.0493	13.602
AVESA.00001b.r3.1Ag0001015	0	0	0	0	0	0
AVESA.00001b.r3.1Ag0001016	1.81388	1.89503	1.19415	1.83249	2.9982	2.52928
AVESA.00001b.r3.1Ag0001017	7.71345	8.4966	5.75891	14.4943	22.6017	20.0932
AVESA.00001b.r3.1Ag0001018	3.61647	3.43317	2.93826	3.9331	3.89284	4.65283
AVESA.00001b.r3.1Ag0001019	0.778547	0.802266	0.79561	2.52311	2.03419	1.76179
AVESA.00001b.r3.1Ag0001020	0.206664	0.0265906	0.0518239	0.105699	0.0583897	0.0900731
AVESA.00001b.r3.1Ag0001021	1.57676	1.60667	1.16356	2.11931	2.936	2.86569
AVESA.00001b.r3.1Ag0001022	22.3688	6.91426	8.27705	8.92787	13.5257	14.2014
AVESA.00001b.r3.1Ag0001023	0.94487	0.705142	1.21587	0.858563	1.51396	1.72644
AVESA.00001b.r3.1Ag0001024	10.9633	4.26327	5.74427	5.89053	7.75763	9.33562
AVESA.00001b.r3.1Ag0001025	28.38	9.41637	9.24546	9.47255	15.8057	12.9701
AVESA.00001b.r3.1Ag0001026	2.63939	3.51599	3.26039	2.54781	5.05385	7.88412
AVESA.00001b.r3.1Ag0001027	2.87506	3.34009	2.65417	4.53758	3.4355	5.01273
AVESA.00001b.r3.1Ag0001028	1.48836	2.53863	2.35123	2.16041	2.32953	2.3506
AVESA.00001b.r3.1Ag0001029	3.03927	1.44127	1.7001	1.40649	1.6781	2.96039
AVESA.00001b.r3.1Ag0001030	0.168503	0.197904	0.115561	0.339585	0.149691	0.470075
AVESA.00001b.r3.1Ag0001031	3.52049	3.52594	3.39959	5.15361	5.39482	5.39183
AVESA.00001b.r3.1Ag0001032	4.04002	3.65226	3.50807	6.26577	7.14641	7.26069
AVESA.00001b.r3.1Ag0001033	39.5953	22.9563	26.3649	32.099	37.0629	40.8601
AVESA.00001b.r3.1Ag0001034	7.12998	7.43811	5.68594	11.111	8.30873	12.982
AVESA.00001b.r3.1Ag0001035	0.500329	0.891128	0.754735	0.391161	0.498158	0.357294
AVESA.00001b.r3.1Ag0001036	2.71159	7.90779	6.57336	3.26569	5.63027	3.2442
AVESA.00001b.r3.1Ag0001037	1.68808	1.85606	1.53658	1.63115	2.18064	1.67162
AVESA.00001b.r3.1Ag0001038	0.418735	0.626302	0.6256	0.469295	0.620592	0.840332
AVESA.00001b.r3.1Ag0001039	16.2169	11.327	10.0749	16.9863	21.1804	25.8603
AVESA.00001b.r3.1Ag0001040	116.589	91.0674	134.65	71.9592	102.988	68.1821
AVESA.00001b.r3.1Ag0001041	2.69057	1.21794	1.33364	1.78836	2.93217	1.73172
AVESA.00001b.r3.1Ag0001042	4.26157	3.94945	3.58772	6.2105	8.64231	10.5423
AVESA.00001b.r3.1Ag0001043	0.182788	0.30184	0.164071	0.461911	0.357404	0.542697
AVESA.00001b.r3.1Ag0001044	0.0349909	0.0231385	0.0770806	0	0.00100444	0
AVESA.00001b.r3.1Ag0001045	0.78337	0.264633	0.358301	0.0971942	0.178228	0.609194
AVESA.00001b.r3.1Ag0001046	3.45225	3.9886	4.39581	3.16364	4.35713	7.654
AVESA.00001b.r3.1Ag0001047	16.6514	34.0457	29.1886	27.8226	23.7215	33.2535
AVESA.00001b.r3.1Ag0001048	4.91717	1.69112	4.43342	2.46685	5.41904	7.47553
AVESA.00001b.r3.1Ag0001049	40.3963	14.636	18.9022	13.4249	19.0644	16.505
AVESA.00001b.r3.1Ag0001050	31.218	36.1327	27.776	46.7017	51.3767	51.8126
AVESA.00001b.r3.1Ag0001051	12.9112	16.7493	16.2632	19.0018	21.0313	12.9033
AVESA.00001b.r3.1Ag0001052	4.43428	5.03775	3.46041	7.93201	6.83549	6.94928
AVESA.00001b.r3.1Ag0001053	15.9148	10.6156	12.9462	11.8608	17.1875	29.0606
AVESA.00001b.r3.1Ag0001054	2.8456	3.85137	2.84047	4.33781	4.46526	5.63796
AVESA.00001b.r3.1Ag0001055	0.107686	0.0451733	0.065893	0.222771	0.244243	0.54365
AVESA.00001b.r3.1Ag0001056	2.17427	3.19044	2.04942	3.41293	4.51846	5.68567
AVESA.00001b.r3.1Ag0001057	0.073861	0.0761107	0.037061	0.112737	0.125851	0.390352
AVESA.00001b.r3.1Ag0001058	3.80332	3.91584	3.75768	3.71229	5.70679	5.74779
AVESA.00001b.r3.1Ag0001059	42.2645	32.3261	27.9023	38.9476	52.8882	38.2093
AVESA.00001b.r3.1Ag0001060	0.470262	0.308711	0.310756	0.534437	0.773149	0.477559
AVESA.00001b.r3.1Ag0001061	9.48655	3.37879	5.33097	5.50889	7.18499	3.57436
AVESA.00001b.r3.1Ag0001062	10.7839	12.3354	9.31962	15.688	18.1976	16.6162
AVESA.00001b.r3.1Ag0001063	1.5074	1.5699	0.700902	2.53696	2.97112	5.65527
AVESA.00001b.r3.1Ag0001064	3.19042	0.133485	0.134739	0.317429	0.813817	0.507653
AVESA.00001b.r3.1Ag0001065	10.138	1.01709	2.49344	2.72191	5.43432	5.75716
AVESA.00001b.r3.1Ag0001066	8.74829	13.0602	8.07746	12.3255	10.4331	21.4467
AVESA.00001b.r3.1Ag0001067	4.87226	5.97803	5.34172	6.50721	6.37245	7.47513
AVESA.00001b.r3.1Ag0001068	0.445769	0.504438	0.510194	0.356373	0.200943	0.655005
AVESA.00001b.r3.1Ag0001069	5.55448	9.48595	7.21256	10.3019	9.64583	9.04048
AVESA.00001b.r3.1Ag0001070	2.6984	1.10754	1.09816	1.40789	2.78816	2.61227
AVESA.00001b.r3.1Ag0001071	0	0	0	0	0	0
AVESA.00001b.r3.1Ag0001072	2.47752	3.43891	2.76225	4.04741	4.2686	4.52659
AVESA.00001b.r3.1Ag0001073	0.103671	0.122715	0.0335795	0.218997	0.2491	0.227686
AVESA.00001b.r3.1Ag0001074	0.0642797	0	0	0.308083	0.0968967	0.0984976
AVESA.00001b.r3.1Ag0001075	7.27803	11.0927	12.767	4.5833	4.64823	19.1547
AVESA.00001b.r3.1Ag0001076	1.62786	1.04455	0.779449	0.77554	1.05286	0.901799
AVESA.00001b.r3.1Ag0001077	0.379481	0	0.285526	0.472204	0.645264	0.210289
AVESA.00001b.r3.1Ag0001078	4.12936	4.34566	2.68596	4.70146	4.19137	5.95318
AVESA.00001b.r3.1Ag0001079	1.30562	1.28487	0.896673	1.56642	1.2388	1.85394
AVESA.00001b.r3.1Ag0001080	2.11993	2.47528	2.45214	2.91978	6.02709	6.05753
AVESA.00001b.r3.1Ag0001081	0.571027	0.60454	0.408875	0.752063	0.999364	0.897012
AVESA.00001b.r3.1Ag0001082	0.0958506	0.0570138	0.0528671	0.123389	0.12072	0.32083
AVESA.00001b.r3.1Ag0001083	9.50954	11.9125	8.22709	12.5224	14.8836	13.5962
AVESA.00001b.r3.1Ag0001084	0.702021	1.59133	1.23393	1.67157	1.19664	1.45391
AVESA.00001b.r3.1Ag0001085	0.091347	0.0563065	0.0163427	0.165324	0.176434	0.0886935
AVESA.00001b.r3.1Ag0001086	0.627077	0.791763	0.426644	1.42213	1.34311	0.697714
AVESA.00001b.r3.1Ag0001087	3.66506	2.36628	1.52312	7.47765	10.9483	21.9169
AVESA.00001b.r3.1Ag0001088	0.0620162	0	0.0348542	0.318807	0.2209	0.2215
AVESA.00001b.r3.1Ag0001089	65.2016	40.3807	56.5543	42.7843	66.4873	120.867
AVESA.00001b.r3.1Ag0001090	1.67358	0.77058	0.652293	1.33168	1.91992	1.17793
AVESA.00001b.r3.1Ag0001091	25.4799	29.1989	27.1419	34.8828	39.4762	35.6991
AVESA.00001b.r3.1Ag0001092	0	0	0	0	0	0.0352646
AVESA.00001b.r3.1Ag0001093	2.20653	1.30019	1.68187	1.73168	2.52573	3.99739
AVESA.00001b.r3.1Ag0001094	0	0	0	0	0.0254289	0.0259327
AVESA.00001b.r3.1Ag0001095	1.15612	1.34631	0.854504	1.07707	1.34433	4.34032
AVESA.00001b.r3.1Ag0001096	39.2322	54.242	86.1051	31.0141	37.4332	74.6141
AVESA.00001b.r3.1Ag0001097	7.40785	7.77716	7.37286	7.38403	9.08653	12.7955
AVESA.00001b.r3.1Ag0001098	26.4531	29.979	31.1524	24.3558	34.1253	28.0231
AVESA.00001b.r3.1Ag0001099	0.118481	0.109628	0.0658469	0.152452	0.114552	0.0988948
AVESA.00001b.r3.1Ag0001100	0.564751	0.403199	0.384645	0.454286	1.9446	4.51088
AVESA.00001b.r3.1Ag0001101	16.5097	18.3453	14.5815	20.877	25.1212	24.7779
AVESA.00001b.r3.1Ag0001102	24.4847	25.1759	20.3578	30.6138	31.1706	43.5995
AVESA.00001b.r3.1Ag0001103	0.579007	0.517807	0.2835	0.85243	0.767009	0.805497
AVESA.00001b.r3.1Ag0001104	0.345804	0.411742	0.104666	0.744738	2.00065	0.765483
AVESA.00001b.r3.1Ag0001105	0.172059	0.0756736	0.106524	0.0665063	0.312548	0.103766
AVESA.00001b.r3.1Ag0001106	1.29298	1.60443	0.984753	2.97083	2.0138	1.06848
AVESA.00001b.r3.1Ag0001107	0.343185	0.114424	0.265468	0.169672	0.514479	0.761481
AVESA.00001b.r3.1Ag0001108	6.38248	0.76836	0.955363	0.71174	0.536783	0.580645
AVESA.00001b.r3.1Ag0001109	3.79248	2.95923	3.53813	3.94567	7.66218	13.5655
AVESA.00001b.r3.1Ag0001110	0.335293	0.468096	0.519473	0.889013	1.93605	1.19805
AVESA.00001b.r3.1Ag0001111	0.745527	0.660118	0.464343	0.604041	0.371907	0.749257
AVESA.00001b.r3.1Ag0001112	0.349477	0.169204	0.171286	0.287077	0.40528	0.772846
AVESA.00001b.r3.1Ag0001113	11.3232	9.76692	9.47935	10.3136	12.9823	13.0813
AVESA.00001b.r3.1Ag0001114	1.33283	0.972427	1.00613	1.23812	1.59384	1.61083
AVESA.00001b.r3.1Ag0001115	4.74748	3.64777	1.93737	4.9898	4.4424	4.00274
AVESA.00001b.r3.1Ag0001116	6.65217	1.75986	2.81765	2.72547	5.37778	3.33819
AVESA.00001b.r3.1Ag0001117	0.315412	0.091179	0.120417	0.222341	0.4467	0.352944
AVESA.00001b.r3.1Ag0001118	0.627509	0.0684229	0.132993	0.0676215	0.2982	0.0399312
AVESA.00001b.r3.1Ag0001119	0.0368651	0.0208008	0	0.0404006	0.122998	0.0646819
AVESA.00001b.r3.1Ag0001120	0.290336	0.379086	0.473364	0.854708	0.590662	0.318079
AVESA.00001b.r3.1Ag0001121	0.34347	1.07075	0.295115	1.25033	1.17586	0.886809
AVESA.00001b.r3.1Ag0001122	43.2801	56.0743	32.9648	74.8	60.1853	86.3265
AVESA.00001b.r3.1Ag0001123	1.47263	2.37855	1.33768	3.11266	3.34925	3.261
AVESA.00001b.r3.1Ag0001124	1.19409	0.163152	0.23957	0.504558	1.07957	0.671685
AVESA.00001b.r3.1Ag0001125	0.775027	2.02483	1.40008	2.33271	3.67243	4.71475
AVESA.00001b.r3.1Ag0001126	2.04072	2.06981	1.78483	3.20848	2.91759	3.41977
AVESA.00001b.r3.1Ag0001127	0.544139	0.552628	0.416499	2.15271	2.64876	1.10121
AVESA.00001b.r3.1Ag0001128	0.911866	1.52878	1.41869	1.4884	2.54161	2.9482
AVESA.00001b.r3.1Ag0001129	0.0236289	0	0	0	0	0
AVESA.00001b.r3.1Ag0001130	0.468266	0.686852	0.303439	1.347	0.924653	1.37025
AVESA.00001b.r3.1Ag0001131	0	0.103249	0	0	0	0
AVESA.00001b.r3.1Ag0001132	0.373204	0.495224	0.308959	0.894805	0.728362	1.31188
AVESA.00001b.r3.1Ag0001133	0.581776	0.0339346	0.0172733	0.246367	0.801182	2.02207
AVESA.00001b.r3.1Ag0001134	15.2793	8.25452	12.2884	10.7418	24.5435	7.36951
AVESA.00001b.r3.1Ag0001135	0.373564	0.478695	0.908151	0.443855	8.09962	2.3016
AVESA.00001b.r3.1Ag0001136	0.0321141	0.0880884	0.034451	0.104412	0.0917479	0.0709583
AVESA.00001b.r3.1Ag0001137	0.798878	1.29644	1.99228	1.16167	3.48827	3.7693
AVESA.00001b.r3.1Ag0001138	0.395867	0.480994	0.390734	0.641684	0.720168	0.261594
AVESA.00001b.r3.1Ag0001139	42.4478	43.9328	39.6588	45.2871	43.5542	76.9265
AVESA.00001b.r3.1Ag0001140	6.76628	6.9108	5.87446	7.09576	7.58201	9.35527
AVESA.00001b.r3.1Ag0001141	1.69949	1.17541	1.03154	1.12019	1.30256	1.51318
AVESA.00001b.r3.1Ag0001142	0.21561	0.0786938	0.0852677	0.0376273	0.118106	0.415898
AVESA.00001b.r3.1Ag0001143	3.109	0.188206	0.344923	0.358151	0.741401	1.69184
AVESA.00001b.r3.1Ag0001144	0.748536	1.17035	0.998249	1.17436	0.601208	1.32561
AVESA.00001b.r3.1Ag0001145	6.15887	4.95765	4.76318	7.45208	6.67366	8.0047
AVESA.00001b.r3.1Ag0001146	0.162995	0.177034	0.0895508	0.155162	0.093892	0.407625
AVESA.00001b.r3.1Ag0001147	37.3169	32.2312	36.5499	26.4344	29.5223	47.9345
AVESA.00001b.r3.1Ag0001148	4.94358	6.10163	7.27055	8.46475	8.42847	9.75095
AVESA.00001b.r3.1Ag0001149	5.65776	7.78978	11.173	4.52312	4.01123	24.8595
AVESA.00001b.r3.1Ag0001150	4.62267	5.21995	5.92076	5.66819	5.45736	7.80807
AVESA.00001b.r3.1Ag0001151	0.115881	0.194409	0.140868	0.282939	0.41603	0.802481
AVESA.00001b.r3.1Ag0001152	0.0258746	0	0	0	0	0
AVESA.00001b.r3.1Ag0001153	25.7006	21.7519	21.9972	19.9798	25.9736	68.5778
AVESA.00001b.r3.1Ag0001154	6.29652	6.95359	6.80267	7.52461	7.22865	9.27102
AVESA.00001b.r3.1Ag0001155	0.146631	0.0212073	0.0207553	0.04198	0	0
AVESA.00001b.r3.1Ag0001156	0.199994	0.561269	0.421776	0.368041	0.46261	0.558156
AVESA.00001b.r3.1Ag0001157	0.989139	0.19683	0.412528	0.180941	0.384025	0.230528
AVESA.00001b.r3.1Ag0001158	0.849537	1.45725	1.08835	1.88931	2.09642	2.46514
AVESA.00001b.r3.1Ag0001159	52.15	63.5787	70.5613	69.2005	75.1508	135.44
AVESA.00001b.r3.1Ag0001160	11.0553	8.08874	6.70359	12.2325	11.8554	18.7709
AVESA.00001b.r3.1Ag0001161	1.32693	0.840488	0.782319	1.88594	2.62775	3.26562
AVESA.00001b.r3.1Ag0001162	0.540953	0.168834	0.111702	0.256705	0.423758	0.355822
AVESA.00001b.r3.1Ag0001163	2.15356	2.4864	1.2305	4.12855	3.48881	3.79562
AVESA.00001b.r3.1Ag0001164	11.9797	15.8761	11.9606	10.5962	14.0307	25.1068
AVESA.00001b.r3.1Ag0001165	0.151948	0.262541	0.261742	0.338574	0.240494	0.340862
AVESA.00001b.r3.1Ag0001166	1.08769	1.09122	0.436193	1.07172	0.862213	1.81204
AVESA.00001b.r3.1Ag0001167	12.0532	10.3362	14.351	7.76528	17.4807	27.2984
AVESA.00001b.r3.1Ag0001168	3.81117	2.2236	2.02887	2.93214	3.66735	4.08988
AVESA.00001b.r3.1Ag0001169	13.1285	10.8234	12.4134	10.3463	14.104	8.09547
AVESA.00001b.r3.1Ag0001170	2.69636	1.89669	2.4557	3.78318	7.33198	7.13041
AVESA.00001b.r3.1Ag0001171	1.3898	1.56615	1.01525	1.38401	1.86278	1.98167
AVESA.00001b.r3.1Ag0001172	2.10825	0.403592	0.220621	0.673668	4.11277	1.76622
AVESA.00001b.r3.1Ag0001173	3.63213	3.69117	3.08211	4.93173	5.61278	7.9383
AVESA.00001b.r3.1Ag0001174	42.4655	41.154	30.6074	58.0742	62.5632	54.7933
AVESA.00001b.r3.1Ag0001175	0	0	0	0	0	0.0582355
AVESA.00001b.r3.1Ag0001176	9.36969	14.3323	7.37247	18.2695	28.5742	49.7143
AVESA.00001b.r3.1Ag0001177	0.214344	0.373608	0.115426	0.499116	0.552131	0.369906
AVESA.00001b.r3.1Ag0001178	2.88863	2.61532	1.43559	3.70681	4.93845	3.68717
AVESA.00001b.r3.1Ag0001179	0	0	0	0	0.0389987	0.0778584
AVESA.00001b.r3.1Ag0001180	244.686	258.16	293.724	202.399	226.987	234.86
AVESA.00001b.r3.1Ag0001181	4.09395	1.5925	1.30693	2.79436	2.44432	2.69755
AVESA.00001b.r3.1Ag0001182	2.90075	1.80109	2.29828	2.77936	4.41341	2.95409
AVESA.00001b.r3.1Ag0001183	11.167	12.861	7.20586	17.044	17.367	19.2967
AVESA.00001b.r3.1Ag0001184	1.21625	1.22566	1.08878	1.31444	2.12849	2.39698
AVESA.00001b.r3.1Ag0001185	15.0507	11.2526	9.8209	22.1042	22.0473	9.42308
AVESA.00001b.r3.1Ag0001186	50.9363	30.5765	29.7801	38.2954	59.6019	53.4535
AVESA.00001b.r3.1Ag0001187	0.312143	0.0360884	0	0	0.039157	0
AVESA.00001b.r3.1Ag0001188	0.0348163	0	0	0	0	0
AVESA.00001b.r3.1Ag0001189	4.76501	1.9073	2.1889	5.43572	6.25424	2.15191
AVESA.00001b.r3.1Ag0001190	3.44508	3.54968	4.08272	2.77304	3.4508	3.96925
AVESA.00001b.r3.1Ag0001191	0.94411	0.763785	0.191915	1.19526	1.78045	0.879373
AVESA.00001b.r3.1Ag0001192	6.87593	6.96265	6.08074	9.89827	16.4896	52.3956
AVESA.00001b.r3.1Ag0001193	0.609743	0.674136	0.315572	0.565687	0.939355	0.784421
AVESA.00001b.r3.1Ag0001194	4.08359	4.78964	3.4722	6.15915	5.73667	8.87217
AVESA.00001b.r3.1Ag0001195	8.76963	7.92352	7.56614	6.35814	5.17625	5.74437
AVESA.00001b.r3.1Ag0001196	0.0307719	0.10399	0.0690873	0.018338	0.0862897	0.167458
AVESA.00001b.r3.1Ag0001197	2.23937	2.03184	2.25378	2.34648	3.00375	3.1572
AVESA.00001b.r3.1Ag0001198	27.2739	36.6077	41.4714	25.3806	31.2756	34.1585
AVESA.00001b.r3.1Ag0001199	1.0605	0.99786	0.71421	1.16099	1.13735	1.497
AVESA.00001b.r3.1Ag0001200	2.36257	2.64625	2.37582	3.04674	4.04989	5.64924
AVESA.00001b.r3.1Ag0001201	10.232	14.4929	17.1825	7.51855	14.2733	37.5802
AVESA.00001b.r3.1Ag0001202	4.48485	2.42816	2.59751	3.91155	4.86801	4.36025
AVESA.00001b.r3.1Ag0001203	6.01954	3.07647	5.59167	2.55682	5.32652	7.84328
AVESA.00001b.r3.1Ag0001204	0	0	0	0	0	0
AVESA.00001b.r3.1Ag0001205	10.7349	11.8007	10.6961	13.2547	16.3469	38.0557
AVESA.00001b.r3.1Ag0001206	1.97187	2.69265	1.64436	3.78197	7.18587	7.57023
AVESA.00001b.r3.1Ag0001207	0.046791	0.0729407	0	0	0.0355093	0.0176225
AVESA.00001b.r3.1Ag0001208	0.158761	0.0562197	0.138959	0.357774	0.392941	0.268291
AVESA.00001b.r3.1Ag0001209	2.1106	0.991151	0.568451	1.48674	2.57936	3.00171
AVESA.00001b.r3.1Ag0001210	10.5861	8.14947	5.81048	10.6421	12.3215	18.6506
AVESA.00001b.r3.1Ag0001211	0.0459645	0.0976693	0	0	0	0.0514464
AVESA.00001b.r3.1Ag0001212	4.29977	1.90585	2.22902	1.83574	4.02273	3.42524
AVESA.00001b.r3.1Ag0001213	1.09391	2.02087	1.11307	1.84367	2.1483	2.37097
AVESA.00001b.r3.1Ag0001214	3.85349	2.66243	2.12731	3.72212	5.46407	6.65543
AVESA.00001b.r3.1Ag0001215	0.847386	0.659043	0.366093	1.14993	0.575462	0.515411
AVESA.00001b.r3.1Ag0001216	0.0334052	0.0479468	0.195155	0.0350515	0	0.119762
AVESA.00001b.r3.1Ag0001217	0.137761	0.243919	0.107751	0.432212	0.356735	0.111469
[truncated: 66,573 more rows]

## Sheet: drought stress
ID	R0-1	R0-2	R0-3	R24-1	R24-2	R24-3	R6-1	R6-2	R6-3	S0-1	S0-2	S0-3	S24-1	S24-2	S24-3	S6-1	S6-2	S6-3
AVESA.00001b.r3.1Ag0000114	3.67599	2.18912	1.59671	6.4702	3.60331	2.18924	7.03555	5.02871	9.92468	26.3818	9.4583	5.57195	24.9335	8.70608	8.08477	8.6249	15.6976	18.9229
AVESA.00001b.r3.1Ag0002941	3.40494	1.77705	0.976676	19.7617	9.2038	6.17854	32.5738	40.4036	23.2371	40.5064	9.76386	5.87826	16.6297	20.3981	12.4309	57.801	31.8798	25.0647
AVESA.00001b.r3.5Ag0002236	0	0	0	0.0303198	0.134295	0	0	0.0281796	0.0307315	1.01113	0.237736	0.163226	0.953031	0.207077	0.0659153	0.304662	0.0377732	0.0709535
AVESA.00001b.r3.5Ag0002237	2.60334	1.49812	1.29339	5.21907	4.02041	4.48665	9.14973	7.62106	7.58212	32.9388	9.49572	3.12031	15.864	10.6309	4.63305	29.0357	11.8909	20.9349
AVESA.00001b.r3.5Ag0002238	0	0.0376439	0	0.193948	0	0.0725176	0.133467	0.186789	0.0497403	1.52682	0.295998	0.152369	1.27627	0.773465	0.667688	1.07807	0.559673	0.405528
AVESA.00001b.r3.5Ag0002239	0.399905	0.585045	0.355438	2.59374	2.54872	1.14719	1.92522	1.70856	2.75102	4.18752	1.36685	0.689834	8.34416	6.44803	3.9352	3.96292	2.94486	2.39795
AVESA.00001b.r3.5Ag0002241	1.01321	1.45801	0.59466	3.17738	2.74341	2.05548	3.61046	4.73547	4.48976	7.93909	3.87983	2.469	17.0673	6.06823	6.20419	5.97272	7.12641	6.34797
AVESA.00001b.r3.5Ag0002242	0	0	0.0304612	0.0423878	0	0	0	0	0	0	0.0382032	0	0.0493023	0.04522	0	0.130818	0	0.0452123
AVESA.00001b.r3.5Ag0002465	0.0360154	0	0.187724	0.199787	0	0	0.105926	0.149905	0	16.4668	0.779769	2.30119	8.33943	8.32466	1.14281	1.21927	1.60935	5.99866
AVESA.00001b.r3.5Ag0002466	0.086219	0.0487908	0.225856	0.295787	0.094005	0	1.33403	0.474455	0.274427	19.6091	1.54305	3.87759	21.7976	36.5643	1.53763	8.50783	1.64084	25.7607
AVESA.00001b.r3.5Ag0002467	0	0	0	0	0.114446	0	0.0503066	0	0	0.530682	0.227966	0.102023	0.663713	0.892871	0	0.0645105	0.0723824	0.1377
AVESA.00001b.r3.5Ag0002750	4.64801	6.07506	4.88734	4.48198	4.62389	3.75208	8.38057	7.85891	6.94332	6.70266	8.48592	9.42145	6.8105	8.08395	7.69323	12.8248	14.1393	10.2024
AVESA.00001b.r3.1Ag0003382	0.168855	0.140155	0.157163	0.234813	0.168455	0.0739087	0.116603	0.365666	0.234943	1.22936	0.492396	0.358737	1.31521	0.7529	0.889393	0.575233	0.674935	1.28523
AVESA.00001b.r3.5Ag0003138	0	0	0	0	0.0132944	0	0	0	0	0	0	0.0123106	0	0	0.0440481	0	0.0157999	0.0624136
AVESA.00001b.r3.5Cg0000007	0	0.0248527	0	0	0.0241793	0	0	0	0	0.0223585	0	0	0	0	0	0.0545709	0	0
AVESA.00001b.r3.5Cg0000866	5.51956	4.60163	7.00239	11.7609	8.68578	7.72817	9.17152	8.334	8.67748	9.81075	13.5566	12.4531	13.2629	14.2814	14.2398	14.3332	15.0939	15.1288
AVESA.00001b.r3.5Cg0001449	0.125453	0.552971	0.225643	0.823164	0.487355	0.529575	0.2022	0.533937	0.555674	0.3336	0.606842	0.70661	0.71044	1.21688	0.400336	0.473205	0.778198	0.400294
AVESA.00001b.r3.5Cg0001834	0.632928	0.524348	0.314077	3.91547	2.41946	0.916697	3.39444	1.94048	0.990442	18.2764	4.84154	2.55744	9.12739	4.68911	3.49229	8.37047	3.62905	7.06483
AVESA.00001b.r3.5Cg0001835	3.41005	2.60719	1.41386	22.9962	16.4651	10.0611	9.33979	9.79682	11.1878	19.4359	9.90783	4.89761	43.1952	25.0756	18.1431	13.6427	16.9188	13.0156
AVESA.00001b.r3.5Cg0002021	0.0369435	0.0419321	0.196868	0.12154	0	0	0.43118	0.0770497	0.083014	7.04942	0.609005	1.60926	6.76153	10.7967	0.401961	2.29795	0.51431	8.11018
AVESA.00001b.r3.5Cg0002022	0	0.178048	0.103963	0.0432346	0	0	0	0	0	7.80144	0.431868	1.20696	2.26443	3.89461	0.0474809	0.292161	1.20035	3.51615
AVESA.00001b.r3.5Cg0002367	5.49343	5.02796	4.8428	6.4311	5.43145	5.18064	8.63537	8.35926	7.89918	9.24099	6.87544	6.87376	6.67514	7.41951	6.1101	12.6326	11.6671	9.49025
AVESA.00001b.r3.5Cg0003110	0.113102	0.131979	0.235772	0.523262	0.16275	0.137427	0.840457	0.675608	0.105481	0.717097	0.225859	0.29129	0.446618	0.675517	0.132732	1.1804	0.809041	1.37348
AVESA.00001b.r3.1Ag0003598	1.33942	0.755507	0.552348	4.81651	1.37559	3.05647	2.12125	2.78649	2.7732	33.4508	6.8237	2.16104	5.10531	6.29302	2.60635	6.49659	5.57091	2.27491
AVESA.00001b.r3.5Cg0003170	0.856858	1.22265	1.14737	0.967735	0.520833	0.467113	1.16632	0.917944	0.841183	2.38342	1.96996	2.21859	1.06997	1.4887	1.42323	2.13714	1.91462	4.89502
AVESA.00001b.r3.5Dg0000239	0.992831	0.673332	0.660299	1.76873	0.881894	1.91583	1.2107	1.08659	1.39843	1.3791	2.06783	1.72622	1.04952	2.60575	1.39059	1.15438	1.66461	2.75506
AVESA.00001b.r3.5Dg0000295	0	0	0.310719	0.0434286	0.0430165	0	0.0382279	0	0	0.56086	0.342646	0.233151	0	0.0995412	0.0952543	0.438914	0.272367	0.205953
AVESA.00001b.r3.5Dg0001036	6.53213	7.82775	7.39792	15.5455	11.3017	10.2098	12.075	9.21102	11.3076	11.0487	13.9658	15.6566	16.4022	19.6459	18.637	21.1726	19.1763	23.7791
AVESA.00001b.r3.5Dg0001795	0.176221	0	0.0260943	0.0989628	0.148095	0.235667	0.116493	0.430282	0.111524	4.98843	1.07519	0.443819	2.22343	1.43044	0.328708	1.5778	0.595377	0.661347
AVESA.00001b.r3.5Dg0001796	1.62259	0.779526	0.475054	4.73414	3.30201	2.07688	4.28897	4.95143	3.45113	41.3259	10.8369	5.76178	30.2017	16.8056	7.96709	20.3295	14.9763	13.3902
AVESA.00001b.r3.5Dg0001797	1.12963	0.689032	0.476518	5.16109	3.31181	2.95233	4.0575	3.97024	5.94118	29.5149	11.4125	6.05809	34.3281	15.9949	12.6197	8.63782	13.2414	12.223
AVESA.00001b.r3.5Dg0001798	0.608719	0.536754	0.246195	0.415804	0.574075	0.27237	1.51428	1.36297	1.2591	7.52035	1.75192	1.23018	5.6514	1.59545	1.60933	3.74609	2.40862	4.53315
AVESA.00001b.r3.5Dg0001996	0	0	0.422142	0.13153	0	0	0.668183	0.17985	0.0485033	16.3268	0.588402	2.35079	12.6589	15.8487	1.13224	5.28727	1.12724	8.9804
AVESA.00001b.r3.5Dg0001997	0.0520501	0.0283046	0.578685	0.6867	0.33331	0.300039	2.08545	0.756508	0.378877	26.2711	1.42904	4.65235	25.1479	40.2438	1.60749	11.0858	3.55018	43.1966
AVESA.00001b.r3.1Ag0003599	11.4528	11.2428	4.42926	11.7765	7.78815	5.24593	7.84961	16.6665	14.6131	28.0319	12.4146	6.58739	8.66222	6.96952	4.07677	7.39656	6.09123	3.10178
AVESA.00001b.r3.5Dg0002271	4.61385	6.26847	5.67111	5.45779	4.32998	3.89378	7.74145	7.15885	8.51538	6.48354	8.27609	8.17249	7.56705	8.39884	7.8681	13.0405	12.7981	11.5903
AVESA.00001b.r3.5Dg0002639	0.70338	0.850049	1.07839	3.31918	2.36687	2.18148	1.3339	1.79214	1.16553	2.79337	3.01667	2.28567	4.61294	4.31106	4.35056	3.04054	2.75934	1.67787
AVESA.00001b.r3.5Dg0002641	2.00106	1.79443	2.37856	4.46268	3.21364	3.38589	4.30989	4.29744	3.89686	4.81452	5.84123	6.68743	7.11057	6.89374	6.09097	5.17993	6.20936	5.31512
AVESA.00001b.r3.5Dg0003042	0.0558104	0.0318217	0.124263	0	0.0310981	0	0.0825079	0.0292323	0.0317599	1.87734	0.430947	0.452113	0.31644	0.107398	0.239107	0.105058	0.351737	0.656181
AVESA.00001b.r3.6Ag0000181	68.3641	43.7112	13.2959	100.728	66.6343	78.0886	227.925	269.378	240.64	224.366	54.367	33.1589	153.409	91.3929	67.3466	317.486	155.87	348.164
AVESA.00001b.r3.6Ag0000523	0.809558	0.66865	1.07248	0.878767	0.974781	0.454481	0.763854	0.916949	0.638048	1.41836	0.653951	0.958932	1.26191	1.30572	0.948171	1.1788	1.01376	1.10123
AVESA.00001b.r3.6Ag0001122	0	0	0	0	0	0	0	0	0	0	0	0	0	0	0	0	0	0
AVESA.00001b.r3.6Ag0001747	0	0	0	0	0	0	0	0	0	0	0.0246556	0	0	0	0.0272705	0	0	0
AVESA.00001b.r3.6Ag0002334	9.95831	9.9583	10.1822	21.5627	17.3071	15.6793	17.3002	16.0613	16.4855	12.2543	16.9908	18.2899	19.649	21.6993	24.7984	19.1971	23.4879	19.6684
AVESA.00001b.r3.6Ag0002386	0.195261	0.0865592	0.31493	1.19109	0.722707	0.828619	2.99865	2.65193	2.89428	0.971173	0.975681	0.644986	1.84858	1.03723	0.90121	3.0516	2.35281	3.5056
AVESA.00001b.r3.1Ag0003654	0.0951229	0.0368537	0.0578271	0.311506	0	0.032475	0.381972	0.236725	0	0.251396	0.0718936	0.0323546	0	0.0837881	0.111484	0.114885	0.0455668	0.241451
AVESA.00001b.r3.6Ag0002944	0.0378508	0.042562	0.133867	0.112561	0.0832899	0.0375626	0	0.118997	0.042784	1.82055	0.4151	0.299336	0.42903	0.578976	0.210985	0.283249	0.069862	0.245395
AVESA.00001b.r3.6Ag0002945	0.14203	0.731229	0.749663	2.6921	0.618597	0.198034	0.648542	0.682836	0.27594	19.4215	8.38754	10.101	8.76357	8.2514	6.24719	4.37516	3.22498	10.6454
AVESA.00001b.r3.6Cg0000162	17.4765	14.8254	1.08294	50.6206	33.5146	16.7472	89.2055	108.646	86.6049	113.609	29.9321	8.89472	110.773	49.0982	36.4885	187.939	72.9869	210.804
AVESA.00001b.r3.6Cg0000747	0	0	0	0	0	0	0	0	0	0	0	0	0	0.0540746	0	0	0	0
AVESA.00001b.r3.6Cg0001929	26.985	20.7529	6.38364	42.0772	25.1566	23.8523	111.922	136.569	103.099	112.287	27.1665	19.1896	65.9473	41.0526	33.6901	173.911	73.0509	215.267
AVESA.00001b.r3.6Cg0003107	0	0	0	0	0	0	0	0	0	0	0	0	0	0	0	0	0	0
AVESA.00001b.r3.6Dg0000807	0	0	0	0	0	0	0	0	0	0	0	0	0	0	0	0	0	0
AVESA.00001b.r3.6Dg0001435	0	0	0	0	0	0	0	0	0	0	0	0	0	0	0	0	0	0.0610547
AVESA.00001b.r3.7Ag0000779	0	0	0	0.0237654	0	0.0212259	0.167203	0	0.0732533	0.141308	0.238967	0.23861	0.349123	0.0827817	0.444012	0.107231	0.283939	0.347492
AVESA.00001b.r3.7Ag0001493	0.763886	1.20348	0.929231	2.01379	1.34973	0.686298	2.02538	2.24506	1.69662	1.27524	1.59795	2.0505	0.614324	2.03754	1.50919	2.5475	3.84768	2.28266
AVESA.00001b.r3.1Cg0000536	5.23503	6.70217	3.2323	9.39998	13.0511	3.26227	7.59762	11.7553	20.8442	14.9032	12.0017	5.04052	33.5573	16.2364	10.3881	9.48288	11.3977	9.686
AVESA.00001b.r3.7Ag0002248	3.61813	3.83092	2.27146	5.58703	7.18779	6.03807	3.74499	3.87855	3.42715	5.01145	4.26325	1.92768	3.02673	11.8875	3.57082	5.33739	7.91631	6.33739
AVESA.00001b.r3.7Cg0000048	4.85858	4.27423	4.61154	11.8488	6.54072	6.57921	3.45537	2.79928	2.92489	5.42796	5.92403	6.28079	8.89649	10.0577	10.3488	3.76103	4.54094	4.87367
AVESA.00001b.r3.7Cg0000728	0.384787	0.149046	0.520457	1.65745	0.735062	1.21535	1.7646	1.14732	0.849901	2.82348	0.976884	0.969959	1.05964	1.85255	0.73981	3.62025	2.55922	4.51607
AVESA.00001b.r3.7Cg0000830	1.3992	0.70821	1.41025	3.64349	1.70344	5.48017	4.59907	3.294	2.29332	5.37719	2.86304	1.39506	1.78863	2.48364	1.58689	7.82003	3.02604	9.71586
AVESA.00001b.r3.7Cg0001326	1.09021	1.37666	2.1682	2.9803	3.35209	2.76626	2.65987	2.80527	1.67742	4.12549	3.70749	3.04439	5.54226	6.14769	4.17827	4.23814	4.78708	5.44554
AVESA.00001b.r3.7Cg0002625	3.43643	3.65115	4.1558	6.51326	5.7917	4.41694	4.72796	4.55592	4.85149	4.94376	8.15354	5.76872	7.44904	7.60553	7.42948	6.8379	6.28104	6.29918
AVESA.00001b.r3.7Cg0002850	3.61446	2.57025	2.62065	3.76998	3.48933	3.52091	3.06185	3.26734	2.7154	3.47073	3.43489	3.48628	3.69617	3.78412	2.8176	1.85766	3.97933	2.76014
AVESA.00001b.r3.7Dg0001233	9.43182	7.5071	11.096	16.0732	8.41247	11.2515	11.9169	10.4027	11.8722	10.5341	15.7261	14.5259	18.9901	9.65467	18.1113	13.0006	11.5473	16.2597
AVESA.00001b.r3.7Dg0001883	0.184083	0.0689539	0.108131	0.100258	0.0335306	0.0303197	0.148977	0.0317432	0.0687734	0.314847	0.101001	0.210094	0	0.313424	0.0742807	0.0383181	0.0426876	0.0810062
AVESA.00001b.r3.7Dg0002639	18.8726	11.736	2.14164	64.9223	44.2442	18.1708	92.2886	112.819	88.1399	92.5308	28.1356	9.1109	129.184	59.5143	45.1549	177.742	73.0088	193.503
AVESA.00001b.r3.1Cg0000648	0.226443	0.0849055	0.834958	1.83552	0.667851	0.225345	0.587534	0.0788119	0.676804	31.2524	6.11859	8.97832	33.7595	33.4401	5.00738	5.64291	5.29329	6.12294
AVESA.00001b.r3.7Dg0003006	22.5332	12.3514	1.6317	50.4216	36.8048	16.3488	88.6014	104.769	92.2278	101.306	25.7555	7.22106	97.1117	48.5654	35.9089	156.303	64.8316	180.646
AVESA.00001b.r3.7Dg0003306	0	0.0342092	0.0534325	0.13195	0.0994821	0	0.0293958	0.0311714	0	0.364034	0.0332783	0.149167	0.402516	0.11598	0.0368054	0.397112	0.35366	0.486204
AVESA.00001b.r3.7Dg0003368	0.0386849	0.154109	0.13724	0.129126	0.0611234	0.0548108	0.126816	0.133448	0.131296	0.181456	0.284392	0.699135	0.116622	0.117683	0.382311	0.485894	0.297005	1.22768
AVESA.00001b.r3.1Cg0001096	1.6322	1.50386	0.747131	20.5855	6.07827	7.01413	31.6394	27.977	16.5129	49.9042	7.20768	4.86605	19.8038	17.8221	17.7904	101.684	40.6276	123.723
AVESA.00001b.r3.1Dg0000086	3.01569	1.89747	1.94924	11.7459	11.3872	2.86004	9.96491	12.0768	18.393	23.1047	9.5109	3.64898	46.8453	19.8653	12.1868	12.5101	16.4195	15.4801
AVESA.00001b.r3.1Dg0000198	0.36821	0.563441	1.6729	7.13165	1.96167	0.318144	3.36591	2.11392	2.28174	35.0667	13.5486	15.8482	78.3746	58.6859	25.9546	19.2099	17.5137	17.207
AVESA.00001b.r3.1Ag0000229	0.625304	0.77337	2.04037	7.4806	1.95449	0.082687	4.12757	2.19176	2.443	44.6981	11.4722	13.366	66.668	46.9001	16.9835	23.7946	15.3083	19.4884
AVESA.00001b.r3.1Dg0000272	2.02553	0.928234	0.771734	10.2876	2.4464	2.7832	14.8974	12.3136	9.20862	39.1651	7.44234	4.70837	12.9378	7.43551	10.2354	42.9101	20.3787	42.281
AVESA.00001b.r3.1Dg0001418	0.0808777	0	0.179161	0	0.134039	0	0.0397587	0.0425094	0.0915317	1.29855	0.0896757	0.199965	2.88351	6.00632	0	0.254057	0.114412	1.29689
AVESA.00001b.r3.1Dg0001433	3.01286	3.02706	1.29887	10.5563	5.77586	4.14793	13.5893	14.4202	8.67258	26.9176	8.11024	4.24852	11.2746	12.2925	6.54798	24.0501	11.152	9.82399
AVESA.00001b.r3.1Dg0001881	1.94933	0.660507	0.24025	2.8089	1.3695	0.758044	4.69382	6.96222	7.3912	8.50411	2.35037	0.422392	5.62957	2.53249	1.83854	4.10554	4.48444	7.68592
AVESA.00001b.r3.1Dg0002060	0.136687	0.120933	0.161822	0.561011	0.506774	0.606556	0.434631	0.284028	0.224782	0.376166	0.436506	0.919054	0.520123	1.67741	1.50823	0.229611	0.574558	1.46571
AVESA.00001b.r3.1Dg0002109	0.281046	0.617436	0.338324	0.78175	0.265202	0.891983	0.197342	0.435044	0.182263	0.10314	0.0442896	0	0	0.0769624	0.0491668	0.0251509	0.037889	0.0263692
AVESA.00001b.r3.1Dg0002110	0.0478127	0	0	0.313663	0.0526677	0.760606	0.186529	0.302189	0.375933	0.941484	0.265368	0.0472995	0.680429	1.04639	0.234166	0.299836	0.538657	0.381917
AVESA.00001b.r3.1Dg0002172	0.224425	0.303109	0.386635	0.517872	0.407229	0.36621	1.53999	1.65532	0.71763	1.42427	0.407577	0.668054	0.667425	0.775403	0.712211	5.09366	1.69069	9.57303
AVESA.00001b.r3.2Ag0000805	0.231923	0.292542	0.643855	0.211377	0.300632	0.139296	0.185148	0.145575	0.205118	0.143657	0.409445	0.902462	0.363303	0.59513	0.371625	0.117119	0.195517	0.275449
AVESA.00001b.r3.2Ag0000859	17.0625	11.3738	9.54874	28.466	19.1756	25.2482	38.4017	36.8403	32.2738	55.4942	21.031	19.1016	28.4501	32.9581	25.3442	53.4046	40.8797	57.8814
AVESA.00001b.r3.1Ag0000315	1.91483	1.52724	1.43379	12.1907	4.31047	3.55807	27.3953	24.2113	16.2996	46.6909	9.58338	7.43727	17.6237	8.35642	11.8923	54.8785	26.021	57.1064
AVESA.00001b.r3.2Ag0001363	0	0	0.0132296	0	0	0	0	0	0	0	0	0	0	0	0	0	0	0
AVESA.00001b.r3.2Ag0001713	0.426775	0.419943	0.378418	1.01274	0.53079	0.47897	0.621917	0.501665	0.723877	0.49259	0.765166	0.526612	0.754919	0.614595	1.16154	0.594493	0.667279	0.70273
AVESA.00001b.r3.2Ag0001949	0	0	0	0	0	0	0	0	0	0	0	0	0	0	0	0	0	0
AVESA.00001b.r3.2Ag0002003	13.7451	13.112	10.6621	19.6124	13.9798	13.6897	40.1743	43.437	34.0039	26.7834	14.1908	14.7068	22.1306	23.6312	16.9387	47.1756	37.9362	61.1699
AVESA.00001b.r3.2Cg0000377	2.92479	2.90454	3.20101	11.0561	10.255	5.3581	24.074	22.0864	14.4578	6.26948	4.92947	4.87879	12.4161	10.863	10.1466	37.5453	26.9598	36.3063
AVESA.00001b.r3.2Cg0000429	12.2457	9.08544	12.6385	21.752	14.6824	15.3356	16.5572	16.3962	14.3399	13.6733	17.1978	20.1812	21.1927	20.3974	25.5712	16.8047	20.4853	17.4578
AVESA.00001b.r3.2Cg0001493	0.100219	0.143079	0.224103	0.1428	0.208163	0.0756075	0.199627	0.315802	0.095665	0.182027	0.63946	0.237006	0.0717473	0.161689	0.0310399	0.0634509	0.0707616	0
AVESA.00001b.r3.2Cg0001569	14.1867	11.7683	9.82886	25.4389	15.0434	20.1771	26.6322	25.6854	20.1498	44.9544	16.452	15.8492	23.1414	27.9469	22.5397	33.3466	26.2284	46.2235
AVESA.00001b.r3.2Cg0001660	0.534825	0.413001	0.48009	2.82741	2.14298	3.88223	4.54598	3.10048	3.04525	2.94842	1.47528	1.4616	3.97613	4.18955	3.30132	6.74507	5.86359	7.56719
AVESA.00001b.r3.2Cg0002091	0	0.0232447	0	0	0	0	0	0	0	0	0.0227177	0.0613326	0	0.0264006	0	0	0	0.0270956
AVESA.00001b.r3.1Ag0001403	0	0	0	0	0	0	0	0	0	0.0442377	0	0	0	0.0556209	0	0	0	0
AVESA.00001b.r3.2Cg0002644	0	0	0	0	0	0	0	0	0	0.019321	0	0	0	0	0	0	0	0
AVESA.00001b.r3.2Cg0002688	8.30951	8.04903	6.81238	14.2485	11.5004	11.5902	32.3909	32.1741	26.4577	23.3559	10.0606	8.42864	13.3063	16.245	9.52747	38.6539	29.3899	60.1647
AVESA.00001b.r3.2Dg0001085	26.5716	18.0859	4.16116	65.9602	35.0555	46.2277	151.124	173.217	151.433	182.08	38.6434	20.9151	99.0128	67.9891	55.6528	257.062	124.99	274.992
AVESA.00001b.r3.2Dg0001275	0	0	0	0	0	0	0	0	0	0.0327658	0	0	0	0	0	0	0	0
AVESA.00001b.r3.2Dg0001878	0	0	0	0	0	0	0	0	0	0	0	0	0	0	0	0	0	0
AVESA.00001b.r3.2Dg0001924	1.5614	1.80386	0.930874	3.13774	3.32602	2.49731	7.15078	6.39775	5.20047	4.00622	1.37629	2.01368	3.31173	3.51426	3.38475	7.45217	6.74275	10.6057
AVESA.00001b.r3.2Dg0002365	0.394417	0.484618	0.359776	1.13664	0.902903	0.547517	2.09972	2.166	1.49507	0.333194	0.475235	0.544114	1.23302	1.11209	0.698535	2.90405	2.3249	2.81415
AVESA.00001b.r3.2Dg0002415	7.43102	6.70323	7.79677	14.1148	9.61446	10.8771	10.9349	11.0182	10.9623	8.95855	12.2301	12.1356	14.5504	14.5046	14.7815	12.5607	14.5976	11.8682
AVESA.00001b.r3.2Dg0003425	21.0616	18.3766	17.4529	29.3537	20.6979	29.7008	43.2638	37.4669	30.6993	54.0699	25.0253	25.3186	36.9033	39.9544	27.5078	49.6261	40.7489	55.4466
AVESA.00001b.r3.3Ag0000620	0.0645146	0.259764	0.312497	0.316882	0.172902	0.196369	0.129204	0.462755	0.408805	0.339081	0.291206	0.612512	0.179317	0.126438	0.56169	0.289005	0.730814	0.216997
AVESA.00001b.r3.1Ag0001421	4.61423	4.93063	2.53282	22.0853	14.6017	7.77693	27.6265	33.4381	20.6679	40.9241	13.5434	7.51027	30.0933	26.5169	14.0012	50.9284	27.2981	18.271
AVESA.00001b.r3.3Ag0000658	0	0	0	0	0.0241808	0	0.0204549	0.022697	0	0.150723	0.0692278	0.144723	0.0312187	0.0563013	0	0.0789695	0.204987	0.0871868
AVESA.00001b.r3.3Ag0000958	2.41182	1.58634	2.13199	13.6668	4.74764	6.43228	17.8816	17.4703	9.74091	34.9994	9.43223	9.78306	8.08483	13.7119	11.1098	57.1895	18.8265	49.25
AVESA.00001b.r3.3Ag0001750	3.88253	2.27186	2.15411	28.062	14.004	20.6741	15.2032	20.4581	14.5507	49.2662	10.8432	6.82646	37.1707	40.0859	35.5892	34.239	35.4375	18.2338
AVESA.00001b.r3.3Ag0001795	1.22968	1.01642	2.29541	3.70239	2.20749	2.59533	6.09645	4.04299	2.06483	4.33728	4.20356	7.04489	3.77674	6.48029	6.36578	7.36773	6.60643	11.7023
AVESA.00001b.r3.3Ag0002151	1.09305	0.672962	0.645948	3.53924	2.70835	1.58354	5.64435	5.87429	8.67454	6.32574	7.91293	8.84874	21.7991	15.6919	14.5482	23.3922	22.3296	22.376
AVESA.00001b.r3.3Ag0002231	0.198071	0.225985	0.373473	4.76987	2.45249	0.663481	1.21578	1.029	0.670734	1.86377	1.98512	1.7549	4.59702	4.61421	4.83225	2.05926	1.93612	2.36327
AVESA.00001b.r3.3Cg0000615	0.0225082	0	0.0597272	0	0.0663856	0	0.242922	0.0232205	0	0.408216	0.222221	0.219156	0	0.173133	0.241527	0.492911	0.316093	0.964259
AVESA.00001b.r3.3Cg0000616	1.58271	1.78588	0.439687	2.24391	1.14751	0.361354	4.70332	5.131	3.52793	5.83726	1.14956	1.16132	5.31775	4.06626	1.99134	4.65166	4.57392	8.99751
AVESA.00001b.r3.3Cg0000877	0.123638	0.211289	0.411794	0.278468	0.0692872	0.186803	0.152952	0.129969	0.0706263	0.703964	0.411738	0.68791	0.0883781	0.199565	0.342336	0.234438	0.173644	0.534685
AVESA.00001b.r3.3Cg0000881	0.370039	0.213999	0.907761	1.21852	0.963235	0.854813	2.26705	2.06543	1.47532	1.49704	0.777356	0.551727	1.47847	2.56908	1.78117	2.40693	3.19931	3.52937
AVESA.00001b.r3.1Ag0001867	0.104858	0.35878	0.135873	0.0595731	0.523972	0.167625	1.12402	1.44746	1.3785	1.40695	0.0674906	0.24618	0.727981	0.582382	0.352494	0.881069	0.573849	0.970426
AVESA.00001b.r3.3Cg0001811	2.1102	1.35875	1.43254	10.8413	4.36076	6.53174	16.2004	17.7914	7.65453	26.9564	5.41454	5.3431	9.46283	15.6589	8.73675	57.7824	17.0199	60.3041
AVESA.00001b.r3.3Cg0001979	2.94192	2.28555	1.74443	8.98204	5.10606	6.55413	6.8073	7.94769	6.98636	29.9498	5.64665	4.41596	10.9855	12.0286	9.60889	13.7385	11.0112	8.41618
AVESA.00001b.r3.3Cg0002027	0.46505	0.440221	0.641649	1.2558	1.34144	1.08276	0.894935	0.746732	0.929049	1.55474	1.80086	3.9141	1.64917	2.90073	3.88601	2.07488	2.46938	4.00727
AVESA.00001b.r3.3Cg0002394	4.93918	4.31969	3.9241	11.3727	9.17925	5.57286	24.4819	29.4688	27.3031	11.5232	12.4184	12.818	20.5861	17.6273	16.1711	36.3933	33.5616	31.5144
AVESA.00001b.r3.3Cg0002477	0.420917	0.435042	0.450635	1.67164	0.577967	0.622847	1.33279	1.31547	1.02628	1.87237	1.49425	1.36264	0.992517	2.56379	2.30874	2.4133	2.25229	2.94503
AVESA.00001b.r3.3Cg0002567	1.67735	0.69169	0.813124	16.4292	5.97435	5.57094	15.7606	16.1907	9.45217	41.3969	6.30128	3.13408	11.9108	17.1574	12.2144	46.2657	17.4056	21.6665
AVESA.00001b.r3.3Cg0002585	2.48573	0.859017	0.842815	0.821701	0.25436	0.261584	1.6482	1.23266	2.00852	10.5207	3.27473	1.15273	1.60514	0.639176	0.28395	2.45646	2.04889	6.28855
AVESA.00001b.r3.3Cg0002589	0	0	0	0	0	0	0	0	0	0	0	0	0	0	0	0	0	0
AVESA.00001b.r3.3Dg0000085	0.0702866	0	0.0689169	0.0869274	0.122648	0	0	0.0491497	0	0	0	0.180004	0.251634	0	0	0	0.0990318	0.135277
AVESA.00001b.r3.3Dg0000119	0	0.0480094	0.116803	0	0.0242319	0	0.0216026	0	0.024843	0.113366	0.121486	0.196015	0.0312401	0.169003	0	0.249557	0.215845	0.50577
AVESA.00001b.r3.1Ag0002093	0	0.0463293	0.0363933	0	0	0.204011	0.0403013	0.128584	0.0464716	0.681618	0.0912374	0.122833	0.175878	0.370871	0.0501647	0	0.115516	0.0546058
AVESA.00001b.r3.3Dg0000120	0.327158	0.0525205	0.205499	3.18206	1.39223	0.466471	3.18904	2.54297	5.63439	2.21026	0.823976	0.459151	3.80983	2.80831	0.967139	5.78144	6.07439	4.76991
AVESA.00001b.r3.3Dg0001195	1.33698	0.734596	1.37953	2.87102	1.60034	4.30967	7.06016	5.99746	5.77405	3.16851	1.35226	1.78315	2.50136	3.26161	2.70524	7.38961	9.05527	9.36172
AVESA.00001b.r3.3Dg0001346	0.921792	0.989199	1.90181	3.68855	2.63397	3.14876	3.91749	3.70431	2.44843	3.32827	2.37578	4.29233	3.02419	5.96751	5.62863	4.89937	5.07974	12.2771
AVESA.00001b.r3.3Dg0001412	0	0	0	0.0211484	0.022482	0.0182738	0.0731176	0	0.0232594	0.0206264	0.0666502	0	0.103875	0	0.0989177	0.0692482	0	0
AVESA.00001b.r3.3Dg0001695	3.77245	3.27633	2.40447	11.5168	11.6888	5.59331	23.4365	27.6031	26.3614	6.03993	8.14783	7.83077	23.254	15.4142	15.7723	28.4514	22.8516	25.3568
AVESA.00001b.r3.3Dg0001784	0.340617	0.442398	0.776321	2.5128	1.05967	0.565651	1.17477	1.17795	0.577755	0.794755	1.54136	2.12854	2.62949	3.84892	4.60965	2.00225	2.34523	2.83798
AVESA.00001b.r3.3Dg0001857	1.07486	0.599096	0.750521	11.0607	3.89878	3.36691	10.4394	11.0973	5.80642	27.7484	4.94191	2.95921	8.13795	11.396	8.65547	26.6276	11.9959	17.0056
AVESA.00001b.r3.3Dg0001879	0	0	0	0	0	0.0781696	0	0	0.0890879	0.121458	0	0	0.0555876	0	0	0.147553	0.109732	0.208612
AVESA.00001b.r3.3Dg0001880	0.45138	0.305241	0.280654	0	0	0.0445082	0.143663	0.059581	0	1.54537	0.760304	0.426636	0	0	0	0.303056	0.209438	0.830291
AVESA.00001b.r3.3Dg0001883	0.0463252	0	0.0324289	0.0402762	0.16066	0.108793	0.372063	0.411334	0.105429	5.17465	0.283675	0.297591	0.608655	0.629795	0.0895619	1.28827	0.978534	4.16951
AVESA.00001b.r3.1Ag0002094	2.48294	2.29437	2.02955	7.89191	2.95878	3.67644	3.24953	2.89715	2.24582	26.0224	7.50419	3.01288	10.6386	10.5762	4.12455	3.72394	4.35234	3.76428
AVESA.00001b.r3.3Dg0001885	0	0	0	0	0	0	0	0	0	0.0291595	0	0	0.0401229	0	0	0	0	0
AVESA.00001b.r3.4Ag0000998	4.85546	3.23798	4.91488	6.37902	5.14826	5.90497	4.18514	3.89094	4.46495	9.03547	9.82095	9.2408	7.87449	9.09604	8.29552	7.48223	6.51704	7.94281
AVESA.00001b.r3.4Ag0001473	0.5572	0.79062	0.437533	1.32993	0.632938	1.13941	1.133	1.10861	0.592967	2.13353	1.68555	0.473447	0.789416	1.42113	0.346977	2.93044	0.715942	2.96243
AVESA.00001b.r3.4Ag0001567	1.28118	0.405709	1.26887	4.16648	2.1407	4.77294	5.17876	3.83281	4.41568	7.21475	2.76631	2.92848	4.01964	4.00772	4.64441	9.77318	5.92006	8.54921
AVESA.00001b.r3.4Ag0002737	0.225685	0.242277	0.173699	7.03246	2.50583	2.41534	4.71705	5.11688	1.87614	16.9181	2.53074	1.55193	4.30824	8.35516	4.9058	15.8628	7.22214	11.6306
AVESA.00001b.r3.4Ag0002758	0	0	0	0	0	0	0	0	0	0.309182	0.0473282	0.0427336	0.121698	0	0	0	0.060069	0.398148
AVESA.00001b.r3.4Ag0003882	0	0	0	0	0	0	0	0	0	0	0	0	0	0	0	0	0	0
AVESA.00001b.r3.4Cg0000279	0.151171	0.169993	0.233901	0.157704	0.0419884	0	0.370256	0.118888	0.258051	4.2316	0.544567	1.12171	0.484198	0.206726	0.0924882	0.600903	0.530244	1.73307
AVESA.00001b.r3.4Cg0002559	0.853296	0.416703	0.742774	2.67365	2.37932	1.87116	1.78161	1.49749	1.71492	0.590784	0.832477	0.660561	1.41956	1.63047	1.8791	1.58054	1.397	1.56034
AVESA.00001b.r3.4Cg0003114	0.174433	0.131977	0.10307	0.713938	0.193406	1.30254	0.0563056	0.244316	0.274844	0.713993	0.149674	0.414933	0.0881469	1.10708	0.210536	0.448993	0.323754	0.614389
AVESA.00001b.r3.1Ag0002919	0	0	0	0.0439639	0	0	0.117695	0.1671	0.0451251	1.44072	0.176201	0.19681	1.53425	2.72287	0	0.400303	0.112573	3.28604
AVESA.00001b.r3.4Dg0000598	6.09762	7.29414	6.55976	8.50719	9.16837	6.69538	5.37362	5.53123	6.83046	9.07659	12.1841	9.27383	11.0166	9.42789	9.03708	6.13626	6.48898	6.40415
AVESA.00001b.r3.4Dg0001357	4.20498	2.99606	3.6925	7.68829	5.7278	5.56234	4.71555	4.52744	4.17693	10.5604	7.52128	6.76976	9.55858	10.606	9.15997	7.28094	7.90866	8.51369
AVESA.00001b.r3.4Dg0001449	0.0378206	0.0428949	0.538744	0.169821	0.125739	0	0.0742328	0.0396791	0	5.52002	1.04697	1.02936	0.216258	0.729677	0.371047	0.474591	0.531263	2.51926
AVESA.00001b.r3.4Dg0001810	0.274324	0.0423227	0.225975	0.900729	0.291453	0.690575	0.444201	0.592148	0.155213	1.22797	0.454541	0.0923213	0.281629	0.499331	0.473457	2.09208	0.708255	1.91111
AVESA.00001b.r3.4Dg0001906	0.369878	0.182597	0.38622	0.877597	0.860088	1.7812	2.39536	1.42444	1.483	3.23719	0.914042	0.897881	1.90081	2.56673	1.47485	5.6155	4.10289	8.28308
AVESA.00001b.r3.4Dg0002562	1.05955	1.24908	0.983988	5.45132	3.28525	2.71775	1.20706	1.47144	1.2319	2.37734	2.52201	1.77408	4.64715	4.12245	4.89241	1.64177	1.7268	1.28537
AVESA.00001b.r3.5Ag0000694	0	0	0.251632	0.135125	0	0	0.039819	0	0	0.670246	0.22415	0.445617	0.0573051	0.207853	0	0.203234	0.284022	0.214221
AVESA.00001b.r3.5Ag0001084	3.22843	3.79995	4.21042	4.34709	3.3902	3.49975	3.24905	3.39582	3.24639	4.32548	4.3028	5.20357	5.30165	5.35619	5.60159	2.97084	4.41387	4.30212
AVESA.00001b.r3.5Ag0001458	4.53505	2.66155	4.96582	9.2859	6.51655	7.62366	9.05762	10.1773	7.40754	9.54373	12.3853	10.2292	11.1527	12.9958	11.4072	13.8636	16.2788	12.5736
AVESA.00001b.r3.5Ag0001915	0.0463586	0	0.0412508	0.0457458	0	0.14022	0.689973	0.14783	0	0	0	0.0469158	0.132804	0	0	0.117941	0.0656705	0.186167
AVESA.00001b.r3.Ung0000001	0.108246	0.0342037	0.0619747	0.1832	0.12186	0.0886366	0.108892	0.062118	0.125785	0.131086	0.119126	0.0929148	0.237014	0.21351	0.16946	0.136275	0.164979	0.141619
AVESA.00001b.r3.Ung0000002	0	0.0593634	0	0.0199162	0.0425288	0.0342441	0.126525	0.110233	0.548373	0.272919	0.132221	0.0177769	0.349813	0.197577	0.147409	0.237486	0.334866	0.157298
AVESA.00001b.r3.Ung0000003	80.7352	84.541	91.2831	86.7579	68.0697	82.9895	16.5088	17.4324	17.4197	155.096	119.066	120.785	56.3619	79.6407	67.9161	25.0772	24.9921	42.6208
AVESA.00001b.r3.Ung0000004	13.0998	14.4417	13.2674	1.39072	1.47125	2.38028	2.82463	2.33193	3.73224	8.23037	9.50181	9.5053	2.35991	2.16249	1.97748	1.08647	1.77611	1.58974
AVESA.00001b.r3.Ung0000005	6.98504	7.60487	6.86065	2.09695	1.99795	2.64203	1.76283	1.5841	3.13418	4.43736	5.36683	7.34679	1.76886	1.81806	2.24578	0.500244	1.21997	0.825838
AVESA.00001b.r3.Ung0000006	0.133266	0	0.0590268	0.0377036	0	0	0.171942	0	0	0.317676	0.109028	0	0.0470101	0	0	0.505537	0	0.0530639
AVESA.00001b.r3.Ung0000007	3.42257	4.68417	3.19857	13.0823	9.44419	12.8271	7.20187	8.73447	5.19546	10.8596	10.1716	10.1723	10.0467	12.249	11.6299	11.9765	12.0313	9.27338
AVESA.00001b.r3.Ung0000008	51.64	52.585	57.7903	85.4714	75.3113	67.2535	53.2868	56.3774	50.2127	76.502	85.3489	81.1327	87.7957	87.994	88.9139	87.4635	84.8412	83.7994
AVESA.00001b.r3.Ung0000009	0.578419	0.578957	0.569609	0.376408	0.295189	0.228392	0.707405	0.646339	0.88623	0.731141	1.05625	0.974002	0.62315	0.439333	0.695355	0.458516	0.696904	0.689534
AVESA.00001b.r3.Ung0000010	2.18275	3.09558	3.19255	5.90541	5.15422	4.76127	4.37647	5.14395	4.98397	4.15132	5.97492	3.8086	6.62679	7.18073	7.22022	7.21987	6.60731	5.96739
AVESA.00001b.r3.Ung0000011	1.45077	2.06661	0.416773	0.748825	2.0102	0.381954	1.07445	0.485362	0.324162	21.2393	9.46687	1.66812	3.50793	3.67352	0.497223	6.44368	1.92256	1.12539
AVESA.00001b.r3.Ung0000012	0.133246	0.475119	0.248013	0.615854	0.511134	0.317166	0.307233	0.174027	0.346666	2.38797	2.45729	1.70036	1.51458	1.32419	0.804217	1.69139	1.54712	0.829707
AVESA.00001b.r3.Ung0000013	0.177025	0.147548	0.228149	0.232303	0.0835295	0.0878028	0	0.0433187	0	0.502839	0.425778	0.167042	0.408036	0.332258	0.231092	0.259999	0.205721	0.201456
AVESA.00001b.r3.Ung0000014	1.82455	1.89027	1.36	2.07541	1.49537	2.11657	1.44105	1.16896	1.34198	4.38003	4.40951	2.21214	2.51507	3.67901	2.89138	2.45534	2.82156	2.51676
AVESA.00001b.r3.Ung0000015	0	0	0	0	0	0	0	0	0	0	0	0	0	0	0	0	0	0
AVESA.00001b.r3.Ung0000016	2.02323	1.93068	1.83012	3.4355	2.0424	4.91545	8.99072	7.03239	5.98018	2.77156	3.70821	3.98515	4.33238	4.93915	5.73728	14.9052	12.1422	16.728
AVESA.00001b.r3.Ung0000017	25.3175	24.5674	27.1802	34.4092	24.5585	18.98	7.64544	8.18504	6.19187	34.8211	40.5105	30.7378	32.9145	37.3673	27.7238	9.1743	9.10812	10.4959
AVESA.00001b.r3.Ung0000018	1.49245	1.93545	1.60329	1.52573	2.15952	1.55638	0.804417	0.696963	0.526376	1.29807	2.05082	1.78043	1.53828	2.38427	1.27682	0.352881	0.345716	1.14011
AVESA.00001b.r3.Ung0000019	0	0	0	0	0	0	0	0	0	0	0	0	0	0	0	0	0	0
AVESA.00001b.r3.Ung0000020	0.126235	0.0769288	0.098646	0.35495	0.0990251	0.0481174	0.0242518	0.137074	0.0784918	0.0799111	0.208969	0.120222	0.446986	0.316598	0.155348	0.358475	0.165817	0.400568
AVESA.00001b.r3.Ung0000021	0	0	0	0	0	0	0	0	0	0	0	0	0	0	0	0	0	0
AVESA.00001b.r3.Ung0000022	0	0	0	0	0	0	0	0	0	0	0	0	0	0	0	0	0	0
AVESA.00001b.r3.Ung0000023	0	0	0	0	0	0	0	0	0	0	0	0	0	0	0	0	0	0
AVESA.00001b.r3.Ung0000024	0	0.0317234	0.0223758	0	0.0336036	0.0176336	0	0	0.0152722	0.0231685	0	0	0	0	0	0.0141806	0	0
AVESA.00001b.r3.Ung0000025	0	0	0	0.0382931	0.00365846	0	0	0	0	0.0345732	0	0	0.0474366	0	0	0.0420879	0	0.0442455
AVESA.00001b.r3.Ung0000026	1.8621	2.26881	1.84844	5.31076	4.07855	3.7506	4.35585	3.90462	3.99769	2.20646	2.46299	1.94495	4.69646	3.97098	3.72596	3.69238	4.10033	2.99389
AVESA.00001b.r3.Ung0000027	0.154241	0.260532	0.0678686	0.12614	0	0	0.037346	0	0	0.2384	0.601688	0.112931	0	0	0	0.0478364	0	0
AVESA.00001b.r3.Ung0000028	0	0	0	0	0	0	0	0	0	0.0455009	0	0	0	0	0	0	0	0
AVESA.00001b.r3.Ung0000029	1.77864	1.61942	1.84658	7.03098	4.1983	4.02893	2.38339	2.35685	1.92055	2.90328	3.94497	2.65359	4.6257	5.89902	5.55959	3.5425	3.51034	3.22301
AVESA.00001b.r3.Ung0000030	4.33478	4.54297	3.34595	7.98689	6.8345	7.30742	13.6238	14.8244	14.1552	4.388	5.8634	6.90889	6.78201	7.39689	9.03035	15.3812	15.5895	14.2669
AVESA.00001b.r3.Ung0000031	1.2748	1.76733	1.75062	4.89755	3.53844	3.6285	2.37916	1.98578	2.28769	3.06917	3.75003	3.68712	4.99737	4.60206	3.83667	4.08161	4.72447	3.39848
AVESA.00001b.r3.Ung0000032	1.82097	2.06577	2.30681	4.20972	2.87075	2.11808	1.67532	1.55817	1.70047	2.33944	2.62772	2.13592	2.04077	2.78878	2.19044	1.62552	1.84121	1.7362
AVESA.00001b.r3.Ung0000033	1.46152	1.83316	1.19009	1.84061	1.77747	1.46065	1.23837	1.39344	1.13747	1.50831	1.77079	1.57852	2.09717	2.51242	2.05059	1.19179	1.56734	1.02851
AVESA.00001b.r3.Ung0000034	1.23771	1.27312	1.11766	1.73415	1.59957	1.70195	0.495925	0.776546	0.536424	1.54294	1.61867	1.20766	2.2374	2.18777	1.69188	0.903333	1.21242	0.767393
AVESA.00001b.r3.Ung0000035	0.0843407	0.0465013	0.0243294	0.159905	0.1769	0.168378	0.0580286	0.205157	0.177427	0.20019	0.377597	0.249504	0.419633	0.325468	0.0889702	0.25038	0.229609	0.179157
AVESA.00001b.r3.Ung0000036	0.669303	0.396877	0.45189	0.180174	0.41574	0.345469	0.578414	0.518808	0.583523	0.568553	1.14216	1.03406	0.918044	1.07042	1.12432	0.861502	1.20452	0.850373
AVESA.00001b.r3.Ung0000037	2.17234	2.11082	1.85412	1.79506	1.87619	1.99645	1.6929	1.94695	1.94632	1.7154	2.6671	2.46856	2.55207	2.62068	2.82742	1.70775	2.10089	1.45134
AVESA.00001b.r3.Ung0000038	0.391053	0.405889	0.280876	1.02613	1.08256	0.696648	0.765878	0.785249	0.75782	0.432601	0.469038	0.179826	0.557999	0.715727	0.726839	0.467884	0.581045	0.448345
AVESA.00001b.r3.Ung0000039	0.600741	0.674416	0.498732	1.26932	1.01695	0.830044	1.19657	0.927856	0.963966	0.921994	1.17094	0.894811	1.46772	1.24664	1.24937	1.08622	1.22308	0.8943
AVESA.00001b.r3.Ung0000040	2.15755	2.77532	1.83359	2.55713	2.33707	2.67242	2.47974	2.36728	2.39724	2.36515	2.50374	1.3952	2.48346	2.04136	1.9145	1.80083	2.33029	1.59199
AVESA.00001b.r3.Ung0000041	2.32917	1.41811	1.70951	6.93055	4.82919	4.75696	2.96473	2.74303	2.79981	1.73241	2.19965	1.05083	2.81497	3.38872	2.72398	0.944192	1.61265	0.94907
AVESA.00001b.r3.Ung0000042	0.101728	0.0389788	0.0806454	0.116775	0.138751	0.0898214	0.0225756	0.0117682	0	0.256566	0.437929	0.349849	0.272493	0.377524	0.18076	0.0570924	0.0947734	0.103891
AVESA.00001b.r3.Ung0000043	0.852999	0.828721	0.734555	1.44137	0.904698	0.787229	1.23094	1.3609	1.05477	0.955706	1.49347	1.53134	1.01219	1.30233	1.72099	0.804314	1.1888	1.10281
AVESA.00001b.r3.Ung0000044	0.915362	1.3888	1.06914	2.09634	2.23158	1.42984	0.722335	0.843076	0.98747	1.54343	1.95331	1.2127	1.6032	2.38872	1.76812	1.05076	1.2122	0.789706
AVESA.00001b.r3.Ung0000045	0.537866	0.436198	0.851733	0.919036	0.798102	0.694318	0.766857	0.791159	0.909179	0.816557	1.0078	1.02487	1.32601	0.85272	0.62367	1.08417	0.700238	1.49423
AVESA.00001b.r3.Ung0000046	2.13479	1.86184	2.15527	6.0851	4.84132	4.59692	3.18525	2.83752	3.39038	4.48834	5.39027	4.38461	7.73666	6.61596	6.05053	3.43393	3.73878	2.486
AVESA.00001b.r3.Ung0000047	2.66477	3.01616	3.43976	8.96227	7.85535	5.99779	5.2998	5.22822	4.5977	6.50418	7.34394	5.15655	7.97692	8.541	8.11096	7.38266	6.6072	6.09835
AVESA.00001b.r3.Ung0000048	0.177091	0.0169981	0.455207	0.102611	0.0367117	0.0648984	0	0.0270889	0	0.0814856	0.182935	0.047628	0.149916	0.0192613	0.0698272	0	0	0
AVESA.00001b.r3.Ung0000049	0.024967	0.0586681	0.0453016	0	0.0284089	0	0	0	0	0.102062	0.0543609	0	0.0350873	0.0317175	0.0920491	0.0628527	0.0696923	0
AVESA.00001b.r3.Ung0000050	0	0	0.0208809	0.000938	0.0206353	0.0258377	0.0216986	0	0	0	0	0.0675164	0	0	0	0	0	0
AVESA.00001b.r3.Ung0000051	0.328006	0.24707	0.632821	0.975316	1.21707	0.622938	0.709501	0.75373	0.475746	0.703603	0.945723	0.88541	1.31372	1.13007	1.3943	1.12782	1.15595	0.676221
AVESA.00001b.r3.Ung0000052	9.02903	7.74372	7.54183	16.4684	13.5478	13.1052	15.2549	12.0603	11.8215	14.717	15.7666	9.62196	18.1779	23.7595	17.4336	25.9619	20.9039	21.0581
AVESA.00001b.r3.Ung0000053	0.148802	0.314821	0.164129	0.126916	0.269595	0.148816	0.338163	0.225537	0.14221	0.0153756	0.0495472	0.0308546	0.0635678	0.0427388	0.0623213	0.0491821	0.0209473	0
AVESA.00001b.r3.Ung0000054	0.408545	0.327371	0.0945078	0.601933	0.359892	0.213549	0.182423	0.111462	0.30102	0.70922	1.13325	1.01844	0.789458	1.01666	0.720612	0.477081	0.738684	0.751475
AVESA.00001b.r3.Ung0000055	0.116923	0.041242	0.103813	0.612738	0.492657	0.429899	0.0916214	0.24291	0.0698873	0.954657	0.656803	0.200847	1.20758	1.02118	0.51958	0.0751972	0.20291	0.093372
AVESA.00001b.r3.Ung0000056	1.67192	1.88419	1.87363	1.88203	1.98536	1.71315	2.414	2.18373	2.01937	2.27789	3.02474	3.14506	2.37824	2.22378	3.07564	2.15744	2.64951	2.24026
AVESA.00001b.r3.Ung0000057	7.22981	7.77993	7.73127	14.043	10.768	10.7495	8.70941	8.52009	9.52415	10.1611	11.2419	8.98458	13.2218	15.7498	13.3346	10.7886	10.2447	10.9227
AVESA.00001b.r3.Ung0000058	6.03843	7.45326	5.61777	2.75745	2.93228	2.45817	1.54905	1.93522	1.87267	2.85165	2.3557	1.87477	0.567519	0.586102	0.417592	0.548746	0.433397	0.372079
AVESA.00001b.r3.Ung0000059	0	0	0	0	0	0.0158834	0	0	0	0.0325522	0	0	0.0224173	0.0203143	0.0390817	0	0	0
AVESA.00001b.r3.Ung0000060	0	0.0167439	0	0	0	0	0	0	0	0	0	0	0	0.020591	0.019673	0	0	0
AVESA.00001b.r3.Ung0000061	10.4335	9.8796	10.3624	20.2156	15.4941	13.2156	10.0409	11.0121	8.93616	15.4177	15.8917	11.2369	16.6428	13.3339	15.7901	10.1618	9.67902	9.83352
AVESA.00001b.r3.Ung0000062	1.01965	0.844397	1.40095	0.918913	1.29228	0.993842	1.54373	1.16825	2.58637	1.00786	1.48454	2.32908	1.92245	1.43226	1.52516	1.61145	2.69513	1.68304
AVESA.00001b.r3.Ung0000063	0.337723	0.255034	0.399267	0.329624	0.371781	0.204241	0.39569	0.251598	0.489066	0.268157	0.534987	0.272426	0.262677	0.349104	0.368663	0.235989	0.26152	0.366358
AVESA.00001b.r3.Ung0000064	4.53494	4.13968	4.45189	6.1506	5.14761	5.07423	4.2064	3.7909	4.30913	5.41473	6.63924	6.31107	7.24159	6.96847	5.85944	5.0875	4.96686	4.05646
AVESA.00001b.r3.Ung0000065	0.27148	0.423335	0.396146	0.290448	0.726192	0.478872	0.468197	0.160818	0.644524	0.706746	0.795801	0.413997	0.444271	0.480935	0.378471	0.317078	0.137685	0.194577
AVESA.00001b.r3.Ung0000066	0.0544675	0.0451976	0.228206	0.37911	0.323654	0.708006	0.0391222	0.0755547	0	0.121393	0.14752	0.0199749	0.335142	0.232355	0.0723435	0.0495799	0.0827168	0.0776951
AVESA.00001b.r3.Ung0000067	0.872788	1.1133	0.963011	2.05765	1.71747	1.96993	2.18356	1.93895	1.70756	0.95644	1.4023	1.24649	1.65671	2.34482	2.22449	2.04026	1.84963	2.1346
AVESA.00001b.r3.Ung0000068	0.355907	0.339388	0.171891	0.729182	0.446478	0.328592	0.400079	0.291131	0.764186	0.253923	0.304725	0.450429	0.480253	0.524482	0.306533	0.416081	0.546511	0.226936
AVESA.00001b.r3.Ung0000069	0.0214997	0	0	0.0241048	0	0	0	0.045281	0	3.08682	4.49142	6.23173	4.00635	3.68946	4.28245	3.47082	4.27893	3.2107
AVESA.00001b.r3.Ung0000070	0.0147183	0.0165499	0.0131142	0.0341209	0	0.0608466	0.108653	0.0620695	0.172445	1.37526	3.49184	3.16024	2.05723	2.56891	4.70322	1.99338	2.87863	3.32477
AVESA.00001b.r3.Ung0000071	0	0	0	0	0	0	0	0.0206973	0	0.499116	0.709608	0.47659	0.649432	0.414829	0.530161	0.317442	0.276382	0.213226
AVESA.00001b.r3.Ung0000072	5.13205	6.14201	5.58361	8.22397	7.00044	6.98778	6.98	6.86005	6.8313	5.904	7.87105	7.12407	9.32709	11.4369	9.54916	7.3156	7.69571	7.0143
AVESA.00001b.r3.Ung0000073	8.49796	7.11251	9.97834	16.6151	14.3285	10.2789	5.96123	6.3168	5.61852	12.1823	14.766	8.9779	12.9084	14.4208	11.4583	6.90548	8.36244	6.29645
AVESA.00001b.r3.Ung0000074	0.0425258	0.120165	0.187966	0.193212	0.0441934	0.386159	0.150239	0.184424	0	1.09994	0.273116	0.20934	0.220495	0.361571	0.429434	0.0884938	0.198029	0.093431
AVESA.00001b.r3.Ung0000075	1.22846	1.13662	1.37965	0.718116	0.614451	0.584672	0.645956	0.663913	0.811738	1.35514	1.75449	1.69861	1.05872	0.813382	0.883361	0.479141	0.944162	0.960726
AVESA.00001b.r3.Ung0000076	0.0279094	0.0323158	0.0250831	0.0647657	0	0.0291705	0.0696513	0.0293006	0.0384134	0.200912	0.208533	0.136692	0.229397	0.196469	0.299373	0.0527061	0.222564	0.238824
AVESA.00001b.r3.Ung0000077	2.2722	4.20194	2.2608	7.90383	5.60924	13.7521	0.307078	0.811375	0.0413462	8.49617	3.75401	0.605779	4.64889	10.4783	1.29056	1.58319	0.406884	0.20099
AVESA.00001b.r3.Ung0000078	1.61586	2.5734	2.47718	8.38599	2.11698	40.7647	0.335072	1.41214	0	13.7454	2.28025	0.458823	2.22067	15.5882	3.0875	1.35061	1.00985	0.211611
AVESA.00001b.r3.Ung0000079	0	0	0	0	0	0	0	0	0	0.0362403	0	0	0	0.0271048	0	0	0	0
AVESA.00001b.r3.Ung0000080	0.102168	0.0869607	0.218152	0.11169	0.162028	0.176446	0.0638262	0.0130834	0.0931244	0.499311	0.361731	0.354537	0.259717	0.215064	0.134873	0.114492	0.113932	0.0849477
AVESA.00001b.r3.Ung0000081	2.5894	2.82665	2.51932	12.5987	3.63684	27.9947	1.14582	6.59023	0.155263	7.05664	1.84778	0.657707	5.95784	13.0513	1.68108	4.37826	1.32971	2.04494
AVESA.00001b.r3.Ung0000082	0.384945	0.293322	0.615536	1.14086	0.896602	0.474098	1.34106	0.598501	1.22756	0.768411	0.887639	0.514986	0.535227	0.648453	0.582472	1.00987	1.12377	1.03036
AVESA.00001b.r3.Ung0000083	1.11059	0.806513	1.82255	3.31878	2.29574	1.87158	1.67346	1.55512	1.53759	2.69423	3.48778	2.18246	2.4621	2.97807	2.12446	1.80315	1.29993	0.996195
AVESA.00001b.r3.Ung0000084	2.23765	3.23764	3.08052	4.35524	3.21331	3.62259	6.54836	6.44156	5.1007	4.92796	6.67608	6.02546	4.84379	4.70351	5.02115	8.49563	8.06364	7.38787
AVESA.00001b.r3.Ung0000085	6.11527	6.23638	5.81096	3.95859	3.58614	2.84705	5.03527	5.6825	5.37649	3.14918	5.7248	4.42598	3.85053	4.52006	4.3257	4.61419	4.63739	4.03453
AVESA.00001b.r3.Ung0000086	4.06397	5.47193	5.08245	2.78581	3.05198	2.16482	5.50856	5.74459	5.72166	3.01291	5.95098	4.92562	3.48537	3.51424	4.13651	4.16703	5.20106	4.53174
AVESA.00001b.r3.Ung0000087	11.3322	9.26254	13.8127	41.6827	30.5616	28.4386	3.7606	3.08348	3.05175	29.3501	27.7897	20.5533	21.0842	38.2428	24.9105	5.18826	5.80765	6.05097
AVESA.00001b.r3.Ung0000088	1.65212	1.92638	2.89686	19.5339	13.2691	12.3402	0.754077	1.00387	0.790214	8.89161	6.27854	2.77644	9.04741	21.8637	9.526	1.6851	2.00961	1.81089
AVESA.00001b.r3.Ung0000089	0	0	0	0	0	0	0	0	0	0	0	0	0	0	0	0	0	0
AVESA.00001b.r3.Ung0000090	0.146453	0.148249	0.158725	0.605274	0.470707	0.260027	0.368672	0.327394	0.336544	0.730374	0.792566	0.391103	0.652911	0.818526	0.570245	0.784039	0.620801	0.449285
AVESA.00001b.r3.Ung0000091	6.29011	5.50739	6.32199	11.4029	7.12091	6.8413	8.74993	8.068	10.3435	8.2659	10.5121	11.1129	11.9581	11.5124	10.8939	8.91616	12.3213	10.6742
AVESA.00001b.r3.Ung0000092	1.73871	2.20519	1.78353	4.15649	4.19828	4.44346	2.71276	3.25273	2.63977	4.18261	4.53727	3.80695	4.4426	5.46325	4.45759	4.15614	3.61065	3.15527
AVESA.00001b.r3.Ung0000093	0.634571	0.851835	0.448221	1.13623	0.984903	1.2952	1.10571	1.16655	1.47518	0.815834	0.590237	0.522715	0.757583	0.812604	1.10161	0.973225	1.18885	0.806839
AVESA.00001b.r3.Ung0000094	0.102909	0.112954	0.0949716	0.520286	0.294648	0.229405	0.26805	0.209438	0.272394	0.440928	0.681463	0.415777	0.53621	0.6062	0.591547	0.532844	0.574327	0.549926
AVESA.00001b.r3.Ung0000095	0.178695	0.178212	0.130837	0.528022	0.449044	0.314553	0.377214	0.366307	0.374441	0.254186	0.37611	0.264709	0.472109	0.424949	0.694773	0.482596	0.3616	0.258522
AVESA.00001b.r3.Ung0000096	1.73737	1.64279	2.28472	2.8178	2.95998	3.14589	2.44347	2.479	2.31383	1.80076	2.49956	2.43601	2.72368	2.71445	2.56422	1.44282	2.18282	1.20374
AVESA.00001b.r3.Ung0000097	3.84505	2.68944	3.87635	2.1118	1.67775	1.52959	1.5052	1.93668	2.40938	2.27964	2.94226	3.70841	2.40067	2.45618	1.82778	1.79063	2.63008	1.06973
AVESA.00001b.r3.Ung0000098	0.867944	0.456977	0.753503	1.33886	1.26525	1.35678	0.804827	0.825156	1.1884	1.94676	2.09454	1.5457	1.32723	1.57462	1.20765	1.45753	1.34307	1.54328
AVESA.00001b.r3.Ung0000099	3.48849	4.14443	4.35969	3.92172	3.4415	2.88056	3.86956	4.1256	3.3586	5.26748	6.00454	5.8497	5.02337	5.67195	5.3311	8.02459	5.06816	6.12402
AVESA.00001b.r3.Ung0000100	1.94322	1.42101	1.01444	1.09495	1.43244	1.07204	1.51117	1.61496	1.60896	1.28399	1.27875	1.62751	1.2344	0.982875	1.20426	1.15658	1.31112	1.01363
AVESA.00001b.r3.Ung0000101	0.0259774	0.0605941	0.0701582	0.0763581	0.0330074	0.0393052	0.0296193	0.0136557	0.0150599	0	0	0	0	0	0	0	0	0
AVESA.00001b.r3.Ung0000102	0	0	0	0	0	0	0	0	0	0	0	0	0	0	0	0	0	0
AVESA.00001b.r3.Ung0000103	0	0.043132	0.0338446	0.0845611	0	0.189893	0.100251	0.0792656	0	0.0395697	0.0424687	0.189083	0.211036	0.113907	0.0931201	0.0477716	0	0
AVESA.00001b.r3.Ung0000104	0	0	0	0	0	0.0480236	0	0	0	0	0	0	0.0381823	0.0314321	0.0304332	0.0310121	0	0.0337966
AVESA.00001b.r3.Ung0000105	0.14825	0.297324	0.0255426	0	0	0.0285081	0	0	0	0	0	0	0	0	0	0	0.0249423	0
AVESA.00001b.r3.Ung0000106	0.467934	0.292106	0.320009	1.04932	0.575643	0.261674	0.509714	0.224522	0.119415	0.374126	0.516625	0.606283	0.45288	0.268328	0.315091	0.577656	0.218928	0
AVESA.00001b.r3.Ung0000107	0	0	0.0285772	0	0.0176864	0.0957643	0	0	0	0	0.035446	0	0	0	0.0196651	0	0	0
AVESA.00001b.r3.Ung0000108	1.31054	1.3851	1.04162	2.63453	1.44699	1.82421	1.95657	2.47223	1.82745	1.79286	1.66843	1.54527	2.97551	2.40507	2.663	2.56911	3.03096	2.89561
AVESA.00001b.r3.Ung0000109	3.63023	3.35045	3.50559	5.96843	5.24552	5.55352	5.49993	6.39312	4.59653	5.85655	7.35926	3.87531	6.96809	8.70077	7.3771	8.49508	7.47424	6.55215
AVESA.00001b.r3.Ung0000110	20.8871	18.1088	22.999	16.6457	15.2698	14.1028	13.8556	11.0967	14.453	18.7535	24.6038	27.1575	19.7695	19.2976	18.4718	12.6244	15.736	18.1954
AVESA.00001b.r3.Ung0000111	0.285481	0.172836	0.215449	1.06683	1.09697	0.363942	0.0707334	0.0748152	0.104129	1.19931	1.44011	1.24383	1.25946	0.945068	0.492997	0.209428	0.398562	0.328422
AVESA.00001b.r3.Ung0000112	0.106107	0.0202141	0.0851791	0.120762	0.0437211	0.111785	0.017492	0.0242067	0	0.0182585	0.0195906	0.151974	0.0753868	0.113506	0.0433995	0	0	0.0464419
AVESA.00001b.r3.Ung0000113	1.94272	1.10237	1.56204	0.497801	1.45083	0.260201	0.172317	0.380883	0.301389	2.07501	1.47301	0.791636	0.624702	0.453104	0.32209	0.108886	0.122949	0
AVESA.00001b.r3.Ung0000114	6.03386	9.0127	9.41562	11.251	11.9955	5.02834	8.55413	7.32168	7.48399	6.65362	10.484	9.3047	5.65443	5.5233	6.49739	4.64921	4.99757	7.59788
AVESA.00001b.r3.Ung0000115	60.4501	58.6419	96.549	23.2966	7.62248	31.6803	28.1327	14.1755	10.6557	4.8623	3.19171	3.26494	2.16611	1.98831	1.8955	0.855329	1.62383	3.24778
AVESA.00001b.r3.Ung0000116	10.8211	12.8683	24.7011	21.3529	12.7193	7.8551	11.7837	7.41627	6.28543	5.84543	4.88545	8.27284	4.48476	6.23493	6.76275	1.84919	2.06973	6.17305
AVESA.00001b.r3.Ung0000117	8.63656	9.2857	18.6842	13.6208	10.9151	5.82513	11.3245	6.68552	5.85811	0.731279	0.336773	0.427687	0.201586	0.364327	0.297707	0.102195	0.198419	0.213779
AVESA.00001b.r3.Ung0000118	2.65285	2.12148	2.6095	5.27293	4.3637	2.03129	0.824316	1.19797	0.493311	23.7178	18.6067	6.26937	15.8187	11.2646	3.64757	7.16494	6.78899	3.06406
AVESA.00001b.r3.Ung0000119	0	0.065796	0.0193512	0.0492424	0.0542259	0.0418363	0.043942	0	0	0.0216801	0.11194	0	0	0.0443828	0	0	0.0980867	0
AVESA.00001b.r3.Ung0000120	5.70666	5.77185	9.54885	13.8844	11.0779	3.08618	1.54548	1.78	0.905687	36.5988	25.9154	10.387	21.7035	14.833	5.91003	8.28744	8.30566	5.11747
AVESA.00001b.r3.Ung0000121	0.0656509	0.0175299	0.0671663	0.0555344	0.109749	0.0417197	0.0631821	0.0265093	0.0148776	0.116893	0.0915052	0.0983999	0.131644	0.175927	0.0494074	0.11794	0.0699993	0.135574
AVESA.00001b.r3.Ung0000122	9.06546	6.95517	26.8775	4.91004	3.17016	1.76063	2.7733	1.15208	1.21139	253.648	182.471	33.0938	72.1351	66.1112	13.2829	64.4859	70.0263	23.6617
AVESA.00001b.r3.Ung0000123	43.8481	42.451	151.349	60.3132	34.2664	13.1938	12.9685	17.9271	10.3876	57.2112	47.7997	4.69211	13.9538	12.3018	2.68817	13.3963	14.283	3.31784
AVESA.00001b.r3.Ung0000124	2.9523	0.752625	0.00982439	1.69576	3.38285	0.130189	0	1.33786	0	14.6568	12.5362	0	7.3323	9.80271	1.09348	1.25559	8.35445	0.0631334
AVESA.00001b.r3.Ung0000125	0.279892	0.325086	0.246955	0.231535	0.118893	0.110815	0.369316	0.22211	0.246609	0.0470945	0.212465	0.0165379	0.115602	0.0871202	0.140603	0.018482	0.0679102	0.14068
AVESA.00001b.r3.Ung0000126	0	0	0	0	0	0	0	0.0420043	0	0	0	0	0.0557252	0	0.0484864	0	0	0
AVESA.00001b.r3.Ung0000127	6.4422	7.22089	7.82651	11.498	7.85647	7.66586	8.49637	8.5973	8.02293	10.5781	12.2663	10.7277	12.1152	14.3517	12.2828	11.6404	11.986	10.948
AVESA.00001b.r3.Ung0000128	0.158984	0.0922758	0.0718411	0.0943649	0.181159	0	0	0	0	0	0	0	0	0	0.0977237	0	0	0
AVESA.00001b.r3.Ung0000129	163.187	110.902	192.49	370.544	272.251	149.639	122.249	132.584	101.181	96.3155	61.4959	23.4786	73.1746	72.5002	23.3378	39.0942	63.8119	35.9073
AVESA.00001b.r3.Ung0000130	4.80063	5.0693	3.81854	6.14394	5.76355	3.03027	2.21703	1.47078	1.63455	0.0461526	0	0.135911	0	0.0574469	0.0547952	0	0.0626178	0
AVESA.00001b.r3.Ung0000131	0	0.0637085	0.199265	0.310187	0.154474	0.585282	0.110197	0	0.0636542	0.116013	0.0931888	0	0.0398947	0	0	0	0	0.0372784
AVESA.00001b.r3.Ung0000132	0	0	0	0	0	0	0	0	0	0	0	0	0	0	0	0	0	0
AVESA.00001b.r3.Ung0000133	10.0798	9.42683	9.26072	13.627	10.2224	11.8947	11.1544	9.17662	10.6729	3.79289	7.1592	5.69261	7.82304	10.0442	6.56247	6.07087	6.28852	6.00271
AVESA.00001b.r3.Ung0000134	0	0	0	0	0	0	0	0	0	0	0	0	0	0	0.0153717	0	0	0
AVESA.00001b.r3.Ung0000135	0.352296	0.358219	0.159226	0.673102	0.328982	0.23964	0.522307	0.311907	0.269763	0.200174	0.261802	0.101801	0.24964	0.224031	0.357676	0.217952	0.488123	0.129067
AVESA.00001b.r3.Ung0000136	0.331464	0.608814	0.519647	1.36001	0.645262	0.788589	0.475322	0.5004	0.635944	0.523986	0.647084	0.586452	1.19126	1.23596	0.870931	0.890756	0.852202	0.771827
AVESA.00001b.r3.Ung0000137	1.74573	1.56965	1.73559	3.68476	2.90904	2.43247	2.3874	2.673	2.53234	1.82398	2.92658	3.0073	3.68006	3.55914	2.98548	2.45141	3.65391	2.66624
AVESA.00001b.r3.Ung0000138	1.17541	1.08776	1.43103	3.20461	2.95034	1.73268	1.21905	1.06304	2.34745	0.653659	1.5382	1.69264	2.33718	1.75748	1.68679	1.245	0.69446	1.2756
AVESA.00001b.r3.Ung0000139	0.138773	0.0541494	0.150342	0.255631	0.228835	0.296502	0.107751	0.175592	0.43358	0.300926	0.403863	0.261561	0.233318	0.161207	0.233976	0.157855	0.511644	0.539732
AVESA.00001b.r3.Ung0000140	0.0386803	0	0	0	0	0	0	0	0	0	0	0	0	0	0	0	0	0
AVESA.00001b.r3.Ung0000141	1.06638	1.04557	2.06646	5.05094	2.83963	2.0567	2.08881	2.11602	1.46172	4.24806	5.14885	3.12078	3.83423	5.48334	4.14143	3.84867	3.76354	6.11267
AVESA.00001b.r3.Ung0000142	0.0783645	0.209759	0.218897	1.61393	0.110098	0.0737274	0.391569	0.283605	0.0604122	2.0558	0.760768	1.14526	0.863042	1.66874	1.35862	1.94622	0.85751	7.10464
AVESA.00001b.r3.Ung0000143	0.0300455	0.281675	0.700367	1.05015	0.0824547	0.0302424	0.539332	0.205873	0.347526	6.6554	3.40761	1.94833	2.4966	3.39348	2.00181	1.33919	1.21149	4.43092
AVESA.00001b.r3.Ung0000144	11.4897	11.2628	11.8435	16.7433	12.6176	12.2267	11.5275	13.3015	14.0624	13.9418	17.3502	15.48	18.4841	18.9313	19.2293	14.9487	16.5379	15.4874
AVESA.00001b.r3.Ung0000145	0.325503	0.304863	0.296827	3.02552	1.33944	2.10121	2.31456	1.99745	2.47779	8.89934	5.04847	2.50798	11.7809	12.09	7.17598	14.4308	13.8595	15.3095
AVESA.00001b.r3.Ung0000146	4.23534	6.19684	3.78547	0	0.0870482	0.103809	0.103509	0.109138	0.0897366	1.20579	1.26696	1.69003	0.0736944	0.333184	0.287536	0.327641	0.291125	0.204895
AVESA.00001b.r3.Ung0000147	1.38293	1.74375	1.65147	4.14363	1.74122	2.88959	3.24267	2.56994	1.94294	4.40369	3.64522	3.23959	2.74981	5.02559	4.37423	5.50095	3.85151	6.97741
AVESA.00001b.r3.Ung0000148	8.84437	7.13009	9.08612	7.24701	6.62965	5.66717	5.48292	6.39671	7.25198	9.06533	11.0218	5.49152	8.8306	7.465	7.52191	6.64209	8.62924	6.60128
AVESA.00001b.r3.Ung0000149	0	0	0	0	0	0	0	0	0	0	0	0	0	0	0	0	0	0
AVESA.00001b.r3.Ung0000150	0	0	0.0425022	0	0	0	0	0	0	0.0975541	0.0261924	0	0	0.0304145	0	0	0	0
AVESA.00001b.r3.Ung0000151	2.60701	2.34216	3.16909	9.97469	7.75726	6.00077	3.41627	3.35559	4.15114	7.97765	8.69684	7.47344	10.484	7.8122	9.57599	4.80621	5.53881	5.26994
AVESA.00001b.r3.Ung0000152	2.88431	2.83979	2.98121	3.79398	5.07979	4.40959	8.1515	7.40545	8.19921	5.98249	7.65156	9.04263	6.37623	5.80604	6.84128	10.3344	10.3203	10.9009
AVESA.00001b.r3.Ung0000153	1.87437	1.92446	1.29413	3.08302	2.84854	2.12257	1.43559	1.36839	1.15867	3.3132	2.94744	3.47014	3.35648	2.31658	3.22067	1.11034	2.09614	1.16537
AVESA.00001b.r3.Ung0000154	36.21	27.2661	47.8824	43.6378	46.5004	32.0995	21.9024	19.2754	17.2346	48.1234	40.8296	34.9485	38.7577	32.6926	37.1222	23.5223	23.9194	20.6619
AVESA.00001b.r3.Ung0000155	0	0	0	0	0	0	0	0	0	0	0	0	0	0	0	0	0	0
AVESA.00001b.r3.Ung0000156	0	0	0	0	0	0.062145	0	0	0.0876997	0.0801778	0	0.078211	0	0	0	0	0.264092	0
AVESA.00001b.r3.Ung0000157	0	0	0	0	0	0	0	0	0	0	0	0	0	0	0	0	0	0
AVESA.00001b.r3.Ung0000158	0	0	0	0	0	0	0	0	0	0	0	0	0	0	0	0	0	0
AVESA.00001b.r3.Ung0000159	0	0	0	0	0	0	0	0	0	0	0	0	0	0	0	0	0	0
AVESA.00001b.r3.Ung0000160	0.141654	0.228722	0.429861	0	0.0948819	0	0.253846	0.059528	0.0653195	1.01446	1.2113	0.55491	0.119314	0.179782	0.0344884	0.176547	0.393665	0.0740103
AVESA.00001b.r3.Ung0000161	7.76729	7.53225	9.64281	19.5825	12.3076	15.5786	25.6038	22.5914	17.5821	24.0592	19.6591	13.1581	22.1656	28.7239	22.9778	36.571	34.2346	46.4157
AVESA.00001b.r3.Ung0000162	7.20603	6.95204	8.47556	9.44713	7.1164	8.52712	7.511	6.38489	6.8658	5.5001	8.60841	9.13531	6.23801	7.86831	8.70516	7.21542	6.82911	11.0865
AVESA.00001b.r3.Ung0000163	0.0483591	0.0491358	0.0654297	0.0721427	0.0535389	0.0638613	0.0317527	0.191491	0.0183257	0.149369	0.124446	0.113915	0.0500005	0.0615795	0.122402	0.131567	0.185748	0.0972599
AVESA.00001b.r3.Ung0000164	2.58257	2.5392	3.28741	6.20709	4.85003	4.13626	4.65965	4.72114	5.71371	5.43954	5.1204	5.67128	6.47683	6.82759	5.87718	5.16937	5.21558	6.0708
AVESA.00001b.r3.Ung0000165	1.26114	0.892526	1.05416	2.29578	2.09526	1.19791	0.842629	0.847188	0.845277	1.14276	2.0455	1.06472	2.33962	2.29831	1.85958	0.882861	1.1569	0.703068
AVESA.00001b.r3.Ung0000166	1.80341	2.20223	2.15738	3.49093	3.01464	2.89942	2.75612	2.39432	1.96429	3.77759	4.48941	3.55958	4.56297	3.99994	3.36834	3.9125	3.53799	3.30051
AVESA.00001b.r3.Ung0000167	1.51064	1.7953	1.55815	2.70539	3.07116	2.24826	1.56959	1.833	1.16196	2.71728	2.97233	2.64354	3.66059	3.46721	2.84818	1.34214	2.22035	1.65274
AVESA.00001b.r3.Ung0000168	0.227689	0.210933	0.19203	0.541491	0.454257	0.314183	0.33524	0.482976	0.414496	0.370035	0.493354	0.503196	0.461911	0.479777	0.445081	0.25252	0.712908	0.142063
AVESA.00001b.r3.Ung0000169	1.2648	1.20983	0.919746	1.81191	1.43857	1.84604	0.802897	1.13534	0.971759	1.48889	1.6767	1.29014	2.12427	2.24285	1.35013	1.04526	0.912615	0.816437
AVESA.00001b.r3.Ung0000170	0.208704	0.393555	0.349001	0.403111	0.592808	0.782675	0.38962	0.17627	0.271768	0.327271	0.277376	0.29506	0.681263	0.729964	0.559297	0.335361	0.183167	0.401827
AVESA.00001b.r3.Ung0000171	0.039087	0.0452543	0.0526322	0.0520103	0.102072	0.0897454	0.0389704	0.0205498	0.0676042	0.0461717	0.0649042	0.061308	0.0276025	0.100263	0.0829558	0.123143	0.054502	0.0595103
AVESA.00001b.r3.Ung0000172	0.610169	0.537611	0.644961	1.79661	1.4194	1.5434	1.51369	1.86166	1.6387	1.06121	1.15787	1.34973	1.87539	1.88748	2.34329	2.01702	2.14724	1.33464
AVESA.00001b.r3.Ung0000173	0.2526	0.467285	0.325417	0.310829	0.59864	0.451682	0.43875	0.365372	0.375126	0.0385768	0.0632797	0.0542448	0.041347	0.0436237	0.0155164	0.277526	0.0176335	0.0160771
AVESA.00001b.r3.Ung0000174	0.840212	0.727298	0.814156	1.32801	1.1564	1.27662	0.622767	0.675324	0.799274	1.4034	1.18625	0.964213	1.32417	1.06049	1.15704	0.898054	0.911858	0.620731
AVESA.00001b.r3.Ung0000175	2.23786	2.24029	2.28497	3.14261	2.76477	2.98953	2.95242	2.86619	2.70934	2.57237	3.19517	2.33834	3.73351	3.60783	3.41786	3.1092	2.91718	1.78706
AVESA.00001b.r3.Ung0000176	0.545846	0.643331	0.454615	1.47111	0.850095	0.712121	1.02831	0.998526	0.711052	0.737819	0.944631	0.613469	1.04785	0.76492	0.878383	0.671263	0.781229	0.785751
AVESA.00001b.r3.Ung0000177	7.94269	6.88475	8.0319	11.1419	9.13159	9.1628	7.48823	7.37218	7.34835	10.0534	12.7306	10.4297	12.8074	12.569	13.0746	10.3585	11.358	10.8879
AVESA.00001b.r3.Ung0000178	4.59805	4.60787	5.22776	11.1898	7.03077	6.51003	6.5246	6.36072	4.81408	7.48825	9.77127	8.38596	9.5265	9.9511	9.24364	8.31144	8.49634	6.33857
AVESA.00001b.r3.Ung0000179	24.5301	25.7996	28.7649	41.9094	32.5151	33.3626	32.6949	32.7212	26.7237	31.9132	38.7406	33.6721	40.4086	40.7004	40.1367	42.0152	41.8734	36.998
AVESA.00001b.r3.Ung0000180	2.32797	2.63889	2.23641	5.54982	3.70931	5.14275	5.29728	6.21882	5.50855	4.98935	5.58671	4.50236	5.32113	6.31108	5.42129	7.41598	7.72241	7.79203
AVESA.00001b.r3.Ung0000181	16.8787	13.8902	15.6859	38.5451	30.9189	25.3755	18.3153	17.3155	21.3132	30.1105	40.1944	31.8321	40.1542	38.7474	35.8187	27.3294	31.7341	28.074
AVESA.00001b.r3.Ung0000182	0.499016	0.494981	0.853187	1.3236	1.08729	0.887049	0.643774	0.929651	1.05236	0.633267	1.10941	1.31379	1.93094	1.47515	1.52315	0.409906	0.414881	0.435674
AVESA.00001b.r3.Ung0000183	15.2219	14.9065	16.369	16.9503	16.0981	13.8304	16.2794	16.4382	18.5362	13.0283	17.909	17.0239	20.3901	19.9051	20.4258	17.7951	18.1032	12.7886
AVESA.00001b.r3.Ung0000184	2.5022	2.13867	3.30464	4.39118	3.99751	3.40436	3.60981	3.6017	3.26847	4.80097	5.70121	5.85811	5.6765	6.45074	6.77974	4.25897	5.44421	4.21493
AVESA.00001b.r3.Ung0000185	1.90528	2.46706	2.19547	4.77292	3.01309	3.7242	3.67129	4.3472	3.22028	3.80737	5.69372	4.06429	5.65314	6.17983	5.00939	5.85442	5.65509	5.85951
AVESA.00001b.r3.Ung0000186	0	0	0	0	0	0	0	0	0	0	0.0179263	0.0653508	0	0	0	0	0	0
AVESA.00001b.r3.Ung0000187	37.2061	39.6088	35.8733	40.6803	32.1807	26.6187	10.7279	11.9605	10.543	45.7731	38.8915	32.2636	17.0641	16.8232	18.6427	9.79048	7.19803	10.1775
AVESA.00001b.r3.Ung0000188	1.82099	2.08509	1.35538	2.87513	2.52824	5.00517	0.601966	0.315275	0.455109	5.17524	6.40893	3.45553	3.64948	3.33582	3.26157	1.39678	1.06066	1.92549
AVESA.00001b.r3.Ung0000189	61.998	52.1813	75.3627	88.4664	69.441	92.9636	63.2894	60.6426	60.3225	47.9569	65.5866	103.361	58.7251	92.9653	86.341	61.8573	77.0134	120.509
AVESA.00001b.r3.Ung0000190	1.12566	1.09049	0.638055	1.11274	1.18977	0.934213	1.11827	0.586268	1.28227	1.00687	1.35497	1.02956	1.87939	1.30363	1.50926	1.28044	1.41924	1.0122
AVESA.00001b.r3.Ung0000191	0.0405329	0.0467002	0.0105721	0.0231701	0.0227162	0.0202996	0.0402249	0.0425491	0	0	0	0.0122425	0	0.0258795	0.0291506	0.0254257	0	0
AVESA.00001b.r3.Ung0000192	0.616409	1.10836	0.821442	4.2565	4.15461	2.20911	0.496385	0.450962	0.439216	3.22815	3.81468	1.17625	3.78731	3.38241	1.47569	1.32591	0.808719	1.21611
AVESA.00001b.r3.Ung0000193	0.535615	0.835049	0.745259	1.30637	1.0387	0.863353	0.841764	0.794816	0.816035	1.02659	1.63627	1.50592	1.77538	1.43758	1.79543	1.0339	1.46204	1.59003
AVESA.00001b.r3.Ung0000194	12.9865	14.8216	12.7822	14.8504	15.7782	15.0259	19.3937	17.7793	18.2257	14.4588	21.3013	23.8426	18.6856	19.4339	17.5166	18.7676	22.2158	21.4959
AVESA.00001b.r3.Ung0000195	0.351015	0.401138	0.366956	0.746999	0.657591	0.325253	0.567849	0.442253	0.568537	0.61233	0.773827	0.580903	0.952764	0.646471	0.563236	0.425027	0.733203	0.658714
AVESA.00001b.r3.Ung0000196	43.7289	44.9602	39.472	35.2604	36.7836	34.9099	25.0433	24.9467	27.9694	17.6619	17.7924	23.4408	11.955	8.37255	11.7955	8.70042	8.68179	7.01367
AVESA.00001b.r3.Ung0000197	0.201623	0.327683	0.44677	0.457886	0.455786	0.472418	0.097224	0.0716261	0.310101	0.212325	0.46837	0.285079	0.603845	0.715947	0.406385	0.190968	0.294684	0.33928
AVESA.00001b.r3.Ung0000198	4.24516	2.98895	4.1268	3.62171	3.39534	2.78859	3.01343	2.64181	3.28884	3.89455	6.4315	8.16675	4.23959	3.81163	6.49024	2.24814	4.77096	3.2119
AVESA.00001b.r3.Ung0000199	0	0.0386806	0.0452887	0.0757061	0.0564661	0.0844388	0.0167172	0.0176279	0	0.052898	0.0378477	0.0343609	0.0726124	0.131303	0	0.0643186	0.0238204	0
AVESA.00001b.r3.Ung0000200	0.796737	1.0378	1.17794	0.085432	0.252293	0.113034	0.187062	0	0.0430858	0.200534	1.00935	0.515413	0.250643	0	0.27402	0.095113	0.211343	0.119372
AVESA.00001b.r3.Ung0000201	1.64943	1.60528	2.36062	13.5524	9.59011	18.7898	14.7011	13.2359	20.6926	1.94724	6.36661	23.8602	30.1835	27.2561	87.0165	20.9492	52.3214	53.5081
AVESA.00001b.r3.Ung0000202	0.0602509	0.0824895	0.064227	0.458259	0.368727	0.119792	0.119848	0.0751043	0.0743692	1.10984	0.895784	0.718922	0.719681	0.807275	0.494001	0.566428	0.250791	0.373739
AVESA.00001b.r3.Ung0000203	11.7591	13.5313	11.732	16.623	14.8814	12.3095	7.16274	4.49127	4.24124	16.2984	18.3244	17.3011	17.4388	17.9649	17.9181	7.77235	8.33613	9.11839
AVESA.00001b.r3.Ung0000204	0.210095	0.240108	0.135545	0.210328	0.539766	0.117158	0.193304	0.166352	0.108168	0.472644	0.849761	0.569024	0.583775	0.583235	0.596011	0.660342	0.404252	0.400995
AVESA.00001b.r3.Ung0000205	0.0479524	0.0908393	0.0424159	0.194488	0.246457	0.220674	0.0942207	0.0657389	0.0905732	0.934857	0.93151	0.513003	0.989705	0.794871	0.757095	0.439042	0.530643	0.376465
AVESA.00001b.r3.Ung0000206	0.0264844	0	0	0.0309879	0	0	0	0.0281201	0	0	0	0	0	0	9.36e-06	0	0	0
AVESA.00001b.r3.Ung0000207	0	0	0	0	0	0	0	0	0	0	0	0	0	0	0	0	0	0
AVESA.00001b.r3.Ung0000208	0.0454285	0.0174952	0.0135428	0.0176046	0.0170393	0.0303834	0.0303093	0	0	0.108443	0.245602	0.0945733	0.163164	0.0967515	0.120068	0	0.063202	0.0197809
AVESA.00001b.r3.Ung0000209	0.395709	0.460375	0.474786	0.646945	0.476387	0.409343	0.384776	0.236844	0.458702	0.529495	0.482142	0.483794	0.355513	0.287572	0.4087	0.317446	0.314071	0.382478
AVESA.00001b.r3.Ung0000210	6.91402	7.96559	7.6945	21.1537	13.6412	12.9798	9.36085	9.30824	9.34805	11.5813	12.81	8.66127	14.2854	18.9237	13.9072	12.4681	11.7511	9.13017
AVESA.00001b.r3.Ung0000211	10.3835	9.02021	11.4008	42.5804	29.9774	26.5388	17.5877	16.2605	17.1774	18.7896	23.8008	20.9376	36.6817	41.1892	36.9499	28.2888	26.4195	22.8639
AVESA.00001b.r3.Ung0000212	0.915448	0.984531	0.716479	2.13932	1.44491	1.37117	1.24438	1.28603	1.17504	1.04491	1.06252	1.61454	2.37112	1.72241	1.7567	1.69261	1.75459	1.22896
AVESA.00001b.r3.Ung0000213	0.456045	0.511208	0.684948	1.77943	1.19041	0.63923	0.5891	0.838108	1.06303	1.13336	2.24662	2.63106	1.4584	1.65384	1.87323	0.947094	1.34784	0.719281
AVESA.00001b.r3.Ung0000214	176.998	202.482	327.462	39.5731	69.6347	79.2986	71.0199	75.9692	60.4456	18.3264	4.67903	7.77565	3.00683	4.96727	1.98494	1.55113	1.22794	1.32744
AVESA.00001b.r3.Ung0000215	0	0	0.0674443	0	0	0	0	0	0	0.0770354	0.0165257	0.0471429	0	0	0	0.0189147	0	0.0591297
AVESA.00001b.r3.Ung0000216	0.0866423	0.0500277	0.543914	1.20631	0.533808	0.60699	0.0868803	0.0920774	0.200331	1.25111	1.05611	0.3607	0.923038	2.28291	0.587588	0.492575	0.54696	1.48444
AVESA.00001b.r3.Ung0000217	0.00912357	0	0	0	0	0	0	0	0.0211704	0	0	0.0454438	0	0	0.0223771	0	0	0
AVESA.00001b.r3.Ung0000218	0	0	0	0	0	0	0	0	0	0	0	0	0	0	0	0	0	0
AVESA.00001b.r3.Ung0000219	1.61292	0.512533	1.0634	0.272072	1.72524	0.838543	3.39535	2.60796	4.01887	0.152674	0	0	0	0	0.3494	0	0.206212	0
AVESA.00001b.r3.Ung0000220	4.64206	4.6867	5.12648	6.97103	5.51635	5.86559	4.09884	3.56237	3.96102	7.45633	8.53584	9.50339	7.15716	7.48902	7.82483	6.02811	6.51328	6.94436
AVESA.00001b.r3.Ung0000221	0	0.485569	0	0.241236	0	0	0	0	0	0	0.279746	0	0	0.581882	0	0	0	0.0851442
AVESA.00001b.r3.Ung0000222	3.33322	3.0417	3.72423	6.64102	6.46869	5.83984	6.04077	5.69602	6.11171	6.65304	8.09641	8.12078	10.686	10.0589	9.49077	8.15049	9.87494	7.35336
AVESA.00001b.r3.Ung0000223	0	0.0350076	0	0	0	0.0302995	0	0	0	0.463962	0.82526	0.445023	0.0850946	0.115248	0.334258	0.41659	0.0842158	0.316152
AVESA.00001b.r3.Ung0000224	6.72603	5.71061	5.73933	8.16743	6.06459	7.25829	7.54567	7.77609	8.16916	5.79197	6.48762	5.98658	6.56396	7.35628	6.77845	7.43659	6.76501	7.01491
AVESA.00001b.r3.Ung0000225	0.253619	0.158443	0.123547	1.04598	0.833345	0.594157	0.372043	0.263624	0.417375	0.522041	1.2064	0.532236	1.88418	1.33898	1.11698	0.433692	0.396512	0.221674
AVESA.00001b.r3.Ung0000226	1.39271	1.85088	1.55056	1.52901	2.35461	1.32249	0.323767	0.588359	0.342514	2.74945	1.70665	1.61021	1.72912	2.46611	0.42371	1.40171	0.658159	0.549832
AVESA.00001b.r3.Ung0000227	0.87438	1.80764	1.24819	1.55638	1.57886	1.27854	0.466821	0.46093	0.281936	2.75589	2.70288	2.40619	2.10808	1.89241	0.586758	0.922178	0.483482	0.801574
AVESA.00001b.r3.Ung0000228	8.59867	8.4957	8.66143	24.5098	19.8485	20.6473	8.16648	9.45872	7.3782	18.959	20.3619	17.1567	19.2655	23.4631	20.4318	12.0961	9.75351	10.8788
AVESA.00001b.r3.Ung0000229	1.49618	1.84875	2.29818	5.31069	3.87504	3.90511	1.62702	2.42691	2.0267	4.5028	6.31624	5.30259	8.8996	10.2857	7.16592	5.37736	3.93895	4.16606
AVESA.00001b.r3.Ung0000230	2.47519	2.06467	2.77585	5.14075	3.0475	3.84409	3.86381	3.38505	3.71491	6.26329	7.12953	6.58158	7.96095	9.5671	8.56443	8.21973	10.0913	10.3165
AVESA.00001b.r3.Ung0000231	43.2396	40.126	41.4358	34.0766	22.9786	51.3302	29.1574	24.4232	25.7192	28.1754	22.2332	19.556	14.8286	25.6164	18.8641	21.0825	18.7487	33.0666
AVESA.00001b.r3.Ung0000232	3.9066	3.59437	4.33343	8.54721	7.18404	6.21441	4.93791	5.36515	5.42568	5.12838	7.5142	6.10227	6.05352	6.82244	5.17232	5.22716	6.15387	4.9861
AVESA.00001b.r3.Ung0000233	144.107	133.741	150.585	58.3405	76.0309	63.0904	41.0987	41.9264	35.9512	70.5468	70.5501	70.1958	37.1136	33.8233	39.6529	32.8884	31.0408	33.524
AVESA.00001b.r3.Ung0000234	1.2451	1.16621	1.71522	7.70686	6.12257	3.87612	2.38153	2.23773	2.43141	4.15446	3.96842	2.14331	7.02118	5.7672	4.74091	3.03047	3.52883	3.14347
AVESA.00001b.r3.Ung0000235	0.921202	1.00427	0.831584	1.6135	1.4411	0.936942	1.08609	1.48127	1.23058	1.33544	1.32397	1.00409	1.88249	1.60004	1.61411	1.1996	1.26444	1.10126
AVESA.00001b.r3.Ung0000236	0.0438499	0	0.0769747	0.238687	0.06989	0.126201	0.0203842	0.0851636	0.0476712	0.115016	0.141425	0.1918	0.183453	0.214868	0.18471	0.105811	0.0895725	0.0270854
AVESA.00001b.r3.Ung0000237	1.12203	0.601666	1.04588	3.78503	3.08802	2.47905	0.672747	0.397913	0.573496	5.05371	4.35479	3.70522	5.24182	4.08669	3.16335	1.79969	1.40526	1.42326
AVESA.00001b.r3.Ung0000238	0	0	0	0	0.00999157	0	0	0	0	0	0	0	0	0	0	0	0	0
AVESA.00001b.r3.Ung0000239	0.124381	0.0873553	0.291663	0.422372	0.192863	0.225159	0.317509	0.129251	0.226316	0.334954	0.218677	0.47421	0.423224	0.707636	0.619726	0.281017	0.310969	0.458052
AVESA.00001b.r3.Ung0000240	0.0813556	0.0114533	0	0.023076	0.0356644	0	0.0530107	0	0.104536	0.0578324	0.234064	0.0646701	0.0306401	0.0506526	0.0890341	0.121241	0.124015	0.0744461
AVESA.00001b.r3.Ung0000241	0	0	0	0.0137429	0.0225594	0.0118342	0.0440021	0.0124126	0.0136624	0.0319636	0	0	0.130885	0.0151654	0.0145633	0.0149264	0.0495151	0.0310526
AVESA.00001b.r3.Ung0000242	0	0	0.0122372	0	0.0154176	0	0.017608	0	0	0.0561479	0.0150537	0	0	0.0349635	0	0	0.0230973	0
AVESA.00001b.r3.Ung0000243	0.0398604	0.0115413	0	0	0	0	0	0	0	0	0	0.0208982	0	0	0.0246273	0.0125901	0	0
AVESA.00001b.r3.Ung0000244	0	0	0	0	0	0	0	0	0	0	0	0	0	0	0	0	0	0
AVESA.00001b.r3.Ung0000245	5.13282	6.27928	4.86473	4.062	5.17283	3.05473	3.54944	4.13527	3.01514	7.98955	6.0709	7.39024	5.79178	6.73336	8.53258	6.38468	6.38845	6.85127
AVESA.00001b.r3.Ung0000246	0.0515921	0.146621	0.114486	0.289909	0.342859	0.20605	0.205397	0.294764	0.0586906	0.26614	0.313952	0.446074	0.329501	0.496808	1.6702	0.658702	0.504694	0.203625
AVESA.00001b.r3.Ung0000247	8.3042	7.20656	7.12953	14.7452	16.2729	13.4369	6.56831	6.08455	6.66713	7.00652	6.02794	8.15305	16.9718	13.6463	16.0081	6.06124	5.70235	5.50168
AVESA.00001b.r3.Ung0000248	0	0	0	0	0	0	0	0	0	0.0283963	0	0	0	0	0	0	0	0
AVESA.00001b.r3.Ung0000249	471.2	533.254	420.161	714.502	3577.94	2939.13	486.022	364.674	619.515	781.233	434.449	730.02	660.107	467.385	651.988	774.096	765.788	471.351
AVESA.00001b.r3.Ung0000250	0	0	0	0	0	0	0	0	0	0	0	3.75e-08	0	0	0	0	0	0
AVESA.00001b.r3.Ung0000251	143.566	234.321	239.863	396.171	1372.41	1544.13	232.925	304.23	381.565	362.607	200.918	339.186	179.353	128.959	217.168	173.287	379.192	197.055
AVESA.00001b.r3.Ung0000252	0.926757	0	0	0.537517	0	0	0	0.980651	0	0	9.48e-10	0	0	0.786711	0	0	0	0
AVESA.00001b.r3.Ung0000253	0	0	0	0	0	0	0	0	0	0	0	0.660094	0	0	0	0	0	0
AVESA.00001b.r3.Ung0000254	0	0	0	0	0	0	0	0	0	0	0	0	0	0	0	0	0	0
AVESA.00001b.r3.Ung0000255	0	0	0	0	0	0	0	0	0	0	0	0	0	0	0	0	0	0
AVESA.00001b.r3.Ung0000256	0	0	0	0	0	0	0	0	0	0	0	0	0	0	0	0	0	0
AVESA.00001b.r3.Ung0000257	0	0	0	0	0	0	0	0	0	0	0.730944	0	0.666808	0	0	0.318115	0	0
AVESA.00001b.r3.Ung0000258	0	0	0	0	0	0	0	0	0	0	0	0	0	0	0	0	0	0
AVESA.00001b.r3.Ung0000259	3.15306	0.0123264	0	0	3.75564	9.6671	2.11747	2.12267	0.521476	0	2.87894	0.775094	0.651643	0.0374969	0	1.05738	0.853121	1.91778
AVESA.00001b.r3.Ung0000260	0	0	0	0	0	0	0	0	0	0	0	0	0	0	0	0	0	0
AVESA.00001b.r3.Ung0000261	4.8795	18.2087	9.03684	13.1515	78.9451	102.426	27.6235	17.7447	20.2508	59.3949	29.7715	24.1806	32.8208	33.9023	46.8586	46.0129	55.4817	43.7697
AVESA.00001b.r3.Ung0000262	0	0	0	0.0892022	0.118466	0.0266308	0	0	0.0607293	0.0275712	0	0.053621	0.0379266	0.0686069	0	0	0.0747507	0.14134
AVESA.00001b.r3.Ung0000263	0.1895	0.181588	0.169469	0.305581	0.30049	0.283435	0.534387	0.39544	0.380347	0.0323865	0	0	0	0	0	0	0.0220403	0
AVESA.00001b.r3.Ung0000264	0	0	0	0.014977	0	0	0	0	0	0	0	0	0.0229624	0.0207735	0.0199652	0.0204582	0	0
AVESA.00001b.r3.Ung0000265	0	0	0.0125708	0	0	0	0	0	0	0	0	0	0	0	0	0	0	0
AVESA.00001b.r3.Ung0000266	0.0225622	0	0	0.179994	0	0.246784	0	0.0709592	0	0	0	0	0.0320442	0.144855	0	0	0	0.029798
AVESA.00001b.r3.Ung0000267	0	0	0	0	0	0	0	0	0.0968589	0.0292303	0.0313277	0.0287679	0	0.108356	0.0345223	0.106224	0	0.0371382
AVESA.00001b.r3.Ung0000268	0.0488765	0.0810762	0	0.0968628	0	0.0480955	0.147001	0.0692492	0	0.0329567	0.02649	0	0.0865281	0	0.0581347	0.0714793	0.100369	0.142756
AVESA.00001b.r3.Ung0000269	4.40643	3.72521	4.12	3.45087	4.01836	3.0121	1.93378	1.80827	1.63476	0.0252559	0	0.0508349	0.0347506	0	0	0	0	0
AVESA.00001b.r3.Ung0000270	0	0	0	0	0	0	0	0	0	0	0	0	0	0	0	0	0	0
AVESA.00001b.r3.Ung0000271	255.737	200.552	257.13	143.658	118.63	85.8021	79.5031	92.6924	87.4661	459.794	334.871	209.502	141.026	130.526	81.7708	128.509	157.475	99.2196
AVESA.00001b.r3.Ung0000272	0.285594	0.174586	0.232727	0.682752	0.698494	0.252431	0.576952	0.371886	0.663405	1.89838	3.7752	2.72905	2.80739	3.7253	2.9529	1.59026	2.20738	2.57274
AVESA.00001b.r3.Ung0000273	2.20422	2.0715	2.89645	10.4578	4.60679	6.20485	8.28229	7.31702	4.9352	10.9132	5.15479	6.62134	6.23388	10.5741	8.7345	16.8257	10.601	18.9304
AVESA.00001b.r3.Ung0000274	0.902136	0.67996	0.80108	1.316	0.939899	0.814421	0.577327	1.05106	1.15383	0	0	0	0.0857407	0	0	0.0593718	0	0
AVESA.00001b.r3.Ung0000275	0.935254	0.924514	0.92634	5.84075	3.99651	5.37902	4.91391	4.78363	5.01262	0.30084	0.434295	0.234005	0.274684	0.331523	0.0395125	0.405918	0.090496	0.424932
AVESA.00001b.r3.Ung0000276	20.9269	19.7527	18.9219	22.8677	18.2009	18.6378	20.7616	18.1213	19.565	6.40206	6.82936	6.51642	8.70696	9.04251	8.40295	6.73923	8.13772	8.35026
AVESA.00001b.r3.Ung0000277	0	0.0517816	0.191828	0.249992	0.0483533	0	0.256234	0.0235982	0	0.525642	0.0473962	0.179854	0.399759	0.334594	0.262907	0.0916959	0.179256	0.699549
AVESA.00001b.r3.Ung0000278	2.37162	2.14622	2.22727	4.49388	1.13146	1.04688	4.06107	4.24005	2.09265	0.68712	0.287692	0.360732	0.297734	0.703754	0.318302	1.34053	0.523476	1.83393
AVESA.00001b.r3.Ung0000279	1.06584	1.79966	0.73797	2.53811	2.3968	1.80312	1.74198	0.949282	1.5407	0.166788	0.250104	0.189995	0.290779	0.300343	0.203065	0.248218	0.170114	0.136884
AVESA.00001b.r3.Ung0000280	5.38141	5.51132	6.507	9.09723	7.99543	5.10557	3.18142	4.25933	2.71225	1.0336	1.40801	0.964752	1.2304	1.85784	1.24696	0.668288	0.443942	0.549026
AVESA.00001b.r3.Ung0000281	0	0.0433573	0	0.0420851	0.0838882	0.0376507	0	0	0.0433388	0	0.042173	0	0	0	0	0	0	0
AVESA.00001b.r3.Ung0000282	8.11251	7.9777	9.90357	14.3077	12.1249	11.3368	6.7487	7.63625	7.32942	12.2251	14.1844	11.0179	12.5092	16.574	14.5458	10.6681	11.9278	11.802
AVESA.00001b.r3.Ung0000283	12.4598	11.7829	11.6855	20.2192	18.8193	14.2906	12.7715	11.7349	14.7205	29.3936	37.0888	34.1418	37.1131	35.7763	36.9912	24.5887	28.8209	29.7606
AVESA.00001b.r3.Ung0000284	0.112643	0.23084	0.0598661	0.871245	0.746604	0.335087	0.0661886	0.046639	0.0766281	1.6074	1.26281	0.425195	1.11333	0.671139	0.439604	0.368455	0.446445	0.311326
AVESA.00001b.r3.Ung0000285	25.3269	22.4148	29.1554	52.5045	45.4463	39.3985	51.6102	50.9786	55.0407	52.8925	72.1549	101.743	93.5995	97.9811	105.993	96.6065	117.207	99.8305
AVESA.00001b.r3.Ung0000286	35.814	32.4691	37.0583	11.1977	12.6548	11.4123	2.98025	3.48717	3.6041	30.4327	38.0959	33.9225	11.4331	10.3298	12.3977	3.15826	2.94011	2.45529
AVESA.00001b.r3.Ung0000287	11.7411	13.7387	14.3419	20.4682	16.2412	19.2324	16.6348	15.7397	16.1681	17.454	18.0486	20.0672	23.1239	27.7906	21.2455	25.3701	23.1223	23.2673
AVESA.00001b.r3.Ung0000288	0.170176	0	0.0751153	0.0938854	0.0625331	0.1964	0.0277455	0	0.0642264	0.263249	0.125693	0.311014	0.160223	0.108594	0.137552	0.211952	0.0788148	0.149246
AVESA.00001b.r3.Ung0000289	0.63969	0.469604	1.0212	9.58599	4.77641	9.13389	1.83917	1.93592	1.39457	22.4295	5.27494	3.0575	11.2521	27.0811	8.36527	10.9169	10.0574	11.614
AVESA.00001b.r3.Ung0000290	1.15139	0.796316	1.59882	3.54006	3.28914	3.29949	2.62787	1.67212	0.714779	23.8594	8.16892	5.1108	11.1587	17.7489	8.3471	9.21603	8.03868	6.95701
AVESA.00001b.r3.Ung0000291	1.54247	1.64392	1.88547	2.80542	2.06837	1.73222	1.142	1.4613	2.29295	2.07889	3.03838	2.2912	2.75438	3.07884	2.09974	1.41225	1.85944	1.46136
AVESA.00001b.r3.Ung0000292	4.55757	3.59346	3.89392	9.64891	7.74148	7.48652	8.19713	8.48609	9.82342	5.32424	7.61411	7.08085	10.0559	9.79725	9.85495	9.61941	10.5697	9.83412
AVESA.00001b.r3.Ung0000293	1.67814	2.09411	1.84537	8.53042	6.74855	4.69495	7.06531	4.94568	3.60716	4.29545	6.66961	3.44367	6.49467	8.03464	5.94679	5.80533	5.77315	6.57382
AVESA.00001b.r3.Ung0000294	0	0	0.130101	0.0407765	0	0	0.175832	0.0370474	0.0405829	0.537963	0.0393991	0.180977	0	0.182626	0	0.0891777	0.248725	0.28283
AVESA.00001b.r3.Ung0000295	0	0	0	0	0	0	0	0	0	0.0362052	0.0388907	0.0708953	0	0	0.0859668	0.0439983	0.196141	0.0926153
AVESA.00001b.r3.Ung0000296	0	0	0	0	0	0.105291	0	0	0	0.090748	0	0.140919	0.0497814	0	0	0	0.0490406	0
AVESA.00001b.r3.Ung0000297	45.2871	55.6832	42.9048	10.0325	12.8912	15.3335	14.0734	8.33307	8.22134	35.0451	21.838	24.0542	8.56363	6.59066	10.7394	17.3863	17.9715	44.4122
AVESA.00001b.r3.Ung0000298	0	0.0227579	0.0458062	0.172949	0.171175	0.0681506	0.0843038	0.0890299	0.0778273	0.545507	0.359293	0.121627	0.330126	0.33132	0.154089	0.312232	0.460173	0.500819
AVESA.00001b.r3.Ung0000299	0	0	0	0	0	0	0	0	0	0.00995232	0	0	0	0	0	0	0	0
AVESA.00001b.r3.Ung0000300	0	0	0	0	0	0	0	0	0	0	0	0	0	0	0	0	0	0
AVESA.00001b.r3.Ung0000301	0.191033	0.227269	0.155439	0.106393	0.28552	0.311837	0.225217	0.242785	0.250257	0	0	0	0	0	0	0	0	0
AVESA.00001b.r3.Ung0000302	0	0	0.259614	0	0.166426	0	0.0493637	0	0.0571539	0	0	0.100591	0.0013338	0.259621	0.184343	0	0	0.19916
AVESA.00001b.r3.Ung0000303	0	0	0	0	0	0	0	0	0	0	0	0	0	0	0	0	0	0
AVESA.00001b.r3.Ung0000304	0	0	0	0	0	0.0271196	0	0	0	0	0.0303249	0	0	0.0351274	0	0	0	0
AVESA.00001b.r3.Ung0000305	1.1334	0.87215	0.880699	1.99451	1.25136	0.87889	1.20428	0.850285	0.928947	2.09714	1.70899	1.36325	1.4349	1.50359	1.41937	2.00433	1.22176	1.59028
AVESA.00001b.r3.Ung0000306	2.15e-06	0	0.0617126	0	0.109931	0.21713	0.0938095	0.132891	0	1.67e-08	0.376592	0.0872039	0	0.278308	0.13086	2.97e-05	0	0.242811
AVESA.00001b.r3.Ung0000307	0.582381	0.264715	0.321347	0.290979	0.0622132	0.272473	0.289416	0.617525	0.250232	1.23518	0.0452517	0.372999	1.05123	0.850955	0.399595	0.811792	0.215634	0.0337859
AVESA.00001b.r3.Ung0000308	0.227638	0.472796	0.501766	0.392538	0.666791	0.491132	0.371877	0.00291031	0.570439	0.644666	0.959687	0.202008	0	0.342211	0	0	0.616507	1.04708
AVESA.00001b.r3.Ung0000309	2.20077	2.2425	2.25919	1.73824	1.52993	1.66411	1.49729	1.44222	2.02959	1.95416	1.86079	2.34013	2.17242	1.06977	1.29068	0.953542	1.42904	1.33026
AVESA.00001b.r3.Ung0000310	0.29511	0.326686	0.523052	1.33181	1.2364	0.944187	0.46152	0.848569	0.61178	1.03277	1.63693	1.00126	1.22304	1.05542	1.17979	0.651601	1.28829	0.490883
AVESA.00001b.r3.Ung0000311	0	0	0	0	0.022342	0.0598178	0	0.0210817	0.0691108	0	0.066283	0	0.0565182	0.0513075	0	0.0252138	0	0.026325
AVESA.00001b.r3.Ung0000312	0.0591484	0	0	0	0	0	0	0	0.0171635	0.227683	0.0704513	0.0615738	0	0.0544775	0	0	0	0.0388045
AVESA.00001b.r3.Ung0000313	1.60774	1.81666	1.42457	3.84837	4.20011	2.98904	1.32008	0.789311	0.430639	1.63779	2.2761	1.1402	2.45944	1.9152	1.68283	1.21364	0.944042	0.465752
AVESA.00001b.r3.Ung0000314	9.11268	8.19053	10.9098	20.1777	15.9799	11.5267	10.9042	10.7949	9.0851	7.91841	10.4417	7.68715	9.60652	11.356	11.1263	9.11306	8.56428	8.79483
AVESA.00001b.r3.Ung0000315	8.33376	9.57241	9.62826	17.3585	13.9546	13.9801	11.865	10.6522	11.5767	16.926	19.6283	20.4452	22.3994	22.1687	19.4525	18.3021	17.6454	19.2603
AVESA.00001b.r3.Ung0000316	0	0.0730154	0	0.419209	0.0782319	0.0324427	0.143097	0.0333058	0	0.0976087	0.0696214	0.227367	0.356172	0.20166	0.424446	0.119076	0.132106	0.290575
AVESA.00001b.r3.Ung0000317	0	0	0	0	0	0	0	0	0	0	0	0	0	0	0	0	0	0
AVESA.00001b.r3.Ung0000318	320.353	227.53	695.394	930.93	546.812	305.668	216.023	297.116	236.417	936.835	481.424	191.621	538.091	426.386	166.068	300.745	443.33	226.507
AVESA.00001b.r3.Ung0000319	17.1282	24.3464	92.7701	121.323	58.2019	23.6891	1.55361	20.3667	24.2687	113.971	64.4127	24.5433	57.616	60.1022	12.2565	12.8358	39.1892	26.4837
AVESA.00001b.r3.Ung0000320	10.4892	0.271032	0.367833	0.825114	7.09503	11.7042	20.0722	17.73	0.00613884	16.0234	0.148329	0.0197348	15.3077	0.300008	11.4134	19.8324	24.026	6.5997
AVESA.00001b.r3.Ung0000321	0.307736	0	0	0.489016	1.01121	0	0	1.09581	0	0.439082	0.930811	0	0.76309	0	0.695088	0	0	2.62726
AVESA.00001b.r3.Ung0000322	17.5675	24.7599	93.9956	122.377	58.7804	23.9171	1.68715	20.6166	24.5755	115.063	65.0971	24.9008	57.8064	60.1722	12.382	13.1122	39.4765	26.6016
AVESA.00001b.r3.Ung0000323	0	0.182156	0.256145	0.488215	0	0.0531753	0	0	0	0	0.246648	0.0861584	0.0828349	0.101466	0	0.0774726	0.176201	0
AVESA.00001b.r3.Ung0000324	40.8291	33.3007	54.203	47.7939	30.9222	19.7303	14.8108	17.8197	8.90207	94.0874	65.2703	16.7391	34.0185	33.9192	16.4876	19.8275	27.171	22.3132
AVESA.00001b.r3.Ung0000325	14.1608	13.8134	13.6745	26.8766	20.5226	18.6904	19.4938	19.9182	19.2422	20.3948	25.1044	20.9507	33.2094	29.2364	30.0319	25.7664	27.8955	27.5057
AVESA.00001b.r3.Ung0000326	0.903769	0.736648	0.807524	0.871645	0.727421	0.619173	1.37047	0.902503	1.03461	0.49351	0.5222	0.564449	0.969429	0.902343	0.852107	0.871981	1.13066	1.03617
AVESA.00001b.r3.Ung0000327	10.2495	10.0786	32.7709	8.88859	4.94011	2.62552	1.61121	3.22252	1.31243	105.845	77.3314	12.6094	30.1077	26.4926	6.86327	26.3958	33.3533	7.77978
AVESA.00001b.r3.Ung0000328	3.00114	3.67352	5.51522	5.00402	3.83931	1.43963	0.676037	0.561921	0.708978	3.97743	2.59737	1.29886	2.14392	1.71681	0.942655	0.380077	0.450309	0.534011
AVESA.00001b.r3.Ung0000329	29.42	31.2662	32.3373	46.2336	37.4052	18.0595	8.91664	6.86191	4.84906	128.59	72.4266	34.3889	31.8258	21.1739	18.5698	9.3396	11.5067	5.3451
AVESA.00001b.r3.Ung0000330	0.0183637	0	0.0329724	0.0170832	0.0207361	0	0	0	0	0.00753598	0	0	0	0	0.00909644	0	0.0411865	0
AVESA.00001b.r3.Ung0000331	0	0	0.0668106	0	0	0	0.049285	0	0.0568115	0.0258733	0.0277444	0	0.0354331	0	0	0.0314331	0	0
AVESA.00001b.r3.Ung0000332	0	0	0	0	0	0	0	0	0	0	0.0767503	0	0	0	0	0	0	0
AVESA.00001b.r3.Ung0000333	11.7652	13.3049	14.6256	24.3768	18.7941	15.3664	4.98723	5.3167	4.34136	25.7636	26.6238	19.3545	17.933	17.2912	14.1883	5.5218	4.25977	5.6917
AVESA.00001b.r3.Ung0000334	0.915297	0	0.611844	0.916612	1.01703	2.06655	0.335366	0.993265	1.04561	1.17332	2.51761	2.74523	2.11543	2.06305	1.39321	1.70252	2.23334	1.52825
AVESA.00001b.r3.Ung0000335	0	0	0	0	0	0	0	0	0	0	0	0.0400794	0	0.0509967	0	0	0	0.052361
AVESA.00001b.r3.Ung0000336	0	0	0	0	0	0	0	0	0	0	0	0	0	0	0	0	0	0
AVESA.00001b.r3.Ung0000337	0	0	0	0.029731	0	0.0266285	0	0	0	0	0	0	0	0	0	0	0	0
AVESA.00001b.r3.Ung0000338	0	0	0	0	0	0	0	0	0	0	0	0	0	0	0	0	0	0
AVESA.00001b.r3.Ung0000339	0.145998	0.0834403	0.123342	0.208056	0.158659	0.211911	0.0180733	0.126847	0.0417949	0.0188475	0.202403	0.196482	0.0519316	0.0234846	0.0672463	0.0457789	0.0763029	0
AVESA.00001b.r3.Ung0000340	0.340124	0.0776358	0.564493	2.0139	1.78664	1.24758	0.157225	0.449647	0.155543	2.21364	2.24437	1.59497	1.75258	1.94842	1.29894	0.597917	0.44289	0.34305
AVESA.00001b.r3.Ung0000341	17.3112	17.9204	20.5554	14.4619	12.9591	13.3005	12.4491	10.5172	11.5755	15.5603	21.2522	26.9513	14.8533	14.806	15.3553	10.902	13.4329	15.7781
AVESA.00001b.r3.Ung0000342	0.393739	0.313113	0.449409	0.470747	0.483673	0.72499	0.712375	0.578058	0.668371	0.582319	0.749036	0.483884	1.05336	1.04478	0.913909	0.589621	0.843525	0.2716
AVESA.00001b.r3.Ung0000343	1.0602	0.884534	1.09369	3.58671	2.44137	2.22897	2.87138	2.24733	2.79865	3.16548	3.46587	2.93323	5.0103	4.40426	3.69768	3.87709	4.46559	3.83274
AVESA.00001b.r3.Ung0000344	0.932736	0.778133	1.01517	2.61501	2.34524	2.14856	2.42581	1.94321	1.74387	2.41063	2.63741	2.2129	3.47919	2.74961	3.09141	2.91821	3.15654	2.56563
AVESA.00001b.r3.Ung0000345	1.7204	1.10573	1.48894	3.63945	2.70701	3.01287	3.87108	3.77024	3.87948	3.02288	3.90523	3.78551	4.37533	3.15395	3.35324	3.37202	3.29885	3.12393
AVESA.00001b.r3.Ung0000346	0.0562457	0.0334207	0.0301147	0.0891021	0.0751783	0.0558889	0.0334647	0.0466456	0.02582	0.103462	0.220318	0.0115192	0.0950151	0.186599	0.0686578	0.0703835	0.0956252	0.0878642
AVESA.00001b.r3.Ung0000347	7.24797	4.94383	6.74515	23.7468	13.789	9.95872	9.57129	9.9336	10.9042	10.845	16.8796	14.993	14.1495	17.9599	16.8954	10.2328	11.3378	13.6702
AVESA.00001b.r3.Ung0000348	2.67112	2.63845	3.93259	8.68039	5.75856	3.84627	4.30773	5.73401	3.01967	8.17995	12.9657	11.7702	10.5298	6.9593	7.2212	5.99626	7.05896	5.03906
AVESA.00001b.r3.Ung0000349	0	0	0	0	0	0	0	0	0	0.0302526	0	0	0	0	0	0	0	0
AVESA.00001b.r3.Ung0000350	0.415495	0.401065	0.365885	0.647407	0.682806	0.703087	0.861419	1.00924	1.12832	0.131057	0.271982	0.498062	0.38324	0.355265	0.388322	0.22096	0.699842	0.0818332
AVESA.00001b.r3.Ung0000351	0.387013	0.468013	0.320669	1.08521	0.729009	0.580531	0.476338	0.531192	0.439436	0.532125	0.677342	0.776382	1.05603	0.834061	0.659722	0.458792	0.810598	0.202346
AVESA.00001b.r3.Ung0000352	6.3945	7.82856	7.98906	4.74236	5.77646	5.56583	7.51117	8.46805	7.68968	8.86559	12.9693	13.7355	8.83296	7.41418	9.52931	6.09176	6.76023	5.42267
AVESA.00001b.r3.Ung0000353	16.9856	5.80722	1.58489	80.8143	37.5391	75.0357	105.462	107.628	135.984	91.9559	18.0532	8.98981	64.2282	61.4044	40.1047	144.329	90.8625	95.257
AVESA.00001b.r3.Ung0000354	11.2429	4.61911	1.53194	46.2559	26.7378	60.7031	77.4317	60.0079	83.1644	114.087	14.6864	7.37154	48.5731	43.8127	26.2732	139.988	82.5154	99.381
AVESA.00001b.r3.Ung0000355	8.27108	2.29989	1.26495	41.5911	17.3537	59.9954	71.2133	53.2419	72.5163	58.4529	9.43765	2.95868	35.6057	27.3586	26.8839	99.3794	57.9902	84.8353
AVESA.00001b.r3.Ung0000356	0	0	0.0279912	0	0	0	0.111458	0	0	0.0328584	0	0	0.0451655	0	0	0.0798519	0	0.0421116
AVESA.00001b.r3.Ung0000357	84.6809	94.8217	78.9338	45.8429	42.8987	65.309	55.5129	55.3741	53.158	27.0712	20.5188	11.3462	7.36719	10.0137	6.92398	8.42972	4.12054	6.79695
AVESA.00001b.r3.Ung0000358	1.346	1.07962	2.65128	6.11335	3.9155	4.25421	4.43238	3.83599	3.74677	5.32634	4.24538	8.20128	6.19009	7.47693	8.0637	4.95986	3.37452	15.0509
AVESA.00001b.r3.Ung0000359	15.9042	17.514	15.1135	6.91839	7.04352	7.06138	4.66504	4.83328	5.69497	5.217	5.97816	6.41487	1.9471	0.614577	1.82863	0.260383	1.62657	1.35271
AVESA.00001b.r3.Ung0000360	0.435973	0.384086	0.250369	0.762381	0.373493	0.559085	0.553236	0.369757	0.679768	0.729047	0.470896	1.08394	0.347582	0.383267	0.55072	0.589859	1.41926	0.931532
AVESA.00001b.r3.Ung0000361	0	0	0.0165607	0	0.0208419	0.0372826	0.0184887	0	0.0426792	0.038292	0	0	0.0265062	0.0955854	0.045748	0	0.0261743	0
AVESA.00001b.r3.Ung0000362	0.665092	1.48043	1.25807	1.57993	0.982356	1.6582	0.702815	0.960842	1.02708	2.14306	2.00488	1.59907	1.96574	1.55774	1.35233	1.90257	1.10479	1.62069
AVESA.00001b.r3.Ung0000363	1.76488	1.48253	2.45001	5.83498	4.38875	5.22247	10.6306	12.1147	11.785	2.00764	3.3619	2.85025	6.58584	7.1591	7.05999	13.212	14.1749	7.63586
AVESA.00001b.r3.Ung0000364	0.0534521	0	0.234686	1.60915	1.23303	0.814193	0.363456	0.224798	0.242538	0.710209	1.23711	0.315483	1.88297	1.49316	1.16889	0.989008	0.980708	0.983847
AVESA.00001b.r3.Ung0000365	0.054735	0	0	0	0	0.134353	0	0.140437	0.0305849	0	0	0	0	0	0	0	0	0.0360933
AVESA.00001b.r3.Ung0000366	2.26799	4.62999	4.75811	9.76904	7.82009	9.70594	11.1194	7.75775	7.78188	9.2888	10.8783	9.10422	10.0941	15.3255	12.4852	15.8064	17.4307	19.4318
AVESA.00001b.r3.Ung0000367	1.73092	1.85414	1.49229	2.7354	1.71121	2.18785	0.69208	0.89382	0.79587	14.0377	17.2768	14.0756	13.9174	12.5112	11.5332	10.3433	10.2185	11.473
AVESA.00001b.r3.Ung0000368	10.2965	9.44346	10.8838	6.06936	5.35459	6.86955	8.97222	7.81087	9.40843	7.64893	7.83719	7.67352	5.78949	4.46796	6.2271	6.63221	8.24115	6.97047
AVESA.00001b.r3.Ung0000369	0.276821	0.198953	0.185806	0.37401	0.232271	0.199402	0.360966	0.397719	0.198637	0.392254	0.421636	0.178698	0.171527	0.443822	0.276566	0.304846	0.248456	0.185015
AVESA.00001b.r3.Ung0000370	4.26517	4.2817	5.42318	4.88751	4.84327	3.68727	4.06896	3.09506	3.67862	5.22708	6.07144	6.23061	5.01455	5.06978	4.98727	4.09883	4.64966	4.79772
AVESA.00001b.r3.Ung0000371	0.157849	0.189862	0.556429	1.34391	0.758853	0.745896	0.660372	0.564969	1.34428	0.666364	0.696071	0.664992	0.995857	0.604701	0.607679	0.859381	1.02333	1.17805
AVESA.00001b.r3.Ung0000372	0.655794	0.572239	0.834463	0.93435	0.924292	0.518279	0.795417	0.628403	0.514827	0.571084	0.842452	0.764044	0.974712	1.26997	1.18733	1.09753	0.99567	0.680185
AVESA.00001b.r3.Ung0000373	0.201468	0.484801	0.328255	0.134308	0.169604	0.115982	0.0587566	0.0529374	0.096599	0.137733	0.312049	0.296662	0.26132	0.233278	0.205819	0.0422187	0.16417	0.08824
AVESA.00001b.r3.Ung0000374	0.0198319	0.15741	0.157987	0	0.04394	0.0985672	0.058433	0.122904	0	0	0.153583	0.0996222	0.0561218	0.0253824	0.048308	0	0.0828849	0.0520505
AVESA.00001b.r3.Ung0000375	0	0	0	0	0.0560518	0	0	0	0	0	0	0	0	0	0	0	0	0
AVESA.00001b.r3.Ung0000376	0.843461	0.898389	1.21193	1.60014	0.984168	1.55185	1.15859	1.23877	1.28941	1.16081	1.44928	1.19627	2.19364	1.43516	1.63342	0.856583	1.24545	1.06043
AVESA.00001b.r3.Ung0000377	28.5273	31.9949	24.6701	40.1578	38.0615	45.2966	114.965	98.1707	118.839	47.1334	35.674	31.5787	57.7013	52.9346	48.3489	118.609	131.784	130.765
AVESA.00001b.r3.Ung0000378	0.34982	0.320896	0.36659	0.0290485	0.0458491	0.0521488	0.0779446	0.0613857	0.041153	0.410154	0.340948	0.359444	0.120148	0.0796207	0.0254304	0.051938	0.0906867	0.0931681
AVESA.00001b.r3.Ung0000379	0.0535049	0.011963	0.0901169	0.283357	0.244906	0.236026	0.143514	0.244705	0.213747	0.0977605	0.146633	0.124884	0.233371	0.169377	0.117568	0.201063	0.16126	0.356255
AVESA.00001b.r3.Ung0000380	0.550445	0.470777	0.61474	1.0189	0.808753	0.998531	1.42483	1.01673	0.883323	0.340526	0.460663	0.510389	0.409671	0.577057	0.408364	0.375952	0.640428	0.724369
AVESA.00001b.r3.Ung0000381	0	0.0816447	0.170409	0.07839	0.0264331	0	0	0	0.0270954	0.904473	0.772451	0.687849	0.136557	0.215818	0.0878745	0.0301214	0	0.0318379
AVESA.00001b.r3.Ung0000382	0.024967	0.0562809	0.0659187	0	0	0	0	0	0	0.0817615	0.0547889	0.171539	0.0351934	0	0	0.0621124	0.0347602	0
AVESA.00001b.r3.Ung0000383	3.07528	4.61518	4.50967	2.70247	1.73835	2.97884	1.7526	1.22559	1.1376	1.59516	2.01244	0.885757	0.64472	1.29848	1.11803	0.291918	0.73564	0.885603
AVESA.00001b.r3.Ung0000384	0.741274	0.544997	1.28234	0.032904	0.319627	0.0285056	0.3854	0.333747	0.647514	2.11571	1.99512	1.83047	1.52929	0.497405	0.453183	1.53265	1.26951	1.11956
AVESA.00001b.r3.Ung0000385	0	0.459927	0.52329	0.369657	1.27272	0.208071	0.240729	0.208229	0.217377	1.46203	0.839033	1.18622	0.549788	0.276878	0.154575	0.587902	0.393568	0.672828
AVESA.00001b.r3.Ung0000386	2.08762	5.35608	4.4413	0.777385	2.37886	2.75707	1.16926	0.907266	1.53991	7.21778	6.98089	9.78446	4.42716	1.99213	2.99428	2.09806	2.34537	2.36243
AVESA.00001b.r3.Ung0000387	0.0736801	0	0	0	0	0	0	0	0.0955939	0.0743325	0.076548	0	0	0.0968288	0	0.0884337	0	0
AVESA.00001b.r3.Ung0000388	9.52e-10	0	0	0	0.781822	0	0	0	0	0	8.5e-08	4.01e-09	5.46e-10	3.7e-09	1.22e-08	0	1.05e-08	1.07e-09
AVESA.00001b.r3.Ung0000389	0.825424	0.63708	0.546399	0.760327	0	0.437972	0.327234	0.0411746	0.322956	1.92318	1.13738	0.77159	0.92618	0.250887	0.227901	0.443144	0.588502	0.410307
AVESA.00001b.r3.Ung0000390	0.834482	0	0	0.459553	0	0	0	0.411971	0	0.998679	2.26308	1.70252	0	1.05284	0	0	0	0.533717
AVESA.00001b.r3.Ung0000391	1.35421	1.68243	1.3754	1.37043	0.656129	0.521574	0.434322	0.325556	0.140456	4.42225	3.60429	2.64044	1.27391	1.32438	1.47725	1.16919	1.14406	1.29063
AVESA.00001b.r3.Ung0000392	0.0405684	0.0492368	0.0719839	0.668485	1.55577	1.79234	0.520982	1.21055	0.367336	0.117347	0.14598	0.0804283	2.97272	2.97426	0.648469	0.958108	0.726072	0.516619
AVESA.00001b.r3.Ung0000393	0.0270596	0	0	0	0	0	0	0	0	0	0	0	0	0	0	0	0	0
AVESA.00001b.r3.Ung0000394	0	0	0	0	0	0	0	0	0	0	0	0	0	0	0	0	0	0
AVESA.00001b.r3.Ung0000395	913.238	878.201	801.477	905.813	841.629	714.128	756.772	715.683	775.489	1211.21	1204.16	1152.3	971.615	828.845	928.134	723.896	775.226	704.843
AVESA.00001b.r3.Ung0000396	90.1036	90.6689	88.757	88.1777	95.0636	83.1001	67.1759	66.3217	72.7493	287.404	293.781	300.535	281.828	259.331	274.54	204.538	220.11	202.866
AVESA.00001b.r3.Ung0000397	2.99856	3.19023	2.68353	2.3612	1.24691	1.8334	3.69866	2.51509	5.50417	1.75782	2.0878	0.605759	1.61686	1.98372	0.804758	0.942131	0.77943	0.418531
AVESA.00001b.r3.Ung0000398	0.698839	0.636303	0.814614	0.222199	0.455474	0.3647	0.850836	0.691304	0.723743	19.4302	17.013	12.0642	18.7173	22.8025	9.8824	11.401	10.0891	11.2643
AVESA.00001b.r3.Ung0000399	3.17864	5.7069	3.00469	0.901802	0.985744	0.751231	0.488794	0.330682	0.655103	6.20239	6.94724	5.28872	5.7655	6.11251	5.73483	2.435	3.19108	2.50386
AVESA.00001b.r3.Ung0000400	0.0162068	0.0184609	0.0143479	0.111964	0.112594	0.129102	0.0485398	0.0501682	0.0373178	0.181247	0.159539	0.23055	0.135861	0.143643	0.0589995	0.0605743	0.0446941	0.0841266
AVESA.00001b.r3.Ung0000401	6.39479	6.57946	8.51347	9.17367	9.31592	8.59902	9.9159	10.0072	10.6785	17.9068	24.4263	22.9166	30.8385	27.1198	28.1261	27.8532	30.5067	26.1305
AVESA.00001b.r3.Ung0000402	3.05539	3.45567	3.18605	6.83281	5.45061	4.85984	4.85371	5.27535	4.97415	8.20241	10.5343	7.54296	12.1379	11.7619	11.4554	10.0276	9.71134	10.2772
AVESA.00001b.r3.Ung0000403	3.18115	3.39802	4.46126	7.12125	5.65801	4.8508	3.33905	4.63007	3.89905	4.49507	6.27609	5.952	6.88411	6.03351	6.99897	4.54933	4.9721	5.31531
AVESA.00001b.r3.Ung0000404	2.55088	3.30165	3.67139	4.07027	3.28523	3.26978	4.03675	4.05712	4.90757	4.58295	6.78161	7.58736	5.713	6.45307	5.48504	4.12768	5.55456	5.62005
AVESA.00001b.r3.Ung0000405	0	0	0	0	0	0	0	0	0	0	0	0	0	0	0	0	0	0
AVESA.00001b.r3.Ung0000406	0	0	0	0	0	0	0	0	0	0	0	0	0	0	0	0	0	0
AVESA.00001b.r3.Ung0000407	0	0	0	0	0	0	0	0	0	0	0	0	0	0	0	0	0	0
AVESA.00001b.r3.Ung0000408	0	0	0	0	0	0	0	0	0	0	0	0	0	0	0	0	0	0
AVESA.00001b.r3.Ung0000409	0	0.0288715	0	0	0	0	0	0	0	0	0.0282674	0	0	0	0	0.0640168	0	0.067255
AVESA.00001b.r3.Ung0000410	0	0	0	0	0	0	0	0	0	0	0	0	0.105636	0	0	0	0.0346673	0.0328545
AVESA.00001b.r3.Ung0000411	0	0	0	0	0	0	0	0	0	0	0	0	0	0	0	0	0	0
AVESA.00001b.r3.Ung0000412	0	0.10199	0.0263542	0.0621336	0.0613439	0.0297508	0.02935	0	0	0	0	0	0	0	0	0	0	0
AVESA.00001b.r3.Ung0000413	2.44613	2.99735	2.62878	7.00109	8.99771	3.58065	2.30864	3.66779	2.41309	0.936554	2.29092	1.24565	2.20906	3.23794	1.57679	0.812799	0.683968	0.386118
AVESA.00001b.r3.Ung0000414	4.30769	4.84429	3.81677	17.1303	20.1228	8.71987	1.18451	1.8837	1.12963	15.8969	12.8716	8.70906	39.5396	32.1662	17.9776	2.64089	2.70329	1.07722
AVESA.00001b.r3.Ung0000415	0	0	0	0	0	0	0	0	0	0	0	0	0	0	0	0	0	0
AVESA.00001b.r3.Ung0000416	86.7668	82.7164	93.4008	140.494	110.084	108.017	111.384	112.614	109.927	247.911	275.233	266.911	318.391	278.517	283.33	227.903	223.18	216.033
AVESA.00001b.r3.Ung0000417	4.02045	3.10881	3.88588	5.11649	3.41564	5.58356	10.2435	9.01088	9.43721	9.78563	8.31717	6.29694	6.07375	8.28486	6.84751	12.8203	10.5761	11.7605
AVESA.00001b.r3.Ung0000418	157.809	143.744	165.061	90.4631	135.407	68.2588	19.0336	17.2767	17.6932	157.761	156.341	134.444	105.207	102.56	76.9313	17.3849	21.4158	17.1367
AVESA.00001b.r3.Ung0000419	0	0	0	0	0	0	0	0	0	0	0	0	0	0	0	0	0	0
AVESA.00001b.r3.Ung0000420	11.853	11.3479	9.82821	14.9899	14.6671	15.3447	18.4371	18.9574	22.6059	11.66	12.685	10.3055	21.1303	20.3597	20.5611	17.933	20.4353	13.8923
AVESA.00001b.r3.Ung0000421	11.663	10.497	10.5125	15.8855	13.7613	12.2775	12.2793	9.37599	12.0646	12.4976	11.3268	11.1953	10.2879	13.516	10.9284	11.8625	10.8778	9.91478
AVESA.00001b.r3.Ung0000422	0	0	0	0	0	0	0	0	0	0	0	0	0	0	0	0	0	0
AVESA.00001b.r3.Ung0000423	0	0	0	0	0	0	0	0	0	0.73744	0.22572	0.710807	0.570801	1.10085	0.554231	0.062666	0.281293	0.137198
AVESA.00001b.r3.Ung0000424	0	0	0	0	0	0	0	0	0	0.0692531	0.111487	0.0332188	0.143324	0.0431846	0.205494	0.252581	0.0942326	0.579324
AVESA.00001b.r3.Ung0000425	1.57626	1.8368	1.64179	1.38691	1.59832	1.73955	0.916565	0.934868	1.47867	2.73094	2.49257	2.1259	2.09774	1.67931	1.42027	1.22093	0.967276	1.41211
AVESA.00001b.r3.Ung0000426	3.10589	1.87521	0.503497	38.3881	14.0402	39.6867	8.12596	10.4927	11.516	15.6915	3.01857	1.12089	19.3082	47.8511	16.9354	19.9889	9.31165	14.2988
AVESA.00001b.r3.Ung0000427	8.41156	8.54619	11.6151	7.29222	11.3554	12.5196	5.35776	7.0049	5.59744	6.45185	6.79578	10.0466	7.27659	7.81912	8.9698	11.4952	7.2288	4.66786
AVESA.00001b.r3.Ung0000428	5.5546	4.83664	5.78897	9.04131	6.35025	7.26464	11.6026	11.8702	9.10291	1.88521	1.73871	1.21	2.33276	2.03224	2.44001	1.90519	1.85123	2.49466
AVESA.00001b.r3.Ung0000429	15.8464	15.0349	18.9365	23.8326	18.2445	22.7076	19.441	23.6504	21.6503	3.43644	4.26678	3.11906	3.02217	4.21516	3.91485	4.21985	5.04512	6.0996
AVESA.00001b.r3.Ung0000430	3.07691	2.35677	2.6382	7.03439	4.40872	4.24208	5.54768	5.50813	5.23207	5.96333	4.77347	4.97756	5.23309	5.76218	5.02143	6.41038	8.06806	5.80682
AVESA.00001b.r3.Ung0000431	0	0	0	0	0	0	0	0	0	0	0	0	0	0	0	0	0	0
AVESA.00001b.r3.Ung0000432	3.19289	3.84327	3.60904	3.60235	3.48631	3.42322	3.17593	2.28574	2.1181	0.197302	0.426899	0.123187	0.29876	0.129225	0.44607	0.208779	0.0626229	0.0621239
AVESA.00001b.r3.Ung0000433	4.05954	3.42797	3.89638	6.08985	4.73845	4.83809	3.96474	4.17344	5.03542	0.831509	1.11566	0.85133	1.22785	1.60177	1.48683	0.937905	1.01174	0.943221
AVESA.00001b.r3.Ung0000434	0.639484	0.5979	0.991673	0.845973	0.200784	0.159242	8.29065	7.22905	2.23221	2.65865	1.71275	2.03116	0.373691	0.979588	0.637806	41.5607	0.322253	30.4145
AVESA.00001b.r3.Ung0000435	0	0	0	0	0	0	0	0	0	0	0	0	0	0	0	0	0	0
AVESA.00001b.r3.Ung0000436	0	0	0	0	0	0	0	0	0	0	0	0	0	0	0	0	0	0
AVESA.00001b.r3.Ung0000437	0.0309439	0	0	0	0	0.0618102	0.061377	0.0653134	0.0355997	2.89339	3.17856	2.4113	1.39112	1.72046	1.87289	1.24688	1.51293	1.77319
AVESA.00001b.r3.Ung0000438	0.0676525	0.0891991	0.0896779	0.0661556	0.044119	0.0613556	0.0759807	0.0623421	0.114086	0.716314	1.2331	1.2361	1.21943	1.8487	1.46617	1.08831	0.924499	1.22968
AVESA.00001b.r3.Ung0000439	0.387075	0.239967	1.1698	3.896	2.65399	1.85889	0.538413	0.216235	0	18.3612	20.7297	7.28809	20.8489	20.8097	14.5028	7.25286	8.33025	3.98304
AVESA.00001b.r3.Ung0000440	1.529	1.60855	1.4885	1.6072	1.79881	1.23037	1.75411	1.32724	1.48312	1.54082	2.39536	1.5307	2.13929	1.20092	1.69452	1.44455	1.73763	1.77815
AVESA.00001b.r3.Ung0000441	0.0359877	0.0376001	0.0415795	0.0589321	0.0281775	0.0249975	0.050949	0	0.0288937	0.096409	0.0686953	0.0778667	0.119082	0.0562232	0.0613372	0.0317835	0	0
AVESA.00001b.r3.Ung0000442	0	0	0.0133292	0.0558754	0	0	0.0147088	0	0	0.0156508	0.016489	0.0154507	0.0423716	0.0764809	0.127347	0	0.0628155	0.0398738
AVESA.00001b.r3.Ung0000443	0	0.0863835	0.404506	0.382996	0.209573	0.0754677	0	0.0399133	0	1.94225	1.25684	1.51587	0.0538743	0.38892	1.39379	0.237517	0.63472	0.638922
AVESA.00001b.r3.Ung0000444	24.1349	21.9685	34.5629	59.792	40.8551	75.9508	43.4412	38.7376	34.113	31.5769	32.6919	43.6086	33.6578	70.0357	58.0107	53.431	47.1209	71.5324
AVESA.00001b.r3.Ung0000445	9.68744	8.91315	9.01148	14.5201	11.6753	9.82663	15.0413	14.4981	12.8864	14.5307	16.1462	21.0111	17.9841	14.674	16.3331	12.1856	14.2019	13.5961
AVESA.00001b.r3.Ung0000446	5.52031	4.67747	8.13077	16.6982	14.6671	10.2584	9.26672	7.58796	7.85456	13.7236	21.3677	13.3673	18.7495	17.2144	17.1301	14.0317	12.8351	14.3979
AVESA.00001b.r3.Ung0000447	0.817534	0.850081	0.742718	0.271047	0.366775	0.687765	0.526602	0.488895	0.715833	0.856757	0.415847	0.916829	0.315101	0.42669	0.582787	0.480631	0.354054	0.347237
AVESA.00001b.r3.Ung0000448	0	0	0	0.069625	0	0	0	0	0	0.0650448	0	0	0	0	0	0.0197759	0	0
AVESA.00001b.r3.Ung0000449	5.23322	7.29959	7.82961	23.4522	16.8201	12.9305	5.17689	5.34164	6.72977	19.3295	24.0762	14.0038	27.6948	26.7791	19.968	10.2529	13.4043	9.53754
AVESA.00001b.r3.Ung0000450	862.84	835.112	822.812	374.756	406.422	390.96	534.085	509.944	508.381	700.488	669.947	730.423	313.409	286.298	285.343	369.242	365.552	334.034
AVESA.00001b.r3.Ung0000451	0.0226588	0.0232415	0.0586193	0.131791	0.109494	0.0713303	0.0318167	0.0798795	0.0450142	0.852965	0.813817	1.17699	0.810762	0.809126	1.11252	0.792548	1.25986	1.25121
AVESA.00001b.r3.Ung0000452	0.015041	0.0170962	0	0.121887	0.066773	0	0	0	0.03424	0.0458373	0.0981315	0.107352	0	0	0.0551144	0.0189602	0.0418621	0.0584459
AVESA.00001b.r3.Ung0000453	0	0	0	0	0	0.0308224	0	0.0174242	0	0	0	0	0	0	0	0.0180053	0	0
AVESA.00001b.r3.Ung0000454	0.129958	0.109966	0.213499	0.328614	0.283467	0.143762	0.0966854	0.163463	0.0603091	0.0112596	0.0522939	0	0.015365	0.027498	0.0135875	0	0.0152772	0.0634621
AVESA.00001b.r3.Ung0000455	0	0	0	0	0	0	0	0	0	0	0	0	0	0	0	0	0	0
AVESA.00001b.r3.Ung0000456	0.485536	0.284381	0.33988	0.442944	0.424064	0.447185	0.180394	0.189685	0.151422	0.10334	0.0553533	0	0.0710538	0.085635	0.0817204	0.0417972	0.0465707	0.065842
AVESA.00001b.r3.Ung0000457	0.346854	0.465492	0.23758	0.685945	0.568946	0.433607	0.51471	0.378162	0.231656	0.703788	0.495221	0.485498	0.696117	0.601272	0.403795	0.53448	0.398231	0.294016
AVESA.00001b.r3.Ung0000458	0	0	0	0	0	0	0	0	0	0	0	0	0	0	0	0	0	0
AVESA.00001b.r3.Ung0000459	10.249	16.8298	22.9999	65.154	43.0524	0.141911	11.0717	20.862	0.0346529	55.0811	86.8013	26.7598	110.505	100.216	99.8301	45.8641	20.0424	49.6442
AVESA.00001b.r3.Ung0000460	10.61	2.74926	0.00173911	0.185257	5.77148	40.5537	10.8057	0.578422	15.8117	34.4482	24.7787	62.5809	11.0951	11.8041	5.42534	1.21317	39.0752	0.437662
AVESA.00001b.r3.Ung0000461	5.75931	3.97575	4.47661	7.28713	7.35213	5.17946	7.1458	5.21422	6.40972	4.94998	6.07777	5.39379	7.78462	7.01857	7.18933	7.12003	6.08014	6.02422
AVESA.00001b.r3.Ung0000462	6.66766	6.86719	6.71734	6.99754	5.76326	7.28689	7.33911	4.47394	7.58681	7.87617	7.47881	9.01347	7.5777	6.31746	8.21385	6.51322	7.12811	7.4752
AVESA.00001b.r3.Ung0000463	0.246018	0.334101	0.484825	0.0868691	0.0543463	0	0.0482951	0	0	0	0.408108	0.171788	0	0.0630834	0	0.0309986	0	0
AVESA.00001b.r3.Ung0000464	2.18857	1.96002	1.73901	2.92984	2.41319	1.71023	2.18885	2.79115	2.27997	2.71351	3.13565	1.85464	2.75194	3.09021	1.95512	1.924	2.61002	2.05245
AVESA.00001b.r3.Ung0000465	2.61354	2.93495	3.46676	4.65215	3.79055	3.7774	4.56131	3.67747	4.67525	4.13524	4.6102	5.27734	5.94766	6.09592	6.09464	4.30546	5.5439	4.38873
AVESA.00001b.r3.Ung0000466	1.57056	0.923239	1.21665	6.88848	5.45619	3.41864	2.69965	4.33683	2.73259	3.3994	4.81936	3.72225	5.67906	5.25597	5.18969	4.30024	5.41548	3.49387
AVESA.00001b.r3.Ung0000467	0.0109989	0.0510057	0.0400892	0.0385913	0.0497537	0	0.121577	0.0347481	0.114772	0.975752	1.43856	0.990624	0.767307	0.538541	0.545558	4.11579	2.05035	1.79561
AVESA.00001b.r3.Ung0000468	3.13041	3.08854	4.2567	6.34546	4.43163	4.20346	4.1752	5.46664	6.16415	5.78289	6.66951	8.70916	7.61222	6.4797	7.9373	5.65955	5.76564	5.56424
AVESA.00001b.r3.Ung0000469	2.98406	2.42932	6.12362	16.5851	10.278	7.48494	4.30842	3.72531	2.40133	14.9597	16.6649	18.2744	19.4516	18.2972	17.9408	8.15308	9.56345	12.744
AVESA.00001b.r3.Ung0000470	1.62139	1.80636	2.34924	3.59404	2.77287	2.68492	2.62228	2.45842	2.48414	3.02166	4.07126	4.8189	3.6647	3.76713	3.69877	2.64042	2.31147	3.44295
AVESA.00001b.r3.Ung0000471	5.04189	5.24474	4.9685	9.07237	7.77936	7.18961	6.96688	7.32886	7.54261	6.46751	8.37919	5.61135	10.2255	10.0097	8.85245	7.29019	8.24638	6.10554
AVESA.00001b.r3.Ung0000472	0.0495424	0	0.0444079	0	0	0	0	0	0	0	0	0	0	0	0	0.0556576	0	0
AVESA.00001b.r3.Ung0000473	6.59956	6.3768	6.72888	13.1863	9.07086	9.76482	11.5937	10.0063	10.091	12.7766	12.1137	10.71	12.1252	13.7916	11.7469	13.2088	13.6241	17.7833
AVESA.00001b.r3.Ung0000474	0	0.0205899	0	0	0	0	0	0	0	0.106107	0.0189394	0.0350409	0.0483889	0.120349	0.0209597	0.0431048	0	0.225278
AVESA.00001b.r3.Ung0000475	19.6941	19.0153	22.7477	27.3384	23.0287	26.0782	20.133	18.3298	21.0617	17.397	21.7049	17.1963	25.291	22.6831	24.1906	14.5271	15.8741	14.5285
AVESA.00001b.r3.Ung0000476	4.69e-08	0.008718	0.157656	0.313276	0.180857	0	0.0732199	0.107655	0.101376	0.252605	0.114253	0.212675	0.125511	0.193533	0.406492	0.148302	1.15e-05	0.212348
AVESA.00001b.r3.Ung0000477	3.88897	3.74505	4.69264	9.42283	7.28796	5.43858	5.1596	4.08556	3.30443	5.9465	6.02456	5.71496	7.49596	7.62357	7.08312	4.7141	3.66211	4.24284
AVESA.00001b.r3.Ung0000478	1.01565	1.90013	2.05765	17.3515	7.08999	2.35818	0.240847	0.280734	0.0555195	10.4099	9.10664	3.79825	8.07677	8.89424	4.52526	0.650108	0.311617	0.488396
AVESA.00001b.r3.Ung0000479	0	0	0	0	0	0	0	0	0	0	0	0	0	0	0	0	0	0
AVESA.00001b.r3.Ung0000480	96.4887	109.607	106.862	78.9915	61.1142	57.173	52.9755	61.8417	58.1153	244.082	271.031	221.626	157.451	152.586	141.848	163.779	169.491	150.448
AVESA.00001b.r3.Ung0000481	0	0	0	0	0	0	0	0	0	0	0	0	0	0	0	0	0	0
AVESA.00001b.r3.Ung0000482	0	0	0	0	0	0	0	0	0	0	1.27e-06	0	0	0	0	0	0	0
AVESA.00001b.r3.Ung0000483	0	0	0	0	0	0	0	0	0	0	0.711775	6.94e-10	0	0	0	0	0	0
AVESA.00001b.r3.Ung0000484	0	0	0	0	0	0	0	0	0	0	0	0	0	0	0	0	0	0
AVESA.00001b.r3.Ung0000485	31.5561	21.7144	24.71	5.55958	10.4797	7.85406	15.7829	22.7797	24.0865	11.1236	14.3569	19.9179	6.39304	7.25484	7.67821	13.8529	16.2087	14.5926
AVESA.00001b.r3.Ung0000486	0	8.9e-10	0	0	1.23e-09	1.47e-06	0	1.86e-07	0	0	0	0	0	0	6.44e-10	1.13e-08	1.42e-08	0
AVESA.00001b.r3.Ung0000487	0	0	0	0	0	0	0	0	0	0	0	0	0	0	0	0	0	0
AVESA.00001b.r3.Ung0000488	0	5.77e-09	0.000774	0.618263	4.94886	4.39154	0	9.07e-10	2.78e-08	0	0	0	0	0.000344	0	2.16e-08	0.000295	0.000353
AVESA.00001b.r3.Ung0000489	0	0	0	0	0	0	0	0	0	0	0	0	0	0	0	0	0	0
AVESA.00001b.r3.Ung0000490	0	0	0	1.68e-09	0	2.53e-10	0	0	0	0	0	0	0	0	0	0	0	0
AVESA.00001b.r3.Ung0000491	0	0	0	0	0	0	0	0	0	0	0	0	0	0	0	0	0	0
AVESA.00001b.r3.Ung0000492	2319.56	2941.83	2321.78	2358.46	14138.6	16988.7	2020.02	3019.69	3023.41	3407.73	2288.55	1167.37	3157.86	2890.28	2946.56	3280.78	4349.8	2874.37
AVESA.00001b.r3.Ung0000493	0.190148	0.304666	0.747895	0.108735	0.0712385	0.0953655	0.326581	0.336226	0.266848	0.184392	0.11645	0.296045	0.540392	0.422337	0.155368	0.0813893	0	0.630054
AVESA.00001b.r3.Ung0000494	0	0	0	0.0279338	0	0.047338	0	0	0.0593626	0.158138	0	0.05233	0	0	0	0	0	0.0689875
AVESA.00001b.r3.Ung0000495	0.047787	0.0795359	0.041662	0.076248	0.131367	0.0462587	0.0457839	0.0485306	0	0.12339	0.129856	0.18615	0.0341952	0	0	0.0880763	0.131017	0
AVESA.00001b.r3.Ung0000496	0.0483346	0.251765	0.149043	0.133531	0.322543	0.0717032	0.0469844	0.0993238	0.0270857	0.0997675	0.240423	0.411886	0.205899	0.185708	0.0883246	0	0.101377	0.0958598
AVESA.00001b.r3.Ung0000497	1.77439	1.00384	1.73799	4.12497	3.23291	2.42229	1.74834	1.69374	1.92417	3.08829	3.69932	2.46295	4.86865	4.24095	3.5399	1.75826	2.70524	1.61241
AVESA.00001b.r3.Ung0000498	21.2654	18.3893	22.3773	34.7055	26.64	28.0747	25.0363	26.2922	26.545	26.67	28.6378	21.8286	32.7959	37.8351	32.7646	28.7413	32.1176	31.2403
AVESA.00001b.r3.Ung0000499	45.4068	43.3599	42.1652	19.8201	20.8481	19.5009	35.0139	36.3119	40.2634	43.2747	54.2078	77.8275	25.9936	19.3931	26.6075	32.0979	40.6744	31.7941
AVESA.00001b.r3.Ung0000500	2.00442	1.74192	1.70336	5.5885	4.457	4.9076	4.32638	4.10138	4.73614	2.41374	3.48644	3.18223	5.71821	6.90887	4.73413	5.2515	5.65021	4.04463
AVESA.00001b.r3.Ung0000501	129.459	110.122	119.946	91.3287	98.2178	110.467	153.951	140.291	147.849	63.1691	90.073	138.829	103.283	97.4065	123.58	135.732	145.791	139.528
AVESA.00001b.r3.Ung0000502	240.582	232.188	238.816	211.198	219.192	187.088	387.438	395.811	440.996	184.377	234.729	338.845	287.933	243.787	250.785	263.445	325.708	183.576
AVESA.00001b.r3.Ung0000503	0	0	0	0.0594313	0.0960608	0.0170841	0	0	0	0.0882985	0.0949527	0	0.0242941	0.0439911	0.0210712	0	0.0958023	0
AVESA.00001b.r3.Ung0000504	0.948703	0.842308	0.831406	1.99253	1.40245	3.12744	2.21157	1.70591	1.83579	2.64973	2.35602	1.61791	1.89902	2.08319	1.96125	2.90224	2.70357	4.26238
AVESA.00001b.r3.Ung0000505	0	0	0	0	0	0	0	0	0	0	0	0	0	0	0	0	0	0
AVESA.00001b.r3.Ung0000506	0.0414449	0.0144782	0.0106461	0.116426	0.0412554	0.0516707	0	0.035039	0.0161696	0.00997142	0.07349	0.0471248	0.0343442	0.0314882	0.059929	0.0648379	0.0165942	0
AVESA.00001b.r3.Ung0000507	0.745187	1.00832	0.686735	1.51159	1.15082	1.72253	1.61357	1.21633	1.8075	1.37684	1.0373	1.77998	2.0418	1.41228	1.03117	1.83138	2.12569	1.73789
AVESA.00001b.r3.Ung0000508	0.0379797	0.0877449	0.0227203	0	0.128342	0.0612644	0.114628	0.0399364	0.0585797	0.14384	0.181897	0.118194	0.0979129	0.0489721	0.0566481	0.0802231	0.195952	0.0602637
AVESA.00001b.r3.Ung0000509	3.53175	3.25387	3.4052	18.018	14.6271	7.63641	5.76157	6.45274	4.61494	51.8669	51.038	26.9888	45.795	47.4044	29.7971	29.7873	47.1936	22.654
AVESA.00001b.r3.Ung0000510	0.00377716	0.0546477	0	0	0	0	0	0	0.0160436	0.00704582	0.0183905	0	0.0420831	0	0	0	0	0
AVESA.00001b.r3.Ung0000511	0.0696573	0.0647205	0.100306	0.0809704	0.0787359	0.0432607	0.198424	0.0440994	0.0486926	0.102669	0.0767086	0.0146344	0.158286	0.108669	0.0529139	0.143297	0.0976399	0.0365746
AVESA.00001b.r3.Ung0000512	2.02038	1.82406	2.4196	2.70783	4.49228	2.64646	2.35008	2.12645	3.34244	1.62396	3.83687	4.34471	3.84202	3.67239	3.50915	1.48713	2.5674	1.74522
AVESA.00001b.r3.Ung0000513	0.417473	0.440143	0.387577	0.833249	0.924454	0.361493	0.553301	0.469052	0.924133	1.28104	1.39215	1.27237	2.00944	1.61207	1.62682	1.06269	1.58878	1.09468
AVESA.00001b.r3.Ung0000514	0	0	0	0	0	0	0.0422844	0	0	0	0	0	0	0	0	0	0	0
AVESA.00001b.r3.Ung0000515	2.26963	2.35315	3.83975	14.909	13.4501	8.29602	3.80675	4.00032	1.64439	11.757	16.1923	17.5134	17.8963	17.8013	21.6156	18.86	9.4932	8.52029
AVESA.00001b.r3.Ung0000516	0	0	0.0131907	0	0.0164975	0	0	0	0	0.0149594	0.0160332	0	0	0	0	0	0	0
AVESA.00001b.r3.Ung0000517	23.6004	34.4584	36.3402	28.4592	44.8122	70.4587	41.696	53.39	35.2125	27.2137	49.725	7.04731	51.3853	58.7133	20.6142	34.7761	57.2247	40.6532
AVESA.00001b.r3.Ung0000518	3.84101	3.30635	5.58111	4.83404	14.1703	15.9445	3.49968	3.85354	5.18773	4.50704	4.82271	1.57874	5.20132	2.99226	2.79011	5.59617	7.87288	2.41636
AVESA.00001b.r3.Ung0000519	0.108683	0	0	0	0	0	0	0.161478	0	0	0.0603113	0.0898981	0	0	0	0	0	0
AVESA.00001b.r3.Ung0000520	0.357938	0.0880177	0.73719	0.148875	0.56737	1.3362	0.328926	0.278374	0.253217	0.446968	0.206339	0.0752728	0.0999891	0.541599	0.174577	0.672688	0.373084	0.306294
AVESA.00001b.r3.Ung0000521	24.4695	21.2355	27.3475	22.8199	26.6773	20.8593	28.3496	16.3074	28.4241	20.6721	15.6261	12.477	17.6216	11.7275	24.5598	16.7137	16.0838	22.3767
AVESA.00001b.r3.Ung0000522	0.474045	1.14872	0.980359	0.270869	0.776772	1.22726	0.470157	0.951131	0.490577	0.58672	0.282717	0.0759236	0.763221	1.06005	0	0.412856	0.840151	5.13e-09
AVESA.00001b.r3.Ung0000523	0.0580961	0	0.264404	0.970432	0.0920005	0.0523961	0.0381341	0	0	0.0997868	0	0	0.100331	0	0.246289	0	0	0
AVESA.00001b.r3.Ung0000524	2.87533	4.45403	5.05765	4.17745	12.9392	20.2569	4.05188	3.28283	4.60523	4.325	2.10589	4.68078	2.94979	0.907065	2.64853	2.11222	4.00925	3.29301
AVESA.00001b.r3.Ung0000525	2.878	4.08991	4.23847	2.16803	3.04271	3.57774	2.69651	4.62852	4.26439	4.20424	5.8718	2.0715	3.42688	4.52449	2.80001	7.13376	5.39074	3.44255
AVESA.00001b.r3.Ung0000526	0.248771	0.101777	0.0510099	0.319853	0	0.331704	0	0.623118	0	0.223194	0.235796	0.00100372	0	0	0.231806	0	0.212583	0
AVESA.00001b.r3.Ung0000527	4.00195	6.16991	5.08265	3.08229	4.39039	4.18683	5.02996	9.63331	5.35682	9.49092	12.2535	2.39596	7.59539	10.9121	5.20695	15.0921	13.1549	5.88435
AVESA.00001b.r3.Ung0000528	70.4721	259.775	146.328	362.913	1586.88	2520.9	194.022	372.296	219.257	155.922	85.3041	6.87495	201.668	165.804	108.787	176	332.395	183.772
AVESA.00001b.r3.Ung0000529	0	0	0	0	0	0	0	0	0	0	0	0	0	0	0	0	0	0
AVESA.00001b.r3.Ung0000530	0	0	0	0	0	0	0	0	0	0	3.27e-05	0	0	0	0	0	5.56e-06	0
AVESA.00001b.r3.Ung0000531	3.68788	3.55157	4.90774	7.61172	37.6809	34.7309	3.96923	4.38935	5.90694	8.55981	4.01643	2.94613	5.45599	5.21773	5.40587	5.79329	7.98148	6.04678
AVESA.00001b.r3.Ung0000532	45.9847	55.4838	41.0452	27.1931	37.9919	57.0169	34.028	71.5696	58.0891	38.892	57.5489	4.58093	46.1497	47.994	27.0307	67.1132	58.2922	35.8856
AVESA.00001b.r3.Ung0000533	48.4101	37.1647	49.2856	35.2997	33.2437	60.4726	45.7327	44.358	46.1828	40.7595	43.3681	33.8287	37.6805	34.6362	31.2112	41.5005	51.2522	31.4734
AVESA.00001b.r3.Ung0000534	0	0	0	0	0.784336	0	2.1333	0	0	0	0	1.07546	0	0	0	0	0	0
AVESA.00001b.r3.Ung0000535	0.0401573	0	0	0	0.0200326	0.246034	0	0	0	0	0	0	0.0115367	0	0	0	0	0.0572289
AVESA.00001b.r3.Ung0000536	2.4e-08	0	1.97e-10	0	1.18e-08	0	0	0.13379	0	0	0.00375326	0	0	0	0	0.000806	0	0
AVESA.00001b.r3.Ung0000537	8.10538	10.0387	6.22769	3.83525	17.2515	13.5823	5.59768	9.16143	7.84384	8.1724	6.72744	5.45573	5.82136	4.71275	4.75631	6.97021	7.10337	4.9599
AVESA.00001b.r3.Ung0000538	0.0166868	0.507777	0.279232	0	0.997574	0.897284	0.0271416	0.00424125	0.00912763	0.00463024	0.44696	0.0104752	0	0.349591	0.0031258	0.108154	0.0134434	0.0342057
AVESA.00001b.r3.Ung0000539	0	0	0	0	0	0.165959	0	0	5.66e-08	0	0	0	0.248207	0	0.312166	0	0	0
AVESA.00001b.r3.Ung0000540	1.1e-05	1.07542	0	0	0.348127	1.82011	0	0.69775	3.03e-06	0	1.58371	0.653121	0	0	0.180679	0.792252	0.463527	0
AVESA.00001b.r3.Ung0000541	1.82956	3.1649	1.49198	1.75499	5.24465	5.49112	0.595279	0.923955	2.3356	1.42537	1.95224	0.634109	2.17684	1.20407	1.887	2.7268	2.59962	1.79748
AVESA.00001b.r3.Ung0000542	2.97849	6.27652	3.92361	6.59458	46.5567	39.8218	3.22355	4.40996	5.31926	2.29151	2.65779	2.26975	3.42584	2.47829	5.04526	4.93796	4.5178	3.61337
AVESA.00001b.r3.Ung0000543	14.1799	10.5461	14.0797	31.0866	29.8424	51.0929	112.868	94.987	101.131	45.9607	24.6065	24.64	33.7902	45.4626	32.0201	113.784	98.5975	192.138
AVESA.00001b.r3.Ung0000544	0	0	0	0	0.0231182	0	0	0	0	0	0	0	0	0	0	0	0.0310294	0
AVESA.00001b.r3.Ung0000545	0	6.04e-07	0	0	0	7.22e-09	1.75e-09	0	0	0	0	0	0	3.26e-10	0	0.00244515	1.74e-08	4.42e-10
AVESA.00001b.r3.Ung0000546	0.594069	0.980221	1.10389	0.29457	1.7218	0.825852	0.788453	0.597744	0.448879	0.885288	0.58785	1.49348	0.932002	0.837422	0.484164	0.669496	1.47439	0.512876
AVESA.00001b.r3.Ung0000547	0.060768	0	0.228212	0	0.311301	0	0	0	0	0	0.228514	0	0	0	0	2.98e-07	0.060504	0
AVESA.00001b.r3.Ung0000548	0.317924	0.317928	0.291768	0.437818	0.573289	0.86795	0.0924623	0.304822	0.180554	0.483452	0.460081	0.172464	0.679558	0.668562	0.331772	0.495667	0.40479	0.500586
AVESA.00001b.r3.Ung0000549	1073.79	1173.52	1030.61	2228.53	8536.58	11182.7	1265.56	1058.64	1787.15	1782.16	727.638	1619.52	1148.87	828.153	1561.31	1525.26	1235.62	1120.79
AVESA.00001b.r3.Ung0000550	0.878565	1.12265	1.22564	1.79023	3.58163	3.8423	1.60094	0.686086	1.12852	1.39434	0.643459	0.476444	1.05117	0.136105	0.664312	2.33527	0.370818	0.59582
AVESA.00001b.r3.Ung0000551	0	0	0.27218	0	0	0	0	0	0	0	0	0	0.0940345	0	0	0	0.676321	0
AVESA.00001b.r3.Ung0000552	9.52374	9.51005	7.32029	11.3741	11.4893	12.0996	10.5721	17.9206	12.5426	13.3756	21.5645	5.21091	21.857	23.7254	12.6942	28.2828	23.9124	13.1791
AVESA.00001b.r3.Ung0000553	625.655	709.522	662.75	1189.76	4319.77	5485.38	733.295	648.761	1013.56	930.452	477.782	866.796	837.744	607.898	957.321	924.2	844.409	677.055
AVESA.00001b.r3.Ung0000554	0	0	0	0	0	0	0	0	0	0	0	0	0.0545989	0	0	0	0	6.26e-10
AVESA.00001b.r3.Ung0000555	1.05467	1.62127	0.702545	1.48275	1.54538	3.19502	2.12617	1.87994	1.94825	0.712448	0.855224	0.306094	0.365261	0.870768	1.41161	1.53585	1.40081	0.901459
AVESA.00001b.r3.Ung0000556	0.393344	0	0.246551	0.125087	0.0377524	0	0	0.292801	0	0	0	0.181186	0	0	0.437823	0	0	0.130722
AVESA.00001b.r3.Ung0000557	3.29e-08	0	0	0	0	0	0	2.08e-05	0	0	0	0	0	0	0	0	0	0.173865
AVESA.00001b.r3.Ung0000558	62.5848	107.002	70.5006	192.686	1193.79	1006.03	92.7893	73.5875	126.26	145.588	77.6568	117.002	87.5687	80.2147	119.003	166.016	134.286	98.5417
AVESA.00001b.r3.Ung0000559	2.05322	2.5225	2.92828	0.782211	2.63129	1.47151	0.898143	1.38006	2.25068	1.25366	1.19873	0.917913	0.111908	0	0.190613	2.08265	0.0699423	0.309138
AVESA.00001b.r3.Ung0000560	0.00562682	9.11e-05	1.26648	7.11716	0.865182	0.0788579	9.55799	1.67565	0.512686	8.8e-10	0.68773	7.58373	8.82e-06	0.202616	2.11311	7.81483	0.021441	0.000264
AVESA.00001b.r3.Ung0000561	0.257613	7.24662	0.010575	0	0.159137	21.2891	2.97e-05	43.4946	0.0724851	0.0419591	24.5309	0	14.7559	20.2599	0.00181301	39.0379	33.0261	1.26e-07
AVESA.00001b.r3.Ung0000562	0	0.0118914	0	0	0	0	0	0	0	0	0	0	0	0	0	0	0	0
AVESA.00001b.r3.Ung0000563	0.15658	0.409239	0	0.113438	0.0501558	0.375181	0.0473764	0.165729	7.24e-09	0.0571974	0.137455	0	0.0918366	0.359959	0.013431	0.180502	0	0.0639122
AVESA.00001b.r3.Ung0000564	0	0	0	0	0	0	0	0	0	0	0	0	0	0	0	0	0	0
AVESA.00001b.r3.Ung0000565	0	0	0.122099	0	0	0	0	0	0	0	0.0951276	0	0	0	0	0	0	0
AVESA.00001b.r3.Ung0000566	0.570028	0	0	3.11e-07	2.49e-10	0	0.56938	0.478384	0.423	0.223438	0	0.103655	0	0	0	0	0.235198	0.342974
AVESA.00001b.r3.Ung0000567	4.64857	8.86829	6.34635	2.53156	5.73025	3.93717	6.3456	8.12428	8.92667	9.54512	3.19804	5.70073	11.6403	6.7082	7.72206	10.1449	11.2995	9.66156
AVESA.00001b.r3.Ung0000568	0	0	0	0	0	0	0	0	0	0	0	0	0	0	0	0	0	0
AVESA.00001b.r3.Ung0000569	0.338718	0.00085	0	0.225751	0	0.618607	2.58e-07	0.000718	16.4564	4.4115	0.567313	5.15251	1.35476	1.99869	4.28882	0	0	1.9261
AVESA.00001b.r3.Ung0000570	2.58084	2.57912	2.90142	2.57796	6.70283	4.71158	2.63717	2.55513	3.66573	3.67884	2.12638	2.05319	2.58379	2.31538	1.89828	3.4573	2.02746	2.54391
AVESA.00001b.r3.Ung0000571	4.67419	8.1218	6.96805	6.91902	5.73921	8.27073	6.95728	10.1211	9.81354	3.6925	5.89635	2.01608	4.16617	6.66752	5.99063	7.44357	6.68306	5.54891
AVESA.00001b.r3.Ung0000572	16.8051	16.8597	19.3577	22.7575	73.8418	60.3595	19.1097	22.5373	23.9315	19.577	16.9508	11.9569	24.3617	20.682	20.6453	28.4066	29.3572	19.2768
AVESA.00001b.r3.Ung0000573	99.5365	102.323	92.2769	216.665	836.953	604.493	106.525	111.273	128.395	179.854	119.043	99.5503	132.79	155.163	136.862	153.204	193.361	144.245
AVESA.00001b.r3.Ung0000574	5e-06	3.32e-05	1.38e-06	5.02e-06	0.0595115	0.0003	2.74e-05	8.32e-05	2.71e-05	2.11e-06	1.27e-05	1.24e-05	1.29e-07	5.6e-05	1.76e-05	0.000281	2.18e-05	1.13e-05
AVESA.00001b.r3.Ung0000575	3177.09	2733.96	3485.64	5780.18	18911.8	19957.2	3468.22	3030.15	4673.88	4128.49	2425.99	4461.13	4171.67	2911.33	4547.24	4097.86	4002.94	3241.08
AVESA.00001b.r3.Ung0000576	0	0	0	0	0	0	0	0	0	0	0	0	0	0	0	0	0	0
AVESA.00001b.r3.Ung0000577	0	0	0	0	0	0	0	0	0	0	0	0	0.0497636	0	0	0	0	0
AVESA.00001b.r3.Ung0000578	52.1008	66.3525	52.9419	59.1831	52.1521	72.7741	66.7568	106.149	71.2256	61.4919	82.0071	19.6513	78.7236	68.3711	58.3984	107.406	94.9527	62.5541
AVESA.00001b.r3.Ung0000579	636.099	895.98	771.859	1216	5159.75	5821.18	812.578	687.141	1086.08	967.599	556.206	1084.53	857.169	681.984	1186.11	1146.38	985.038	766.664
AVESA.00001b.r3.Ung0000580	0.490135	0.433133	0.13899	0.779401	0.152045	0.272559	0.139164	0	0	0	0	0	0	0	0	0	0	0
AVESA.00001b.r3.Ung0000581	0.0976985	0.663424	0.650944	0	0.80496	0.67683	0.360104	0.111604	0.282946	0.516364	0.295756	0	0.7348	0.145519	0.167598	0.461983	0.433873	0.434183
AVESA.00001b.r3.Ung0000582	340.041	369.334	347.523	451.821	416.094	520.768	467.172	471.509	475.842	398.197	496.266	267.352	523.645	533.791	453.989	614.824	528.709	460.665
AVESA.00001b.r3.Ung0000583	0.461165	0	8.1e-05	1.75297	1.10921	2.11122	1.47998	0.814305	0.355505	0	0.472586	0	0	0.0782685	1.29438	2.15253	1.1578	0
AVESA.00001b.r3.Ung0000584	0	0	0	0	0	0.110361	0	0.444889	0	0	0.346461	0	0	9.7e-07	0.2212	0.331348	0	0
AVESA.00001b.r3.Ung0000585	4.16e-05	0.212145	0.14549	1.80181	2.52227	2.59645	0.611511	0.1822	0.103736	1.04314	0.0956922	0.187827	0.152022	0	0.696363	0.331364	0.264742	1.74e-07
AVESA.00001b.r3.Ung0000586	0	0	0	0	0	0	0	0	0	0	0	0	0	0	0	0	0	0
AVESA.00001b.r3.Ung0000587	76.789	94.328	74.786	113.086	131.467	141.874	138.12	135.973	129.477	88.3668	107.903	51.9954	120.425	112.823	92.9433	124.554	112.562	108.448
AVESA.00001b.r3.Ung0000588	0	0	0	0	0	0	0	0	0	0	0	0	0	0	0	0	0	0
AVESA.00001b.r3.Ung0000589	0	0	0.0510232	0	0	0.391412	0	0	0.00275581	0	5.73e-07	2.29e-10	0.0169338	1.31e-08	0	0	0	0
AVESA.00001b.r3.Ung0000590	4.57e-05	0.389618	0.302774	0.796196	1.85977	0.119713	0	0	0.608743	0.263282	0.411387	0	0.216692	0.0145051	0.447894	0.613687	1.17e-07	0.490595
AVESA.00001b.r3.Ung0000591	15.3031	21.2057	24.6961	13.2194	2.92278	8.40448	25.6776	23.6132	22.3359	9.39529	16.5727	9.63149	11.1845	11.8767	9.15454	18.6032	19.0672	13.4567
AVESA.00001b.r3.Ung0000592	8.00516	12.3142	12.3063	7.4883	36.268	33.267	10.5267	9.5781	15.9715	0	0	0	0	0	0	0	0	0
AVESA.00001b.r3.Ung0000593	0	0	0	0	0	0	0	0	0	0	0	0	0	0	0	0	0	0
AVESA.00001b.r3.Ung0000594	0	0	0	0	0	0	0	0	0	0	0	0	0	0	0	0	0	0
AVESA.00001b.r3.Ung0000595	0	0.730607	0	0	0.712413	0	0	0	0	1.41012	6.21e-10	0	0	0	0	0	0	0
AVESA.00001b.r3.Ung0000596	1.23197	0	0.32916	1.76095	0.370662	0	0.7265	0	0	0.443139	0.882949	2.7134	0	0.32266	0	0	0	0.414029
AVESA.00001b.r3.Ung0000597	0.376603	0.479629	0.541393	0.261384	1.1324	0.579368	0.215851	0.276166	0.199424	0.349711	0.443886	0.171143	0.432596	0.140876	5.06e-06	0.411663	0.19837	0.2701
AVESA.00001b.r3.Ung0000598	0.987441	1.10179	0.586248	0.342003	1.1372	1.8568	0.871769	1.44651	1.39485	0.566961	1.0376	0.194452	0.835333	0.74211	0.275964	1.72565	0.976383	0.709236
AVESA.00001b.r3.Ung0000599	0	0	0	0	0	0	0	0	0	0	0	6.64898	0	0	0	0	0	0
AVESA.00001b.r3.Ung0000600	29.7509	31.0609	34.7599	25.8023	15.8061	31.2923	31.6031	19.3708	29.3048	26.3992	18.8622	9.46924	17.5149	12.2649	12.8996	23.0445	18.1993	22.8471
AVESA.00001b.r3.Ung0000601	0	0	0	0	0	0	0	0	0	0	0	0	0	0	0	0	0	0
AVESA.00001b.r3.Ung0000602	0	0.120445	0.50787	0.465813	0.66813	0.0864497	0.0225448	0.242959	0.033819	0.329003	0	0.319579	0.626434	0.464409	0.315455	0.246239	0.0384809	0.646364
AVESA.00001b.r3.Ung0000603	4.87999	5.74903	5.0372	4.4169	6.03281	7.70319	5.0169	6.32592	6.03041	4.20687	4.84499	1.96994	4.68051	4.05945	4.0893	5.78216	5.36002	4.15181
AVESA.00001b.r3.Ung0000604	38.6345	34.2931	45.4411	0.0399867	5.81138	0.251472	5.34127	3.86468	11.9861	3.28021	4.27949	4.2566	1.98801	0.562372	0.633895	3.17283	0.363626	2.75304
AVESA.00001b.r3.Ung0000605	0	0	0	0	0	0	0	0	0	0	0	0	0	0	0	0	0	0.329768
AVESA.00001b.r3.Ung0000606	0.00166349	0	0	0	0	0	0.217303	1.31026	1.31e-06	0	0	0	0.85232	0	2.28e-05	0	0	0
AVESA.00001b.r3.Ung0000607	0.000131	0	0	0	0.222303	0	0	0	0	0.59277	0	0.113292	0	0.391339	0.295431	0	0.0900651	0
AVESA.00001b.r3.Ung0000608	0	0	0	0	0	0	0	0	0	0	0	0	0	0	0	0	0	0
AVESA.00001b.r3.Ung0000609	3.47988	6.59253	2.74834	0.741457	8.9489	8.88012	1.23876	2.70182	1.90548	0.657592	0.611916	2.0388	0.477487	0	0.836054	0.495096	0.627148	0.631113
AVESA.00001b.r3.Ung0000610	12.0563	15.9471	21.9516	13.0663	21.2149	21.7401	19.0727	23.3674	17.6026	12.3096	20.7927	5.02765	15.1161	17.6344	10.6704	22.0937	24.9084	11.792
AVESA.00001b.r3.Ung0000611	0.0156902	0	0	0	0	0	0.0217756	0	0	0.0160958	0.0707568	0	0	0	0	0.0194389	0.0470555	0.0570994
AVESA.00001b.r3.Ung0000612	0	0	4.35e-05	2.75e-08	0	0	0	0	0	0	0	0	0.44609	0.318761	0	0.208497	0	0
AVESA.00001b.r3.Ung0000613	0	0	0	0	0.0174092	0.0313948	0.155001	0.0490515	0.053462	0.196646	0.0175458	0.0469668	0	0.121563	0.0772199	0.278867	0.511058	0.670261
AVESA.00001b.r3.Ung0000614	837.93	894.188	953.833	1572.57	6204.92	6661.09	1037.61	831.438	1305.21	1160.18	651.153	1358.94	1027.5	745.158	1173.42	1145.5	971.222	863.212
AVESA.00001b.r3.Ung0000615	0	0	0	0	0	0	0	0	0	0	0	0	0	0	0	0	0	0
AVESA.00001b.r3.Ung0000616	0.699456	0.320203	0.0950335	0	0	0.60488	0.299174	0.0851187	0	0	0.0705567	0.473344	0.185852	0	0.143488	0.269871	0.210361	0
AVESA.00001b.r3.Ung0000617	0	0	0	0	0	0	0	0.28053	0	0	0	0	0	0	0	0	0	0
AVESA.00001b.r3.Ung0000618	34.3853	40.4207	36.2396	25.8471	36.1523	52.829	27.3126	51.2388	39.8651	20.1589	35.6531	1.76823	38.2192	30.7622	20.518	46.5341	43.1832	25.2135
AVESA.00001b.r3.Ung0000619	14.7863	11.0378	11.3719	14.1347	34.0882	38.0289	9.27624	12.3302	15.6896	15.427	9.53876	8.22475	9.36267	8.86818	11.729	16.2192	13.8768	9.62348
AVESA.00001b.r3.Ung0000620	0	0	0	0	0	0	0	0	0	0	0	0	0	0	0	0	0	0
AVESA.00001b.r3.Ung0000621	0.0389963	0.0184259	0.00125239	0	0.000666	1.58e-10	0.000106	0.000157	0	0	0	0	0	0	0.00815995	0.0162127	0	0
AVESA.00001b.r3.Ung0000622	1.61642	8.9671	2.8423	6.20198	8.16802	12.0748	4.34048	7.16039	7.05116	6.08179	8.08072	3.39255	2.39393	5.04396	3.63885	4.71822	1.80674	4.58814
AVESA.00001b.r3.Ung0000623	1.22099	0.230801	2.21648	11.8647	0	1.35651	1.41193	0	0.107724	3.98831	8.70281	1.75791	4.92217	6.30895	5.95726	0.706867	1.96911	0
AVESA.00001b.r3.1Ag0000001	0.0292341	0.0329285	0.128966	0	0.031828	0	0	0	0	0	0	0.0857879	0	0	0	0.0364313	0	0
AVESA.00001b.r3.1Ag0000002	0.06492	0.156857	0.0828112	0	0.106738	0.0850521	0	0	0	0.0986028	0.142102	0.08027	0	0.043125	0.0664527	0	0.0412962	0.0343251
AVESA.00001b.r3.1Ag0000003	3.62115	2.85889	4.02588	8.49168	5.34101	5.97448	4.85804	4.04209	3.6522	17.4869	19.9321	18.7582	20.8608	23.3525	22.6165	19.1663	20.2502	17.2182
AVESA.00001b.r3.1Ag0000004	0.0290812	0	0.0515533	0	0	0	0	0.0603062	0	0	0	0.029013	0	0	0	0.036584	0	0
AVESA.00001b.r3.1Ag0000005	2.98195	3.00271	2.8636	6.7337	5.90888	5.45952	4.00541	3.31605	4.02328	6.24727	7.91547	5.38942	9.68307	9.5481	7.05285	7.50957	7.43059	9.79503
AVESA.00001b.r3.1Ag0000006	1.61591	1.51027	1.94229	3.38364	2.35853	1.60165	2.45652	2.8836	2.15938	3.26154	4.62043	4.40219	3.64041	5.01699	4.6531	4.30656	5.49055	4.22571
AVESA.00001b.r3.1Ag0000007	8.11199	5.61914	8.74995	20.3779	15.9999	15.1152	20.8425	23.1796	15.233	12.9497	14.7454	16.3102	25.8054	23.8766	20.5412	25.0942	27.0643	21.8506
AVESA.00001b.r3.1Ag0000008	5.37783	7.02127	8.1112	2.63544	2.65988	2.88474	2.44278	1.80833	2.69071	3.09236	4.12596	5.82431	2.10508	2.1297	1.27246	1.56712	1.60008	1.29379
AVESA.00001b.r3.1Ag0000009	0.739982	0.553529	0.906955	1.62243	1.29749	1.34686	1.56249	1.47024	1.67281	1.53416	1.53708	3.09749	2.15795	2.23888	1.92202	1.83072	2.90438	2.12336
AVESA.00001b.r3.1Ag0000010	0.0372703	0	0.10434	0.281322	0.142167	0.11615	0.201544	0.0524015	0.178115	0.0778853	0.0487165	0.041237	0.116789	0	0.0558823	0.153337	0.236241	0
AVESA.00001b.r3.1Ag0000011	0.481507	0.360096	0.359783	0.848642	0.839275	1.0431	0.945629	0.803075	0.620835	0.518217	0.969325	0.438243	1.03376	0.986471	1.08437	1.04896	0.996483	0.752075
AVESA.00001b.r3.1Ag0000012	0.135264	0.0712017	0.0207134	0.978996	0.570098	0.383587	0.236201	0.169788	0.391428	0.517871	0.530651	0.208463	0.879238	1.07632	0.4505	0.48576	0.37398	0.581856
AVESA.00001b.r3.1Ag0000013	5.53893	4.89101	6.28234	7.88881	7.0514	9.26628	9.12369	8.5888	9.13861	9.38987	14.5049	16.0832	11.3386	10.276	11.1643	9.22099	9.61861	11.2918
AVESA.00001b.r3.1Ag0000014	0.39942	0.0609266	0.142124	0.341869	0.414993	0.185425	0.0788815	0.2504	0.152112	0.714684	0.481323	0.379411	0.377356	0.410122	0.0979287	0.234477	0.222753	0.351392
AVESA.00001b.r3.1Ag0000015	0.921502	0.688629	0.904352	2.23417	1.64228	1.49034	1.38123	1.58413	1.51457	2.47824	2.36658	1.86562	2.8036	2.78745	2.54458	2.58925	2.41706	2.10419
AVESA.00001b.r3.1Ag0000016	7.14523	7.09764	5.28866	9.40739	8.08933	4.8561	6.93823	6.54506	9.40957	7.17132	11.9172	16.7495	10.8316	11.4913	10.1346	8.0258	9.51947	6.03053
AVESA.00001b.r3.1Ag0000017	173.803	156.431	161.526	83.9829	94.8283	90.2094	97.82	95.0556	109.36	113.469	131.693	127.966	70.6245	61.671	64.3127	62.8366	62.3465	54.9728
AVESA.00001b.r3.1Ag0000018	24.1166	18.0734	25.8964	99.5985	62.7433	79.0487	60.8225	71.1628	48.8555	24.7581	46.241	43.1941	83.6561	100.282	111.372	105.402	103.338	92.3588
AVESA.00001b.r3.1Ag0000019	0.0182258	0	0	0	0	0	0	0	0	0.0187832	0	0	0	0	0	0	0	0
AVESA.00001b.r3.1Ag0000020	0.312306	0.377417	0.522434	0.957776	0.975923	0.65094	1.48159	1.90283	1.42195	0.665538	0.859163	0.506875	1.12058	0.953855	1.15862	1.47025	1.69091	1.39629
AVESA.00001b.r3.1Ag0000021	0	0.0837465	0.0162631	0	0.0203984	0	0.1422	0	0	0.0187026	0.0200768	0.0376855	0.0514705	0.116466	0.0447071	0.183363	0.254453	0.0651156
AVESA.00001b.r3.1Ag0000022	0.868719	0.28838	0.795687	1.179	0.984885	1.40769	1.4787	0.919039	1.32337	0.980655	1.0059	0.58094	1.22344	0.964728	1.19403	1.11935	1.42039	1.31286
AVESA.00001b.r3.1Ag0000023	0.592054	1.27692	0.261606	0	0.107728	0.182424	0	0	0	0.101322	0.0542111	0.144225	0	0	0.119449	0	0	0.0652947
AVESA.00001b.r3.1Ag0000024	12.2808	12.8409	11.4584	12.221	9.29767	12.1505	12.9226	13.3367	15.3371	8.8005	14.637	15.6865	10.9823	12.9777	10.259	10.5221	13.1534	10.9787
AVESA.00001b.r3.1Ag0000025	6.39004	5.93379	7.78307	12.9381	8.94446	9.31057	8.22483	8.20232	7.36055	10.2823	11.8958	8.12464	11.3933	11.8338	11.2094	10.7812	10.2495	9.87732
AVESA.00001b.r3.1Ag0000026	0.156257	0.0602522	0.233088	1.22305	1.04386	0.983442	0.754142	1.26274	1.07984	0.26677	0.286065	0.134755	0.183123	0.364628	0.159455	0.130315	0.21768	0.340958
AVESA.00001b.r3.1Ag0000027	8.67525	6.20804	7.95931	11.5948	7.06534	11.3875	12.3445	10.1405	10.1621	15.8799	12.0761	11.7254	11.3454	14.1353	12.178	12.6633	15.2213	16.4871
AVESA.00001b.r3.1Ag0000028	1.43622	1.29491	1.86872	3.3983	2.68781	2.54003	2.97755	3.07182	3.1412	2.74186	3.52682	2.32398	4.45685	4.27206	4.18837	2.97597	3.58202	5.03165
AVESA.00001b.r3.1Ag0000029	0	0	0.0867531	0.281392	0.545153	0.0716524	0.193693	0.309822	0.11234	0.199748	0.161021	0.349179	0.481043	0.12452	0.476639	0.3657	0.338237	0.637137
AVESA.00001b.r3.1Ag0000030	27.2114	27.5044	25.0254	26.9719	22.8948	22.06	15.9935	18.69	18.4204	31.3252	34.5882	33.7643	24.4687	21.9505	21.6566	16.3831	16.1733	15.2134
AVESA.00001b.r3.1Ag0000031	3.41569	2.8685	3.15794	9.14072	6.19302	6.51589	5.05061	4.93338	4.83223	5.35633	6.88695	7.40129	8.84951	9.11513	10.0787	5.24666	4.588	5.93923
AVESA.00001b.r3.1Ag0000032	24.9754	23.7637	29.8415	62.4456	53.0434	37.4284	16.6593	20.1927	21.6677	53.9645	66.7636	56.1221	59.1869	65.2848	45.8255	23.2265	33.554	23.7664
AVESA.00001b.r3.1Ag0000033	15.3244	15.9777	21.5806	57.9787	49.0297	35.9038	16.2764	17.6201	18.2611	40.1454	66.6645	45.5789	64.408	64.3386	49.8887	27.6702	32.0687	31.9169
AVESA.00001b.r3.1Ag0000034	7.47537	7.57403	6.7313	11.1949	9.72501	8.84081	9.91067	12.7178	11.5328	8.15362	9.65866	10.8142	12.845	13.8233	12.5863	15.1578	16.8315	10.8842
AVESA.00001b.r3.1Ag0000035	89.9492	80.2207	83.7913	72.3662	66.1368	64.6795	56.1588	50.9841	52.6493	79.8382	88.2618	81.7375	63.0877	58.8779	64.0046	51.43	52.5547	61.9132
AVESA.00001b.r3.1Ag0000036	0.0427315	0.074027	0.14166	0.148635	0.148186	0.085771	0.0638689	0.0671457	0.222031	0.660927	0.616702	0.355486	0.608837	0.412348	0.368762	0.676387	0.539382	0.591255
AVESA.00001b.r3.1Ag0000037	0	0	0.165727	0	0	0	0	0	0	0	0	0	0	0	0.048949	0	0	0
AVESA.00001b.r3.1Ag0000038	0.0113923	0	0.0204828	0.026161	0.0255393	0.0340677	0.0227511	0.0131522	0.0393847	0.052746	0.100328	0.0236869	0.0321577	0.0290916	0.139764	0.0189439	0.0158915	0.014923
AVESA.00001b.r3.1Ag0000039	7.27579	6.69212	8.07182	14.1626	11.6327	10.8189	15.5881	14.011	14.1559	17.5394	19.2456	22.7919	16.815	19.3907	19.5354	23.5902	25.4473	25.9543
AVESA.00001b.r3.1Ag0000040	5.39685	4.04094	5.24757	16.9441	12.5573	11.4428	4.38732	6.62009	4.70244	13.5957	16.4845	10.6952	12.0434	15.538	11.7333	10.4901	9.56726	6.85508
AVESA.00001b.r3.1Ag0000041	7.36578	5.97598	7.10511	13.2538	9.48145	9.31028	9.3693	8.8639	8.78655	10.1812	13.6309	7.91293	17.1163	15.9325	12.7422	13.1167	11.6616	12.3792
AVESA.00001b.r3.1Ag0000042	11.5813	10.2854	11.4496	11.5095	10.5128	10.8782	14.6594	15.2997	16.3904	10.7009	13.9489	15.2302	16.1035	17.0519	15.7882	16.2601	20.9959	17.9322
AVESA.00001b.r3.1Ag0000043	0.114176	0.0656748	0.0850113	0.152724	0.127721	0.115543	0.0947808	0.0793385	0.28296	0.226904	0.288605	0.101926	0.303378	0.0993119	0.147086	0.0249197	0.0843861	0.0557876
AVESA.00001b.r3.1Ag0000044	0.217519	0.0718258	0.196086	0.392978	0.523243	0.124132	0.0621061	0.163296	0.0715311	0.350681	0.581341	0.262572	0.395137	0.832092	0.305212	0.281768	0.0442916	0.244747
AVESA.00001b.r3.1Ag0000045	0	0	0	0	0	0	0	0	0	0	0	0	0	0	0	0	0	0
AVESA.00001b.r3.1Ag0000046	0.488081	0.0549526	0.12961	1.17088	0.699392	0.633806	0.332347	0.102677	0.496944	0.55551	0.430486	0.853182	1.24965	1.3105	1.0662	0.485335	1.7128	0.71742
AVESA.00001b.r3.1Ag0000047	84.2329	81.4629	78.9558	132.529	101.138	93.6624	125.467	122.847	131.331	67.4876	72.4555	69.9395	80.2814	86.6271	93.1451	95.3605	95.62	86.0543
AVESA.00001b.r3.1Ag0000048	1.79982	2.21959	1.75708	4.03486	3.63187	3.29149	3.18493	3.97644	2.92351	5.55888	7.73691	7.44032	5.26829	6.46151	5.94444	6.50194	4.6264	4.37143
AVESA.00001b.r3.1Ag0000049	1.61686	1.73151	1.64858	2.57652	1.28572	1.27169	0.623871	0.86652	0.162349	1.81092	2.21569	1.55294	1.44111	2.76362	2.02322	0.876637	1.63896	0.818517
AVESA.00001b.r3.1Ag0000050	0.280156	0.215099	0.314884	1.09621	1.14173	1.34797	0.587588	0.790286	0.620149	0.346084	0.624578	0.227575	1.61774	0.891523	0.820236	0.650931	0.528091	0.241422
AVESA.00001b.r3.1Ag0000051	27.4923	26.0719	30.0113	29.4067	30.2562	31.4554	38.5062	34.6099	38.0538	32.011	32.0784	32.7222	35.7872	36.5906	32.9984	36.5797	39.6016	35.8534
AVESA.00001b.r3.1Ag0000052	6.19975	7.41143	8.44916	5.35424	4.314	3.88953	3.69368	2.23103	2.40407	8.58417	9.95477	11.6282	4.34886	4.75012	5.30952	3.88906	4.67821	3.71804
AVESA.00001b.r3.1Ag0000053	0	0	0.0885544	0.776641	0	0.728082	0.852485	0.132616	1.12866	0	0	0	0	0	0.139454	0	0.0911385	0.0644004
AVESA.00001b.r3.1Ag0000054	14.4448	15.4897	17.6286	48.4446	37.7631	29.3278	56.817	53.4379	34.3721	36.5119	36.3022	31.46	46.6822	48.2474	42.616	115.51	31.3899	125.077
AVESA.00001b.r3.1Ag0000055	1.90663	1.60195	2.0252	3.23315	2.08656	3.88171	5.77295	6.0484	4.06303	2.30529	3.43397	3.43372	4.26537	4.9381	4.63846	7.86725	7.44855	8.52306
AVESA.00001b.r3.1Ag0000056	9.04344	9.70222	8.55575	17.985	14.867	15.81	14.2277	13.442	13.7577	12.6675	13.9429	10.5354	18.9722	20.1515	18.7522	17.0135	18.2574	16.1219
AVESA.00001b.r3.1Ag0000057	4.83883	3.08234	4.86414	13.7618	8.83477	9.05133	3.4807	3.82493	2.46394	7.70994	9.53723	7.84774	9.33675	11.4813	10.1391	5.79663	5.72495	4.77677
AVESA.00001b.r3.1Ag0000058	0.12558	0.0950034	0.176859	0.0810173	0.109518	0.0590233	0.218467	0.102928	0.167916	0.284088	0.220806	0.515147	0.0355494	0.223679	0.272897	0.062524	0.140258	0.0662619
AVESA.00001b.r3.1Ag0000059	0.888019	0.409587	0.805736	3.40532	2.27132	2.94374	4.13341	3.79243	3.70235	2.53238	2.05224	2.46021	3.07748	4.69275	3.51703	6.4124	6.09756	7.41334
AVESA.00001b.r3.1Ag0000060	0	0	0	0	0	0	0	0	0	0	0	0	0	0	0	0	0	0
AVESA.00001b.r3.1Ag0000061	0.443179	0.411336	0.411023	1.49616	0.759725	1.0396	1.11324	1.32087	1.04517	2.42003	2.54991	2.04809	2.75182	2.57129	2.07899	4.2235	3.99166	4.23209
AVESA.00001b.r3.1Ag0000062	0.125507	0.0571676	0.059333	0.224041	0.111488	0.249947	0.306367	0.0430641	0.199289	0.419042	0.380001	0.163303	0.212997	0.313164	0.455368	0.313703	0.122382	0.0757148
AVESA.00001b.r3.1Ag0000063	0.048243	0.0526681	0.0210042	0	0	0	0.0220774	0.0233657	0	0.0464452	0.0497599	0.0224178	0	0	0	0	0	0
AVESA.00001b.r3.1Ag0000064	0.539467	0.607162	0.583232	0.800889	0.514205	0.912382	1.037	1.36694	1.05124	0.631817	0.712846	0.742652	0.608616	1.03173	0.441021	0.639894	0.601745	0.636424
AVESA.00001b.r3.1Ag0000065	0	0	0	0	0.015972	0	0	0	0	0	0	0	0	0	0	0	0	0
AVESA.00001b.r3.1Ag0000066	2.3784	2.00835	2.69989	2.6347	2.94159	3.67766	4.44304	3.7271	4.5116	1.37409	2.02903	2.36481	2.68118	2.13005	1.79779	1.75541	2.27809	1.24753
AVESA.00001b.r3.1Ag0000067	0.0160954	0	0	0	0	0.0320619	0	0	0.037278	0.0164951	0.0354384	0	0.0908359	0	0.0197337	0	0	0
AVESA.00001b.r3.1Ag0000068	63.4975	62.3444	66.1173	81.4527	75.5633	50.9893	45.9567	44.2197	39.7821	40.5928	41.089	36.6606	46.5132	41.1965	43.495	25.2381	24.4879	23.3936
AVESA.00001b.r3.1Ag0000069	25.4108	24.9937	26.4207	23.316	20.0187	12.7053	15.0448	15.2541	19.8857	24.6983	27.1348	20.6359	22.758	16.2792	16.0804	10.2241	14.4071	8.63948
AVESA.00001b.r3.1Ag0000070	1.17466	1.46367	2.09088	7.00947	4.69435	2.10882	2.79398	3.569	3.82716	3.51638	3.73438	4.73007	4.71902	4.99295	5.23277	2.46882	3.24933	1.38565
AVESA.00001b.r3.1Ag0000071	0.60594	0.103971	0.418673	0.327401	0.138655	0.116118	0.285597	0	0	0	0.692386	0.151656	0	0	0.162983	0	0.123169	0.123622
AVESA.00001b.r3.1Ag0000072	6.93387	6.83843	4.56664	9.04933	9.66555	12.1405	2.08607	2.84315	2.23321	13.0004	10.8052	9.72143	11.5015	7.47185	12.8628	2.38444	3.04012	4.04611
AVESA.00001b.r3.1Ag0000073	2.58843	2.92448	3.30046	3.4597	1.94342	2.39979	1.51189	1.48994	1.11553	3.54772	3.85212	3.4803	2.44306	1.61584	2.32892	1.7447	1.58374	1.58593
AVESA.00001b.r3.1Ag0000074	0.0410476	0	0.0369456	0	0.0228724	0	0.0614714	0	0	0.153814	0.244824	0.538288	0.182357	0.0799876	0.32587	0.288692	0.44905	0.310664
AVESA.00001b.r3.1Ag0000075	12.1596	6.45379	6.96161	46.8949	31.5895	52.1868	54.4662	55.7302	49.6154	0.495416	7.3206	13.717	22.116	25.8077	34.6255	23.5129	37.375	43.6576
AVESA.00001b.r3.1Ag0000076	0	0	0	0.248771	0.245567	0	0.925049	1.46415	2.769	0	0	0	0.236458	0.213572	0.744378	0	0.0774375	0.587113
AVESA.00001b.r3.1Ag0000077	30.6229	33.0772	24.39	25.0871	17.6474	26.3041	26.3556	21.9864	24.6414	21.4688	19.1764	17.599	22.2483	24.5685	27.2613	31.852	43.9051	49.3549
AVESA.00001b.r3.1Ag0000078	0	0.158098	0.0733836	0.0316229	0.0923093	0.100449	0.244598	0.057622	0.133382	0.0279892	0.0600806	0.28308	0.0768967	0.174211	0.0667978	0.0684741	0.190057	0.0358525
AVESA.00001b.r3.1Ag0000079	0.591616	1.00958	0.967669	3.33132	3.21416	1.73357	0.304933	0.933342	1.30861	2.08033	3.40312	2.17252	3.27152	2.51531	1.55464	2.54339	2.26493	1.51881
AVESA.00001b.r3.1Ag0000080	5.14473	6.75962	9.38335	19.2805	15.9921	10.771	10.18	13.6926	13.2721	15.5556	16.8215	12.9886	12.2494	16.4383	12.5972	18.0968	15.8689	19.4517
AVESA.00001b.r3.1Ag0000081	1.42868	1.5211	1.11845	1.88824	1.74895	1.99819	4.84681	3.9759	4.37779	3.16913	2.55467	3.4444	1.90742	2.83826	3.04707	5.03517	5.07314	6.68966
AVESA.00001b.r3.1Ag0000082	2.59443	1.83815	2.13	4.10371	4.3581	4.02694	4.02471	3.84272	4.12446	1.85511	3.17482	2.99351	4.58102	3.38472	4.05471	2.9723	4.53532	3.16551
AVESA.00001b.r3.1Ag0000083	2.59117	3.55613	4.08009	2.20621	1.61664	1.94675	4.32243	3.51865	4.66043	1.7501	2.41195	1.42735	1.68347	1.79014	1.24685	1.83495	2.56486	2.31812
AVESA.00001b.r3.1Ag0000084	0.25297	0.131559	0.409224	1.20144	0.658125	0.28594	0.232335	0.150261	0.134787	0.888966	0.594619	0.46647	1.03997	1.0044	0.495337	0.403993	0.224702	0.287192
AVESA.00001b.r3.1Ag0000085	2.12466	2.64166	2.85997	1.94576	2.3664	1.18375	1.02391	0.774875	0.620641	1.80708	1.20706	2.18744	1.263	1.3874	1.17966	0.909559	0.519326	0.685392
AVESA.00001b.r3.1Ag0000086	8.76652	7.98908	10.3229	3.79299	3.78939	2.46392	1.5317	1.44628	1.27502	7.46425	7.21591	5.83122	1.71208	1.44456	1.55954	1.17007	0.664893	1.76534
AVESA.00001b.r3.1Ag0000087	4.18021	4.10519	4.76674	2.58084	2.6066	3.28495	3.56333	2.66806	3.11918	4.11669	4.91617	4.49882	3.3386	2.74121	3.18951	3.1911	2.37836	3.36453
AVESA.00001b.r3.1Ag0000088	5.93561	8.31579	4.41564	2.37977	5.49157	1.66693	1.55584	1.26681	1.03778	9.48185	10.1214	6.25309	6.14984	6.46909	4.32728	3.3986	2.75106	2.90045
AVESA.00001b.r3.1Ag0000089	4.37349	4.64391	5.31215	5.2272	4.25759	5.03198	3.09567	4.30109	3.26316	5.54413	5.96463	6.91264	5.79204	4.87654	5.71041	2.79114	3.38136	3.53836
AVESA.00001b.r3.1Ag0000090	43.8871	42.9006	46.2673	23.8972	30.4065	46.1028	23.4928	13.3456	15.0165	39.463	26.6314	48.3781	14.5108	17.4891	29.3682	29.3191	35.9582	50.7212
AVESA.00001b.r3.1Ag0000091	0.280382	0.603693	0.616604	0.268936	0.54903	0.414299	0.0811672	0.257756	0.155909	0.602985	0.550483	0.380625	0.628045	0.176893	0.33642	0.207757	0.0773543	0.0365269
AVESA.00001b.r3.1Ag0000092	3.1972	3.33981	3.72497	4.38605	3.66685	4.76781	4.53075	5.132	5.8571	3.98934	4.80059	4.61152	4.99103	4.94902	5.09767	4.45767	5.91914	4.81345
AVESA.00001b.r3.1Ag0000093	1.09888	1.39235	1.04102	3.78407	3.16014	3.9955	3.63051	3.65196	2.82044	4.51929	3.97022	2.37876	4.56052	7.25214	4.01252	6.83748	5.4651	6.91865
AVESA.00001b.r3.1Ag0000094	5.95538	9.22336	4.90393	70.8687	39.7864	40.3839	15.2257	11.5527	5.33544	39.7021	42.6659	14.5973	78.9513	79.7631	58.5815	31.4965	37.2944	35.18
AVESA.00001b.r3.1Ag0000095	5.73783	5.03288	6.06544	13.624	8.21644	9.20485	7.07306	9.27485	8.32189	10.8442	12.2704	11.7482	10.5944	10.582	11.6534	10.6339	13.0387	11.1802
AVESA.00001b.r3.1Ag0000096	43.5647	40.1803	47.3624	51.8296	48.4163	61.3939	68.288	77.802	87.705	20.1782	34.3578	33.7598	66.3083	59.9904	65.3468	63.3713	73.4587	52.03
AVESA.00001b.r3.1Ag0000097	0	0.0304183	0.0236851	0	0.0299224	0	0	0.0279294	0.0306393	0	0	0	0	0	0.0325988	0	0	0.0348974
AVESA.00001b.r3.1Ag0000098	3.58273	2.99933	3.57666	11.0731	10.4269	8.38238	11.7227	12.343	12.653	3.36762	6.74191	8.37832	11.6632	11.5473	12.646	11.2401	11.5006	8.26435
AVESA.00001b.r3.1Ag0000099	10.8377	7.28366	14.0571	8.58194	9.05696	8.79017	4.05859	3.22177	4.07241	6.06293	5.1482	15.9678	8.65361	7.36621	11.5109	2.83961	3.06347	4.97137
AVESA.00001b.r3.1Ag0000100	0.0322861	0.0555013	0.167316	0.440817	0.489645	0.0659428	0.167622	0.144074	0.317673	0.44226	0.518561	0.077459	0.788149	0.457025	0.383847	0.246869	0.169826	0.240732
AVESA.00001b.r3.1Ag0000101	4.78077	2.04275	4.1474	29.1638	25.4803	18.8456	30.2958	32.2963	43.7309	4.66069	10.9398	19.4002	30.0271	30.3344	32.7046	28.4121	34.6884	22.8466
AVESA.00001b.r3.1Ag0000102	0	0	0	0	0	0	0	0	0	0	0	0	0	0	0	0	0	0
AVESA.00001b.r3.1Ag0000103	3.22082	4.01452	3.68711	1.0672	1.18811	1.11724	1.36859	1.06532	1.12794	8.3708	6.21844	4.08931	1.68142	2.1812	1.95995	2.36673	2.97358	2.10484
AVESA.00001b.r3.1Ag0000104	0.433599	0.376663	0.221923	2.90218	2.26512	2.32741	0.942714	1.07718	1.272	0.294287	0.283692	0.2689	0.706676	0.927576	0.617409	0.101701	0.247193	0.231535
AVESA.00001b.r3.1Ag0000105	21.473	18.4932	22.005	49.257	33.062	33.4071	21.8389	20.5755	22.0823	29.5581	35.9027	28.334	37.9704	48.8049	41.9816	27.2451	27.6749	23.6259
AVESA.00001b.r3.1Ag0000106	0.959917	0.713486	0.754993	2.30782	1.9319	1.59617	0.733062	1.22919	0.58344	1.94643	2.54501	1.74614	2.48367	2.18305	2.26574	1.03945	1.44526	0.694403
AVESA.00001b.r3.1Ag0000107	2.93738	2.71512	2.53884	4.35678	3.52846	4.20331	4.27663	4.17444	3.27579	4.69509	5.67934	4.62239	4.27039	4.47003	3.94696	4.35733	5.33066	5.17194
AVESA.00001b.r3.1Ag0000108	2.18796	1.77548	2.14987	5.42259	3.46322	2.45904	2.82234	2.76302	2.58174	4.13758	4.74758	4.23027	5.02382	4.22415	4.06105	3.3486	3.50048	3.42128
AVESA.00001b.r3.1Ag0000109	21.581	19.986	20.0043	22.6935	19.8042	17.7291	18.2732	21.3073	21.0982	16.4036	19.8132	13.6789	20.4253	20.6616	16.2345	22.3951	19.1577	19.5241
AVESA.00001b.r3.1Ag0000110	7.08572	8.95678	8.2364	10.5252	7.54789	7.97386	9.82789	9.26587	8.78106	8.59563	11.5012	10.4012	13.8625	11.3076	12.7037	11.6226	12.3556	12.4277
AVESA.00001b.r3.1Ag0000111	0.597574	0.673326	0.576876	0.901129	1.30187	0.326684	0.48251	0.320648	0.261039	1.15305	1.7276	1.48715	1.5899	2.14733	0.999047	0.796256	1.12653	0.52217
AVESA.00001b.r3.1Ag0000112	26.0064	24.6826	29.3083	44.1208	35.7038	34.8734	30.5206	30.3041	30.8771	28.9396	40.7744	37.2746	44.109	48.544	44.0515	35.0945	38.8447	33.3142
AVESA.00001b.r3.1Ag0000113	5.01994	5.88222	6.24473	10.2153	8.64505	6.62384	9.14947	7.33505	8.92257	5.92583	8.69175	10.3996	15.2289	13.9016	14.0475	8.24838	9.66117	8.5343
AVESA.00001b.r3.1Ag0000115	0.0594014	0.0339887	0.0396405	0.084129	0.0497078	0	0.0294717	0.0308389	0	0.0851841	0.239871	0.17492	0.0840495	0.0569735	0.15892	0	0.144954	0.030881
AVESA.00001b.r3.1Ag0000116	12.5923	13.3308	9.25156	14.8445	10.5251	14.9329	11.5875	10.9622	9.91725	14.49	16.5873	10.0224	15.2205	13.48	13.2013	12.6068	13.5861	12.7364
AVESA.00001b.r3.1Ag0000117	2.17214	2.10801	1.94334	2.80406	2.61577	4.77111	1.46616	2.14067	2.09326	2.14519	2.76928	3.34036	1.86823	2.3799	1.33993	1.38621	1.87051	1.10019
AVESA.00001b.r3.1Ag0000118	3.45934	3.63946	3.55979	8.73917	7.48348	5.26989	4.87645	5.92082	5.16876	3.64275	5.50314	3.63637	4.92018	7.3259	4.75998	5.29626	5.33036	3.90499
AVESA.00001b.r3.1Ag0000119	32.8579	16.7181	2.32954	45.7037	52.8108	27.6356	73.8562	92.5955	113.536	93.3181	37.8117	9.94128	142.322	81.6076	38.4827	92.1614	57.5274	67.6159
AVESA.00001b.r3.1Ag0000120	112.389	117.751	112.129	109.196	102.267	100.125	106.06	98.691	90.2805	122.907	109.076	86.6778	113.882	107.489	80.6664	103.092	97.1385	83.5846
AVESA.00001b.r3.1Ag0000121	0	0.021184	0	0	0.0409263	0	0	0	0	0	0	0.0382189	0	0.0231679	0	0	0.0252855	0
AVESA.00001b.r3.1Ag0000122	0.799801	0.968	0.705195	1.61428	1.43442	1.1151	0.924104	0.99978	0.84256	1.83657	1.74698	1.36681	2.25434	2.74318	1.47489	2.03912	2.05738	1.20438
AVESA.00001b.r3.1Ag0000123	5.91363	6.56271	4.76559	5.86559	4.60101	4.24657	1.85428	2.17487	1.61386	6.09571	6.35203	4.88319	5.26893	5.31422	6.03226	2.14761	1.71014	2.37734
AVESA.00001b.r3.1Ag0000124	0.430657	0.456907	0.686476	0.447646	0.651387	0.521009	0.717929	0.918141	0.58665	0.912691	1.11631	0.654748	1.22955	0.763879	0.717477	0.813728	0.723312	0.283591
AVESA.00001b.r3.1Ag0000125	9.23772	15.5597	10.716	16.1611	16.6608	17.3705	10.6012	7.58453	7.17989	22.1888	14.0189	6.27359	15.0876	23.1011	10.9486	22.9076	14.9212	33.692
AVESA.00001b.r3.1Ag0000126	19.0148	19.5962	16.6433	19.4009	20.1461	29.1326	30.2185	22.3858	28.7673	25.711	14.876	14.3573	26.8574	23.036	19.7416	29.8753	28.8046	33.8661
AVESA.00001b.r3.1Ag0000127	0.285038	0.289826	0.740304	0.73552	0.956729	0.629067	0.557466	0.52208	0.453082	0.585638	1.04436	0.46754	0.687794	0.933451	0.747244	0.734093	0.859103	0.67335
AVESA.00001b.r3.1Ag0000128	5.39916	6.04251	5.94044	2.80272	1.77444	1.19112	1.11968	0.882845	0.585844	6.63781	7.38008	6.7627	2.13387	1.86196	1.82548	1.22935	0.580242	0.968465
AVESA.00001b.r3.1Ag0000129	14.9712	15.5758	16.2275	35.8834	26.7026	22.1461	17.729	18.1668	17.0316	24.3164	31.1945	21.5943	26.5359	28.292	30.476	21.4434	24.8491	21.586
AVESA.00001b.r3.1Ag0000130	0.618869	0.327994	0.697701	3.29376	2.49627	6.22131	14.5627	12.7038	20.373	1.35791	0.822057	0.916111	3.6038	5.41654	6.06271	9.77149	19.4078	13.2225
AVESA.00001b.r3.1Ag0000131	0.294379	0.288525	0.33884	0.371071	0.401567	0.386786	0.826605	0.49151	0.543257	0.201253	0.424774	0.346605	0.58288	0.907676	0.427644	0.684886	0.744013	0.545027
AVESA.00001b.r3.1Ag0000132	0.0246502	0	0	0	0	0	0	0	0	0	0	0	0	0	0.0303135	0.0309583	0	0
AVESA.00001b.r3.1Ag0000133	5.15206	5.74624	6.00807	11.3122	7.66248	7.78226	5.02601	6.06596	4.55045	13.7418	9.61673	6.78121	7.72902	9.27382	6.52145	5.5715	8.0822	6.97979
AVESA.00001b.r3.1Ag0000134	2.45152	2.2395	2.33301	1.68086	1.25479	1.44204	4.02712	2.07493	2.70777	7.86878	3.37357	3.05016	1.87242	1.57251	2.16416	5.74054	7.89141	5.70341
AVESA.00001b.r3.1Ag0000135	2.44504	2.67629	3.69359	1.88241	1.17166	2.74879	3.67612	2.36644	1.99612	24.1635	6.22055	6.03224	1.99087	3.502	2.27995	7.41755	6.71925	7.83579
AVESA.00001b.r3.1Ag0000136	0.197493	0.205311	0.301423	0.488906	0.387317	1.03106	0.334358	0.374613	0.200581	0.456307	0.69901	0.341882	0.490286	0.676154	0.523911	0.18611	0.368566	0.218246
AVESA.00001b.r3.1Ag0000137	0	0	0	0	0.0264908	0	0	0	0	0.0730896	0	0	0	0.0607251	0.0582209	0	0	0
AVESA.00001b.r3.1Ag0000138	1.08927	1.43362	1.84296	6.0065	4.23757	2.09633	1.77032	1.91594	2.54738	3.33155	3.32352	2.66057	4.38619	4.15186	3.44197	1.60796	2.08085	2.5096
AVESA.00001b.r3.1Ag0000139	0	0	0.0382309	0.380541	0.118791	0.492958	0.846701	1.70506	1.32079	0.510619	0.119357	0	0.153044	0.165708	0.658335	0.920131	0.664826	2.53567
AVESA.00001b.r3.1Ag0000140	0	0	0.0231291	0	0	0	0.0273951	0	0	0.298477	0.516557	0.423557	0.0369245	0.233512	0.0319108	0.262301	0.0728606	0.171377
AVESA.00001b.r3.1Ag0000141	0.855331	0.637345	1.03095	1.52225	1.67734	0.728401	1.73458	2.07124	2.39571	1.99884	1.81244	2.15494	3.60167	2.32136	3.43774	1.99194	4.19674	1.70236
AVESA.00001b.r3.1Ag0000142	0	0	0	0	0	0	0	0	0	0	0	0	0	0	0	0	0	0.051173
AVESA.00001b.r3.1Ag0000143	13.1123	14.3837	13.3669	11.4322	8.87959	8.47217	9.94453	8.89907	7.57726	12.5883	15.3788	11.6185	10.9415	12.5088	10.2463	14.3582	10.0771	14.4066
AVESA.00001b.r3.1Ag0000144	0.110671	0.105127	0.132884	0.510858	0.272481	0.578994	2.25756	1.12214	0.688937	2.87143	0.736987	0.388688	0.755392	2.28783	1.19357	10.6419	3.82469	5.56168
AVESA.00001b.r3.1Ag0000145	14.4552	12.5917	12.2347	23.6085	19.4101	10.9019	32.5523	29.0176	22.4049	50.8254	35.6963	29.5837	62.0521	73.144	47.4824	107.006	58.2831	68.4748
AVESA.00001b.r3.1Ag0000146	2.43697	3.66477	5.26532	3.01766	2.19384	0.653843	1.65019	1.85171	1.74633	0.0863386	0.0693234	0.0428369	0.0909916	0.0473249	0.0514851	0.0793975	0.0293741	0.0275651
AVESA.00001b.r3.1Ag0000147	5.57958	6.23493	3.29808	11.9301	6.42532	13.546	19.6346	11.6288	14.0376	10.4238	0.902518	0.727357	1.63606	2.32544	2.38904	8.86775	5.20013	11.4011
AVESA.00001b.r3.1Ag0000148	0.0634835	0	0.225721	0.750775	0.227206	0.568045	0.100116	0.24771	0.289879	0.161794	0.185852	0.191597	0.446511	0.446739	0.537836	0.374479	0.263361	0.498547
AVESA.00001b.r3.1Ag0000149	32.3321	27.7892	31.2948	20.6468	22.8486	21.1272	17.7386	16.6739	18.8224	27.1927	27.3348	20.6663	19.3414	18.4723	21.7017	14.4345	13.7931	12.5493
AVESA.00001b.r3.1Ag0000150	0.119216	0.162822	0.118474	0.228355	0.194452	0.289131	0.438482	0.19235	0.244563	0.0255666	0.10794	0	0.10585	0.148189	0.0305139	0.0590638	0.0900777	0.123978
AVESA.00001b.r3.1Ag0000151	1.80673	1.66267	1.65149	1.6658	1.7632	2.81395	1.69318	1.01403	1.06077	1.10673	1.70472	1.03605	1.28395	1.81983	1.63653	0.816802	0.84391	1.613
AVESA.00001b.r3.1Ag0000152	1.61385	1.62205	1.8995	5.20648	5.02153	4.36483	4.45359	4.46253	5.48505	4.32266	4.3227	3.65187	8.19395	10.401	7.66127	7.88526	9.62871	9.65351
AVESA.00001b.r3.1Ag0000153	2.20843	2.7323	2.49209	2.14221	2.796	2.63189	2.84317	2.8896	2.42259	2.81253	2.88933	2.5968	2.96388	2.65969	2.67788	2.7316	3.06913	2.62407
AVESA.00001b.r3.1Ag0000154	5.70138	5.32667	5.68487	11.4515	9.32902	12.8263	4.05634	4.47346	3.23178	4.64866	5.22092	2.91285	10.0468	10.7258	8.55996	4.44169	2.27662	2.53474
AVESA.00001b.r3.1Ag0000155	0.131101	0.12723	0.23195	0.128836	0.122511	0.0797201	0.099669	0.117334	0.214611	6.44021	7.76416	6.85369	9.26988	7.33191	7.35261	5.92022	5.6388	5.46015
AVESA.00001b.r3.1Ag0000156	2.26697	1.68255	2.72757	5.30518	4.06566	3.86231	5.57339	5.55588	5.8255	5.55075	8.11271	8.04719	9.11931	8.78591	10.4779	11.244	11.1794	10.4128
AVESA.00001b.r3.1Ag0000157	3.75215	3.37704	4.03799	4.09119	3.23906	3.25826	3.38685	3.26943	3.19856	6.17914	8.44343	5.83184	6.21443	6.63403	6.17786	4.18405	4.26926	4.50234
AVESA.00001b.r3.1Ag0000158	0	0.117704	0.0914251	0	0.0577681	0.10309	0.050662	0.0543147	0	3.04326	6.74327	2.89885	6.34405	12.7643	7.88538	6.13434	7.42785	4.49429
AVESA.00001b.r3.1Ag0000159	0.591834	0.649483	0.744294	1.45529	1.00619	1.30958	0.99038	0.493871	0.890919	5.00008	5.07739	5.41025	5.42473	5.61873	5.20104	3.60817	4.47941	3.64092
AVESA.00001b.r3.1Ag0000160	4.55628	4.25614	5.26417	2.80418	2.7258	2.71066	3.2168	3.2608	3.71738	28.9454	30.1417	19.2246	15.6978	16.7553	15.8654	14.0297	16.1533	14.2131
AVESA.00001b.r3.1Ag0000161	0	0	0	0	0	0	0	0	0	0.0256154	0	0	0.0464483	0	0	0.031183	0	0
AVESA.00001b.r3.1Ag0000162	6.13727	4.69526	4.30985	5.57053	7.77489	9.39779	6.83937	5.14474	8.00003	9.1772	3.94152	2.72326	7.12334	6.0995	3.7821	6.35761	4.33103	4.53659
AVESA.00001b.r3.1Ag0000163	0.338956	0.065463	0.428591	1.69982	1.22451	0.617304	1.91184	1.16447	0.42305	1.08025	0.853811	1.18852	1.21597	2.1179	1.38278	1.67355	1.29022	3.58161
AVESA.00001b.r3.1Ag0000164	2.99439	3.73177	2.73076	2.69602	3.01079	2.14166	1.92966	1.487	2.20122	1.9988	3.59449	4.54734	2.16623	2.70129	2.31055	1.99099	2.67195	2.02411
AVESA.00001b.r3.1Ag0000165	0.0660282	0	0.165457	0.142269	0.0479096	0.203972	0.0214471	0.0450677	0.0246347	0	0	0	0	0	0	0.0274797	0	0.144665
AVESA.00001b.r3.1Ag0000166	11.4695	10.2339	13.6605	48.6554	39.2245	27.2581	5.79274	8.38005	6.70533	32.7068	42.1698	22.9225	40.6925	41.2386	35.2447	13.8293	11.053	10.7766
AVESA.00001b.r3.1Ag0000167	0.583451	0.821279	0.50054	0.210329	0.0831392	0.231258	0.356883	0.182987	0.26513	0.65298	1.04323	1.00964	0.179627	0.291184	0.306537	0.34888	0.257474	0.931948
AVESA.00001b.r3.1Ag0000168	21.9348	19.3486	20.3351	25.6383	23.7059	19.4498	10.0067	8.9297	5.8332	37.0006	36.0012	32.2648	33.6567	27.7171	22.2839	16.1667	15.2553	9.78209
AVESA.00001b.r3.1Ag0000169	0	0	0	0	0	0	0	0	0	0.036664	0	0.0119227	0	0	0	0	0	0.013264
AVESA.00001b.r3.1Ag0000170	0.207067	0.293536	0.18381	0.409323	0.0868136	0.908015	6.85072	6.00332	3.5957	0.267416	0.229771	0.18387	0.111009	0.33447	0.287128	3.05716	1.85749	10.056
AVESA.00001b.r3.1Ag0000171	1.85437	1.39266	1.6111	3.63821	3.28243	3.03301	3.26715	2.77168	2.45145	3.28337	3.44506	1.81038	3.79083	5.68308	3.36816	5.10393	3.89166	4.71237
AVESA.00001b.r3.1Ag0000172	0.919755	0.949356	1.49816	3.7838	1.93058	3.55465	5.39535	4.55702	3.74055	1.61286	1.89256	3.72166	2.8484	2.93942	3.72614	5.10257	6.13354	7.91087
AVESA.00001b.r3.1Ag0000173	0	0	0	0	0	0	0	0	0	0	0	0.0347061	0.024177	0	0.0227466	0	0	0
AVESA.00001b.r3.1Ag0000174	21.464	22.5988	41.4065	79.5248	24.0737	59.952	41.5784	30.5601	18.7423	29.842	50.3134	74.65	30.2831	57.0908	123.23	32.4185	49.615	105.151
AVESA.00001b.r3.1Ag0000175	2.85756	1.74012	2.12486	2.99204	2.27295	3.37386	3.51837	3.26702	3.20834	2.50464	2.48024	3.3659	3.43078	4.33151	4.08238	3.6354	3.33114	4.05061
AVESA.00001b.r3.1Ag0000176	0.0187585	0	0	0	0	0	0	0.0386707	0	0.0385854	0	0.0188498	0.026506	0	0	0	0	0
AVESA.00001b.r3.1Ag0000177	0	0	0	0	0	0	0	0	0	0	0	0	0	0	0	0	0	0
AVESA.00001b.r3.1Ag0000178	1.7969	1.43643	1.62448	3.31832	2.33734	2.34747	2.2751	1.48673	1.60307	2.68145	2.86025	2.44113	3.17052	3.59076	3.1313	1.53622	2.95974	2.09778
AVESA.00001b.r3.1Ag0000179	1.24802	1.15955	1.88497	0.428237	0.919167	0.756908	0.471353	0.277956	0.396252	1.44263	1.05235	0.848377	0.585815	1.09148	1.14883	0.515613	0.661403	0.686834
AVESA.00001b.r3.1Ag0000180	0.619295	0.450726	0.543431	1.33689	0.320492	0.677323	1.00868	1.04871	1.22863	2.00505	1.79314	1.76573	1.70181	1.86524	1.18337	2.37006	2.29111	1.6925
AVESA.00001b.r3.1Ag0000181	0.966248	1.31368	0.992029	1.38443	1.40777	1.2568	0.746634	0.757108	0.659715	1.10548	1.78123	1.11614	2.16405	1.61224	1.36349	1.21744	1.15187	0.720584
AVESA.00001b.r3.1Ag0000182	0.731046	0.506357	0.496251	3.6333	2.28829	2.06966	2.48031	2.46386	1.66112	2.1428	2.39895	2.1423	3.41491	3.68138	3.57183	2.87554	3.07213	2.46606
AVESA.00001b.r3.1Ag0000183	0	0	0	0	0	0.0201348	0	0	0	0	0	0	0	0	0.0247779	0	0	0
AVESA.00001b.r3.1Ag0000184	3.03315	2.44249	2.98731	6.42956	7.44986	6.27472	9.16139	11.4352	12.3835	4.25673	6.88003	7.03542	11.4758	11.5951	12.0376	14.263	18.7529	11.5392
AVESA.00001b.r3.1Ag0000185	5.20359	6.50724	5.51415	5.87142	5.53685	5.37508	4.46387	5.39323	5.63345	6.66993	8.36296	8.36624	8.77474	6.50697	9.04158	6.15539	7.70556	5.0385
AVESA.00001b.r3.1Ag0000186	4.26491	4.46551	5.24677	8.62604	8.02815	6.89171	6.61079	6.01328	5.308	5.65803	7.3522	5.27491	4.98147	6.51282	6.73065	4.83328	4.82966	4.00835
AVESA.00001b.r3.1Ag0000187	0.176786	0.513909	0.302128	0.0478849	0.0445679	0	0.149103	0	0.168236	0.401739	0.337223	0.204884	0.238197	0.083947	0.0558597	0	0.0601203	0.0744938
AVESA.00001b.r3.1Ag0000188	3.13298	2.76462	2.48596	0.775376	0.474077	0.840873	1.16572	0.878105	1.51655	2.00715	2.21525	4.07961	0.532379	0.497116	0.505737	0.183653	0.802673	0.429284
AVESA.00001b.r3.1Ag0000189	0.0998693	0.0765492	0.237364	0.532085	0.427266	0.296192	0.0989289	0.175323	0.343532	0.443227	0.366007	0.304076	0.5616	0.848545	0.323307	0.330995	0.322513	0.174348
AVESA.00001b.r3.1Ag0000190	0.748998	0.515384	0.604	0.985796	0.733994	0.648356	1.18965	0.930184	0.917731	1.08101	2.32928	2.15908	1.7588	2.19098	1.97671	1.11907	1.5671	2.31184
AVESA.00001b.r3.1Ag0000191	1.00076	1.04513	1.28332	1.18707	1.08232	1.08038	1.24091	0.95467	1.32253	1.21056	1.71725	1.22658	1.1262	1.06605	1.1242	0.99268	1.02085	0.799045
AVESA.00001b.r3.1Ag0000192	0.535442	0.368907	0.681902	3.11248	3.08948	1.59038	1.18213	1.18059	1.02783	3.79704	2.66738	3.39332	0.426815	4.06825	0.282261	2.44184	2.77282	0.502113
AVESA.00001b.r3.1Ag0000193	0	0	0	0.0378986	0.0371142	0.0660083	0	0	0	0.0341571	0.0367606	0	0	0.0426511	0.122488	0.0835288	0	0
AVESA.00001b.r3.1Ag0000194	1.06768	0.713264	1.21881	1.30983	1.59648	1.61084	1.63637	2.07027	1.63006	2.57425	4.11965	4.34468	3.55025	3.48918	3.69592	2.90493	3.84613	4.13858
AVESA.00001b.r3.1Ag0000195	2.15892	2.03213	3.31016	4.29054	3.57028	5.49581	4.36455	3.91904	2.07619	8.58468	6.83318	6.76787	6.59264	5.503	5.7129	5.8883	6.53691	7.77764
AVESA.00001b.r3.1Ag0000196	0	0	0	0	0	0	0	0	0	0	0	0	0.021518	0	0	0	0	0.0287256
AVESA.00001b.r3.1Ag0000197	0.115981	0.100316	0.385542	0.27661	0.106997	0.573294	0.492568	0.0794741	0.286046	1.07349	0.234401	0.0967357	0.247541	0.322067	0.0945442	0.29327	0.886338	1.58489
AVESA.00001b.r3.1Ag0000198	14.2599	2.70869	14.7461	0.00465884	3.23743	5.24483	1.02e-06	5.24365	1.17e-05	7.42042	0.0723207	17.862	0.00645247	2.95e-05	0.112491	2.44366	8.91952	3.25357
AVESA.00001b.r3.1Ag0000199	63.2222	77.5743	74.224	68.2445	62.3512	48.5082	38.9598	22.4774	30.6456	42.0308	100.484	112.332	75.9145	69.1654	80.9729	20.1823	34.057	21.0963
AVESA.00001b.r3.1Ag0000200	13.2432	13.4465	16.7554	34.2776	27.2376	26.2483	24.4853	24.1836	21.8824	33.1028	37.7032	28.0983	46.5835	43.1089	32.5433	32.1797	33.6453	37.9438
AVESA.00001b.r3.1Ag0000201	27.3796	33.3855	29.6391	36.6992	34.7683	44.7976	17.0251	15.7607	13.8385	37.7795	38.5535	53.546	36.7557	40.1374	54.2991	29.9388	25.5608	37.3998
AVESA.00001b.r3.1Ag0000202	19.133	10.6233	10.3796	20.1549	19.2529	27.3905	32.4952	25.8419	23.6599	35.153	20.1972	11.6072	22.2991	17.4698	16.3676	29.7591	21.4878	26.1699
AVESA.00001b.r3.1Ag0000203	0.25828	0.187725	0.363236	0	0	0.217416	0.0359637	0.0968198	0.0876158	0.0380668	0.0694397	0.148039	0.0259522	0.0802583	0.117452	0.0615762	0.144217	0.359787
AVESA.00001b.r3.1Ag0000204	4.33732	4.23264	3.71231	1.76837	1.73	2.59824	1.00801	1.29619	1.04198	5.818	7.3883	6.47029	2.73188	4.52559	3.24594	1.93276	1.52752	1.7931
AVESA.00001b.r3.1Ag0000205	7.26922	7.34045	8.63719	18.1803	15.2881	13.6635	10.2011	10.6304	9.0389	8.34228	11.1035	7.44392	11.9825	13.5084	12.0732	9.95042	10.0452	9.59656
AVESA.00001b.r3.1Ag0000206	180.715	197.902	165.141	342.323	316.221	313.409	230.287	219.63	200.393	405.958	366.73	333.497	451.012	440.283	366.587	351.809	332.347	288.348
AVESA.00001b.r3.1Ag0000207	25.6057	23.1316	26.9571	62.3276	53.1252	39.9496	20.889	20.7341	17.6534	45.0123	41.5428	33.5155	54.339	49.6778	48.7025	30.6204	27.7219	25.6313
AVESA.00001b.r3.1Ag0000208	2.90289	2.89668	2.3999	4.23355	4.78676	3.581	4.30278	3.81319	4.68352	1.92751	2.32988	2.13075	3.07642	2.05892	2.41731	2.13788	3.15476	1.86567
AVESA.00001b.r3.1Ag0000209	10.0011	7.62176	10.5031	20.7467	15.8668	14.311	9.82452	8.12197	6.67251	14.6269	19.1546	22.9419	17.4997	19.4088	18.5391	14.2599	14.0859	12.8331
AVESA.00001b.r3.1Ag0000210	35.2731	32.5171	27.0446	22.0259	17.0814	7.97644	34.6355	32.02	19.7162	88.3504	137.758	142.895	13.527	22.5379	18.4757	64.5313	53.1896	115.457
AVESA.00001b.r3.1Ag0000211	0.654804	0.561694	0.761411	1.41608	1.03038	1.21404	1.0757	1.19222	1.73832	0.784489	1.2154	1.12253	1.66273	1.49676	2.0092	1.2499	1.71869	1.93171
AVESA.00001b.r3.1Ag0000212	2.18697	1.58093	2.04876	4.36755	3.26831	3.20953	3.48294	3.74679	4.00471	3.75431	4.27295	2.81167	5.54611	5.83387	4.03966	3.69891	4.37771	4.46616
AVESA.00001b.r3.1Ag0000213	1.80385	1.54198	1.99139	5.35839	4.31323	4.46784	4.34111	4.03085	2.68315	4.86705	4.50039	3.85168	6.42152	6.86402	6.90395	6.26003	5.59304	11.7088
AVESA.00001b.r3.1Ag0000214	0	0	0	0	0	0	0	0	0	0	0.0220008	0	0.0281842	0	0	0	0	0
AVESA.00001b.r3.1Ag0000215	0.644911	0.665049	0.518365	0.303516	0.123312	0.176067	0.153848	0.139227	0.204288	0.43342	0.415552	0.4109	0.125392	0.225934	0.162532	0.110852	0.245918	0.0873326
AVESA.00001b.r3.1Ag0000216	5.78156	6.33375	6.09052	8.35109	7.83862	7.00481	7.57682	7.69157	7.39518	5.72003	6.74617	7.89211	8.04204	9.74748	10.3504	8.92979	9.56189	9.83885
AVESA.00001b.r3.1Ag0000217	0	0.0201795	0	0	0	0	0	0	0	0.886135	1.17531	1.1277	0.759014	0.660458	1.02215	0.353101	0.601873	0.426001
AVESA.00001b.r3.1Ag0000218	0.95898	0.954481	0.610733	1.78947	1.31459	1.17847	1.48758	1.56185	1.30363	1.75832	1.39241	1.2107	1.81452	2.18901	1.80034	1.86261	1.82813	1.33921
AVESA.00001b.r3.1Ag0000219	0.571388	0.580268	0.341867	3.55154	2.21063	2.91306	1.8091	2.24881	2.01685	2.1849	2.88092	1.45702	4.93903	4.12144	4.19519	4.33206	4.11515	3.18759
AVESA.00001b.r3.1Ag0000220	0.0505311	0	0	0.219154	0.331979	0.150831	0.294745	0.0531254	0.794017	0.521432	0.445288	0.246057	0.937044	0.650592	0.369744	0.630453	1.27399	1.35318
AVESA.00001b.r3.1Ag0000221	0	0	0	0	0	0	0.073209	0	0	0.0388501	0	0	0	0	0	0	0	0.248693
AVESA.00001b.r3.1Ag0000222	4.08098	3.65458	5.21624	11.1987	9.90111	8.14391	7.68161	8.88958	7.67595	6.14647	5.83381	6.42821	13.6508	13.2731	13.1967	9.21003	9.55462	8.05243
AVESA.00001b.r3.1Ag0000223	0.937212	0.107075	0.987035	0.605886	0.750673	0.522923	0.721754	0.0772679	0.913791	0.896449	1.60855	0.915076	0.931926	0.154528	0.172451	1.09834	0.181315	1.41157
AVESA.00001b.r3.1Ag0000224	0.967341	1.05755	0.870964	0.830824	1.39291	0.912404	0.731258	0.830262	1.03062	0.907141	1.15081	0.866567	1.52156	1.09149	1.2484	0.926267	0.789695	0.810824
AVESA.00001b.r3.1Ag0000225	7.72476	6.11373	8.56307	8.04216	5.98024	5.18552	3.95311	4.15772	4.42103	9.29847	9.39197	8.17728	5.53056	6.9848	5.4608	4.63939	4.82254	5.97335
AVESA.00001b.r3.1Ag0000226	92.771	76.2465	78.9934	113.851	92.5435	63.2753	63.5594	71.8667	86.0802	123.816	170.334	181.908	204.138	175.613	173.108	133.147	95.5009	93.2208
AVESA.00001b.r3.1Ag0000227	27.448	29.6518	28.0363	16.0307	14.3362	9.95352	7.53164	7.49686	8.86742	19.9394	27.5984	28.3963	10.6512	8.35039	10.0865	4.44907	6.92446	8.45101
AVESA.00001b.r3.1Ag0000228	3.58875	3.60556	3.6282	8.26905	8.13201	6.34169	6.93877	7.84802	7.93878	4.44977	5.41965	4.89107	8.93548	8.66317	7.00632	6.74476	7.34943	5.09039
AVESA.00001b.r3.1Ag0000230	0	0	0	0	0	0	0	0	0	0.0429911	0	0	0	0	0	0	0	0
AVESA.00001b.r3.1Ag0000231	0.0199127	0	0.0179524	0	0.0223786	0.0198726	0	0.0521882	0	0.0305601	0.037326	0	0	0	0.0739115	0.100224	0.0459519	0.026141
AVESA.00001b.r3.1Ag0000232	0.829765	0.997379	0.773646	1.28412	1.35525	0.818893	0.721475	0.891993	1.00254	0.623329	1.37174	1.02027	1.08725	1.37034	1.32229	0.747676	0.782572	0.818565
AVESA.00001b.r3.1Ag0000233	0.0774888	0.0580338	0.25017	0.0842624	0	0	0	0.0264423	0.259605	0.0797589	0	0.0761941	0.109637	0.0329925	0	0	0	0
AVESA.00001b.r3.1Ag0000234	10.1153	12.9823	8.87955	5.62461	7.44786	7.10594	1.47789	1.67566	1.25485	5.58063	7.55004	6.62397	6.04919	5.57805	6.70517	1.48147	1.43178	1.94915
AVESA.00001b.r3.1Ag0000235	7.09605	9.94915	8.81385	4.93153	6.66281	6.3477	3.2259	2.24949	1.52793	10.8503	4.39797	3.31422	5.66307	6.33594	4.31533	3.63925	3.57658	7.73303
AVESA.00001b.r3.1Ag0000236	0.0771753	0.0710287	0.0832859	0.0891202	0.0691052	0.139329	0.0154281	0.0322225	0	0.0634183	0.0869437	0.0481801	0.0217194	0.117538	0.0566257	0.0386867	0	0.120523
AVESA.00001b.r3.1Ag0000237	0.0251023	0	0	0.108841	0.15886	0.156005	0.0244641	0	0.0281212	0	0.138496	0	0.0356864	0.128936	0.100927	0.0942458	0.0700818	0.165718
AVESA.00001b.r3.1Ag0000238	2.49758	1.58531	2.36013	7.48041	3.96425	3.70205	3.76044	3.44024	2.82989	6.61309	7.67005	5.04609	6.0896	6.72399	5.67226	4.38737	5.15479	4.17154
AVESA.00001b.r3.1Ag0000239	0.0177108	0.020565	0.0158754	0.0991531	0.0695208	0.0302353	0.0532548	0.0561124	0.104734	0.107845	0.0783054	0.0926144	0.0500351	0.158781	0.0928529	0.0446888	0.0991816	0.0697377
AVESA.00001b.r3.1Ag0000240	0	0	0	0	0	0.0765597	0	0	0	0.0797614	0	0.0378788	0	0	0	0	0.0542729	0
AVESA.00001b.r3.1Ag0000241	4.14077	3.33925	4.74592	8.34663	6.81519	5.35018	5.55791	6.03855	5.41561	6.73665	8.25619	5.90085	9.08119	9.65826	9.58365	7.70371	8.40918	6.84176
AVESA.00001b.r3.1Ag0000242	0.05258	0.0277796	0.0111628	0.14251	0.0574095	0.026111	0.0124527	0.0519183	0.0785135	0.0843271	0.249633	0.25635	0.122625	0.0335823	0.103342	0.187191	0.124672	0.157883
AVESA.00001b.r3.1Ag0000243	0.0172215	0.0207858	0.0982451	0.298134	0.214384	0.190284	0.190613	0.205328	0.28973	0.0353984	0.0943518	0.0724416	0.194246	0.219704	0.0637496	0.129963	0.120834	0.045125
AVESA.00001b.r3.1Ag0000244	0.142139	0.0467363	0.0907842	0.254081	0.113254	0.22199	0.444024	0.127463	0.513742	0.270169	0.199976	0.250084	0.257384	0.232271	0.371486	0.710252	0.876094	0.584106
AVESA.00001b.r3.1Ag0000245	0.10668	0.160723	0.160965	0.592628	0.625075	0.882626	2.68803	1.84721	1.61645	0.701227	1.17733	0.555941	2.11411	2.38714	1.65111	1.40488	1.48215	1.06252
AVESA.00001b.r3.1Ag0000246	1.40341	1.27919	1.04706	1.46094	1.61108	1.70414	1.30248	1.49208	1.88273	2.73888	3.77453	2.9778	1.98776	2.25004	2.23332	2.13967	1.88877	1.72361
AVESA.00001b.r3.1Ag0000247	4.49419	3.68107	5.21504	10.9542	8.03143	6.04441	5.33913	5.25498	6.14339	9.79508	13.2047	14.3061	11.9323	11.3274	9.53451	7.89645	9.89741	10.8102
AVESA.00001b.r3.1Ag0000248	0.0830251	0.188418	0.114619	0.385391	0.243043	0.40077	0.504765	0.569919	0.398831	0.344673	0.407402	0.536803	0.586809	0.70997	0.833969	0.887617	0.779667	0.784442
AVESA.00001b.r3.1Ag0000249	0.0317984	0	0.0282499	0	0	0	0	0	0	1.15144	0.457642	0.573571	0.225811	0.0408828	0.116946	0.0398177	0.177834	0.210735
AVESA.00001b.r3.1Ag0000250	0.971815	1.32088	1.04307	2.95823	1.85244	1.23181	2.2391	2.64561	2.02667	3.00859	3.71804	4.1296	3.84805	3.13604	2.68075	3.18529	3.13643	3.65188
AVESA.00001b.r3.1Ag0000251	0.174905	0.202174	0.336203	0.25973	0.252071	0.349548	0.150255	0.158832	0.318643	0.511426	0.274715	0.387927	0.106123	0.0640377	0.277044	0.188849	0.174972	0.329908
AVESA.00001b.r3.1Ag0000252	0.0608432	0.102407	0.0686663	0.338933	0.281554	0.159285	0.323088	0.223316	0.113629	0.150318	0.26625	0.142437	0.0923661	0.24357	0.369644	0.343912	0.647611	0.318487
AVESA.00001b.r3.1Ag0000253	8.30686	9.16113	9.41229	9.9706	11.8871	9.24245	8.64298	8.16808	9.93134	7.50963	10.8012	11.2041	8.33325	7.75085	8.33226	5.04951	6.61386	5.85038
AVESA.00001b.r3.1Ag0000254	1.92538	2.46156	2.30839	3.53625	3.38853	2.85532	2.86435	3.52792	2.85002	2.50415	3.456	2.63429	3.60895	4.66698	4.35525	3.80237	4.13562	3.17397
AVESA.00001b.r3.1Ag0000255	0.0230777	0	0.102747	0.0785837	0.0256434	0.0228973	0.0228268	0.0724083	0.0264703	0.165796	0.20404	0.165066	0.359997	0.20669	0.141159	0.115724	0.199601	0.151548
AVESA.00001b.r3.1Ag0000256	1.48225	1.27228	1.02555	0.696119	0.547416	0.608963	0.56736	0.850541	0.689063	1.0967	0.776666	0.600353	0.18216	0.402746	0.274407	0.355941	0.583132	0.559845
AVESA.00001b.r3.1Ag0000257	1.5676	1.20087	1.58967	1.86662	2.19778	2.02303	2.69078	1.72988	2.12889	1.90357	2.57576	2.81682	3.1377	3.48423	2.47492	3.11427	3.32438	4.02588
AVESA.00001b.r3.1Ag0000258	7.84182	7.90715	7.40196	4.96071	5.51884	5.50899	4.51136	4.72684	5.28567	5.1447	6.97685	6.36859	4.85034	5.51226	4.96467	4.46727	4.99822	3.56601
AVESA.00001b.r3.1Ag0000259	0.7924	0.682528	0.970073	2.57702	1.90787	1.63242	1.40342	1.96061	1.73511	1.56007	1.45535	1.28941	2.64354	3.0443	3.33645	1.90058	2.03231	1.55281
AVESA.00001b.r3.1Ag0000260	4.30395	3.74925	3.90806	4.70951	3.68619	5.19538	5.03447	4.47718	5.30813	4.68571	6.72011	7.82447	5.55573	5.1495	6.57546	5.19056	7.8064	8.08684
AVESA.00001b.r3.1Ag0000261	13.502	14.1617	13.059	11.1362	10.0891	8.4234	8.05203	6.24496	7.71617	27.1483	32.2671	32.0061	22.2713	21.1506	21.4885	17.7425	18.3908	17.2479
AVESA.00001b.r3.1Ag0000262	9.11216	7.91872	8.28453	9.43657	7.567	9.384	7.63847	8.0499	8.26374	7.47969	8.79902	8.57903	7.57927	7.66713	8.77632	8.19244	7.5979	8.91793
AVESA.00001b.r3.1Ag0000263	3.28595	3.50694	4.3625	7.48427	4.89804	5.31502	6.01757	4.80628	4.32583	6.64963	6.6604	4.5109	3.84691	5.9434	7.19681	7.50453	7.47467	6.90863
AVESA.00001b.r3.1Ag0000264	0	0.0489397	0.0126638	0.050312	0	0	0.0280317	0.0294821	0	0	0	0	0.0399095	0.01803	0.0175381	0	0.0196839	0.0557494
AVESA.00001b.r3.1Ag0000265	1.3289	1.71214	1.39541	1.87494	2.0756	1.81202	1.87261	1.27261	1.46155	3.04406	4.8634	4.06688	2.92367	5.01999	3.09566	2.29762	2.9864	4.48466
AVESA.00001b.r3.1Ag0000266	0	0	0	0	0	0	0	0	0	0	0	0	0	0	0	0	0	0
AVESA.00001b.r3.1Ag0000267	28.7811	23.2318	29.6497	108.757	86.832	60.9447	27.1334	34.7749	24.7002	65.0861	72.9022	54.3296	95.0618	88.0441	92.3311	51.47	51.9921	46.1113
AVESA.00001b.r3.1Ag0000268	21.757	22.6105	20.8943	26.3408	20.1286	22.6183	31.9017	29.5402	32.0694	12.7317	13.8724	17.4095	11.488	11.8121	13.7253	11.6595	15.28	12.8979
AVESA.00001b.r3.1Ag0000269	1.0827	1.03179	0.869751	2.05898	1.34021	1.34234	1.5271	1.28055	1.33932	1.72036	2.45424	1.7146	3.26461	3.37702	3.34516	2.45587	3.25643	3.46593
AVESA.00001b.r3.1Ag0000270	0.12165	0.110979	0.129604	0.298118	0.175482	0.180757	0.10785	0.0502453	0.113634	0.300608	0.389215	0.428499	0.223014	0.310427	0.28188	0.106673	0.270918	0.127571
AVESA.00001b.r3.1Ag0000271	0.707389	0.676148	0.404256	0.481935	1.02387	0.586038	0.646036	0.839207	0.585043	0.794834	1.36375	1.52764	1.08169	1.48772	1.51336	0.539587	0.743505	0.815371
AVESA.00001b.r3.1Ag0000272	1.60294	1.37444	1.19957	4.56113	4.29566	3.1096	2.61309	2.91852	1.86851	3.22352	3.8421	1.57127	4.42201	4.00271	3.31104	3.39432	3.42652	3.00093
AVESA.00001b.r3.1Ag0000273	16.0972	18.1538	19.5971	12.7842	13.5759	12.3046	9.59086	7.83013	7.90521	18.2736	16.8913	15.8734	11.1056	10.0774	10.2826	8.47858	7.28561	6.80488
AVESA.00001b.r3.1Ag0000274	0.464317	0.430711	0.303715	0.830123	0.797312	0.512759	1.10287	0.952942	1.04675	0.511394	1.11568	0.578138	0.793849	1.033	0.632661	0.95341	0.743167	0.844942
AVESA.00001b.r3.1Ag0000275	47.8208	47.7437	43.1388	19.3082	16.3068	24.1806	16.2332	15.3144	17.027	22.682	23.8243	26.6777	11.4283	13.1222	19.7754	12.8263	15.8454	16.3618
AVESA.00001b.r3.1Ag0000276	8.52838	7.50951	10.7275	18.9392	15.3366	13.6246	10.1933	10.446	9.64765	11.1727	12.4935	12.9259	15.3008	18.3225	15.6246	10.9234	13.2723	13.1617
AVESA.00001b.r3.1Ag0000277	239.127	237.762	224.083	32.0378	59.6932	81.8421	86.4068	89.195	99.9733	133.886	122.191	128.528	35.6309	33.1642	53.1484	59.5908	58.9509	54.7409
AVESA.00001b.r3.1Ag0000278	0.0992336	0.0364055	0.122439	0.507301	0.167303	0.171674	0.309193	0.193955	0.35177	0.0298931	0.209162	0.0928767	0.0704932	0.0697315	0.0613073	0.0312912	0.0694455	0
AVESA.00001b.r3.1Ag0000279	0.316006	0.498058	0.368094	1.1778	0.684043	0.822451	0.91346	0.726763	0.696489	0.318853	0.316832	0.204505	0.519098	0.308353	0.428776	0.242481	0.268874	0.229965
AVESA.00001b.r3.1Ag0000280	0.454023	0.505387	0.509797	1.11739	0.937441	1.09888	1.26336	1.05771	0.992499	1.11995	1.29285	0.978986	1.73176	1.94096	2.2202	1.52912	1.2349	1.08146
AVESA.00001b.r3.1Ag0000281	0.0901065	0.225626	0.142689	0.317812	0.178784	0.15847	0.0912295	0.178753	0.14513	0.173244	0.173579	0.0476041	0.0319386	0.0575991	0.0139074	0.0427117	0.173683	0.0591939
AVESA.00001b.r3.1Ag0000282	0.811306	1.32433	1.15055	2.07647	1.61089	1.89631	1.29009	1.40737	1.7026	1.08514	2.10301	2.17784	2.26596	1.44937	1.68541	1.02757	1.62428	0.923085
AVESA.00001b.r3.1Ag0000283	0	0	0	0	0	0	0	0	0.172608	0.32508	0.0696165	0.155986	0.0897431	0.0808464	0	0.0792167	0.353544	0.418498
AVESA.00001b.r3.1Ag0000284	1.31974	1.38753	1.7115	2.57156	2.65446	3.25678	1.67989	2.11286	1.96407	2.40402	3.41722	1.86929	3.23378	4.04717	3.17004	2.27558	2.55493	2.00081
AVESA.00001b.r3.1Ag0000285	3.71919	4.21075	3.57478	2.85952	2.81587	2.96947	2.95403	3.0991	3.03155	6.3165	7.96492	5.76851	4.65493	4.04919	4.03491	4.54918	4.15038	4.96184
AVESA.00001b.r3.1Ag0000286	7.85371	7.13489	8.65453	9.54309	7.48232	7.20073	5.43657	4.36257	4.1025	9.11302	7.38304	7.74689	6.30997	10.0295	7.57391	5.76892	5.475	5.68321
AVESA.00001b.r3.1Ag0000287	5.34839	5.17093	5.27969	8.36229	9.33703	10.9195	10.0508	8.88057	10.3543	9.74775	9.36958	9.22569	10.6048	9.87708	10.654	9.52999	12.0276	10.6968
AVESA.00001b.r3.1Ag0000288	0.812897	0.468777	1.13518	9.50508	1.94929	14.7403	39.4238	27.6035	16.9858	29.3992	4.43253	2.2151	4.4966	10.4379	6.48848	89.9527	40.0327	96.7846
AVESA.00001b.r3.1Ag0000289	0.28589	0.685076	0.555176	1.08361	0.422111	0.752852	1.31824	1.25351	2.68801	2.99949	2.33954	3.37678	1.56209	1.69402	2.26756	1.62688	2.41966	2.10125
AVESA.00001b.r3.1Ag0000290	0.0343771	0	0.0213158	0.0403287	0.0192645	0	0.0172391	0.0180254	0.0731006	0.0362996	0.0381925	0.0433736	0	0.0677601	0.10859	0.0901051	0.0478992	0.0683118
AVESA.00001b.r3.1Ag0000291	0.84886	0.714786	0.807079	1.02081	0.647778	0.790483	0.809933	0.803314	0.828434	0.131355	0.231198	0.275381	0.279531	0.145354	0.191247	0.053618	0.109373	0.0558054
AVESA.00001b.r3.1Ag0000292	0.19026	0.184098	0.442322	0.591468	0.536179	0.73059	0.821155	0.952965	0.589567	0.766316	0.878501	0.881563	0.720025	1.46215	1.56519	1.98746	1.90197	2.35018
AVESA.00001b.r3.1Ag0000293	3.42882	3.50148	3.39176	12.0682	8.66227	8.09264	6.55243	6.83608	7.54334	8.95819	10.0638	5.55857	10.7913	12.7452	10.9034	11.1752	12.9234	9.5829
AVESA.00001b.r3.1Ag0000294	2.50739	2.79535	3.22792	4.55414	4.52271	4.78406	5.39633	4.04614	3.52525	3.63356	3.86411	3.35376	4.19572	5.20319	4.67443	4.50851	5.28179	7.18323
AVESA.00001b.r3.1Ag0000295	0.0458759	0.0413859	0.112247	0.114112	0.244589	0.102452	0.153456	0.0454612	0.0542813	0.0790437	0.252665	0.117343	0.319628	0.150815	0.123596	0.248086	0.161205	0.318632
AVESA.00001b.r3.1Ag0000296	0.380582	0.209723	0.114224	1.15316	0.702828	0.734514	0.2818	0.797653	0.485796	0.267983	0.399191	0.218478	0.680243	0.771031	0.890067	0.18059	0.289833	0.352364
AVESA.00001b.r3.1Ag0000297	0	0	0	0	0	0	0	0	0	0	0	0	0	0	0	0	0	0
AVESA.00001b.r3.1Ag0000298	0	0	0	0.0351645	0.0518082	0.0308368	0.0464617	0.0323818	0.0178196	0.0158995	0	0	0	0	0.0494304	0	0	0
AVESA.00001b.r3.1Ag0000299	0	0.0149124	0	0	0	0	0	0	0	0	0	0	0.0366627	0.0165286	0	0	0	0.0339727
AVESA.00001b.r3.1Ag0000300	0.213723	0.38373	0.12278	0.795453	1.00252	0.735978	0.509689	0.532933	0.498117	0.699879	0.686318	0.59025	0.936588	1.12195	0.984188	0.515617	0.651752	0.408518
AVESA.00001b.r3.1Ag0000301	0	0	0.0200106	0.0501458	0	0	0	0	0	0.187352	0.0501443	0.0902991	0.0968214	0.0581701	0.08308	0	0	0.029945
AVESA.00001b.r3.1Ag0000302	2.95146	2.98604	2.27583	3.17844	2.87416	3.66518	3.46465	2.93934	2.35117	19.6858	21.5016	16.9892	18.4082	19.9329	16.8573	16.4813	17.606	15.9615
AVESA.00001b.r3.1Ag0000303	0.344164	0.302929	0.390543	1.08782	1.17207	0.697428	0.421663	0.79736	0.733258	0.980899	0.847633	0.893389	1.23631	1.6424	1.28467	1.31041	1.1818	0.896444
AVESA.00001b.r3.1Ag0000304	1.53203	1.35365	1.70164	2.97631	2.73914	2.45374	2.54701	2.18161	3.1001	1.85001	2.35354	2.67334	2.42037	3.29549	2.90186	2.59043	3.14723	2.60727
AVESA.00001b.r3.1Ag0000305	3.22741	3.68687	3.45981	3.02109	2.86469	2.56202	3.7444	2.88531	3.35996	3.79974	3.73604	3.37958	2.1757	2.38851	2.86565	3.838	3.95453	3.51005
AVESA.00001b.r3.1Ag0000306	6.68993	6.9066	6.87045	13.1203	11.1261	11.2323	9.77753	10.7067	10.4762	8.07172	9.09475	7.99342	13.9273	15.3499	15.14	10.5089	11.299	10.9045
AVESA.00001b.r3.1Ag0000307	0	0	0.0223843	0.0579033	0.0282632	0.0501763	0	0.0261852	0	0	0	0.0572665	0.0357336	0	0	0	0	0.0328364
AVESA.00001b.r3.1Ag0000308	2.92528	3.04613	2.34221	5.37869	5.32801	5.30424	4.59307	3.67104	4.02765	3.61088	3.6578	3.73053	4.61935	5.76602	5.0379	4.97459	3.50638	3.55187
AVESA.00001b.r3.1Ag0000309	0.569692	1.02647	0.675457	2.31883	2.67586	2.04623	1.17673	1.05134	1.72786	2.34573	2.223	1.47919	2.6306	1.94318	2.39913	1.13486	1.74311	1.45673
AVESA.00001b.r3.1Ag0000310	1.30061	1.12221	1.55438	3.5533	2.61322	3.08256	2.25325	1.77322	2.24831	2.12457	3.40142	3.59001	3.80502	3.39338	3.79905	1.77687	2.59876	3.06584
AVESA.00001b.r3.1Ag0000311	0	0.0140806	0.0108569	0	0.0548438	0	0.0244479	0.0128493	0	0.0203387	0	0.0441525	0.0511303	0	0	0.0538563	0.0186793	0
AVESA.00001b.r3.1Ag0000312	6.28094	9.09806	6.98301	11.8794	9.34307	9.82579	8.47366	10.4711	9.38905	9.61791	10.3122	8.27157	10.5987	11.7197	10.4988	12.4411	12.9214	10.157
AVESA.00001b.r3.1Ag0000313	1.592	1.48769	1.25227	1.22801	0.815419	1.18012	1.0534	1.0674	1.3983	1.98928	1.39175	1.79287	0.956959	0.908663	0.739914	1.51424	1.26641	1.48291
AVESA.00001b.r3.1Ag0000314	3.23907	4.24391	3.59617	6.30527	5.64808	5.0447	5.01327	5.97603	5.46935	3.67483	6.1651	4.88081	6.51718	8.04087	8.15825	7.06617	6.88819	5.45227
AVESA.00001b.r3.1Ag0000316	1.37515	1.6426	1.45055	3.11646	2.43631	2.33451	3.98489	3.57475	4.81539	2.30129	1.68386	2.23031	2.56118	2.87072	3.15682	3.02047	3.52148	4.63446
AVESA.00001b.r3.1Ag0000317	0.193819	0.258004	0.0972277	0.347459	0.456573	0.421259	0.454362	0.496926	0.368491	0.558406	0.649759	0.302253	0.902584	0.678584	1.11137	0.592874	0.99414	0.552547
AVESA.00001b.r3.1Ag0000318	0	0	0	0.0161683	0	0	0	0	0	0	0	0	0	0.0537385	0.0172496	0	0	0.01842
AVESA.00001b.r3.1Ag0000319	0.139035	0.0584059	0.0523862	0.256579	0.478548	0.134576	0.212845	0.242896	0.258543	0.720758	0.461714	0.237704	0.426736	0.45622	0.341123	0.363176	0.423061	0.27622
AVESA.00001b.r3.1Ag0000320	0.226379	0.746174	0.557598	1.15518	2.27505	1.46975	0.498005	1.20555	1.35678	2.60087	0.882597	0.999879	2.35697	1.1904	2.27125	1.92443	0.933804	1.15872
AVESA.00001b.r3.1Ag0000321	0.162254	0.0310045	0.241524	0.399589	0.180777	0.188497	0.160952	0.310869	0.248223	0.636616	1.42633	0.525664	1.03291	0.752948	0.560629	0.575005	0.674489	0.530702
AVESA.00001b.r3.1Ag0000322	0.462572	0.393137	0.311646	1.26737	0.768696	0.828945	0.580194	0.725023	0.779765	0.577262	0.85761	0.791027	1.79345	1.08057	0.811987	0.774565	1.19723	1.02489
AVESA.00001b.r3.1Ag0000323	0.711562	1.05629	0.664979	1.64986	1.3803	1.29223	1.36523	1.32889	1.39312	0.935757	1.66935	0.94599	1.37143	2.01654	1.17562	1.49121	1.44027	1.27336
AVESA.00001b.r3.1Ag0000324	2.78412	2.05541	2.55545	2.74969	3.03163	2.11463	3.87875	4.26513	4.75928	2.12561	3.66044	1.87262	4.30508	4.32914	3.32316	4.56499	4.38636	5.08422
AVESA.00001b.r3.1Ag0000325	0.0179085	0	0	0.0206073	0.0401764	0	0.0935162	0	0.020643	0.0188954	0.0395401	0.0385351	0.0252249	0.0242305	0.136155	0.075995	0.0249406	0
AVESA.00001b.r3.1Ag0000326	9.53375	9.929	10.3836	13.6676	11.6909	12.4727	11.3047	11.6708	11.9821	11.0472	14.1372	10.9469	17.7536	15.0989	14.5824	14.3339	15.7695	16.1061
AVESA.00001b.r3.1Ag0000327	5.36054	4.8985	5.49755	10.2705	8.52293	8.65421	7.07966	6.67254	6.76591	7.29778	11.8943	10.3038	11.0669	11.2421	9.58807	10.1766	10.1842	10.288
AVESA.00001b.r3.1Ag0000328	3.56699	2.69135	2.5542	5.45047	5.22842	5.4528	3.3478	3.20133	4.29191	3.90839	4.85818	5.68126	6.98337	5.91033	6.26	4.29279	3.44726	4.47673
AVESA.00001b.r3.1Ag0000329	0	0	0	0	0	0	0	0	0	0	0	0	0	0.0440183	0	0	0	0
AVESA.00001b.r3.1Ag0000330	5.66256	5.60329	7.03311	6.93829	6.65197	5.85539	7.07326	8.78654	9.19603	7.44631	9.92477	13.0345	9.69507	10.575	9.50451	11.4485	11.9581	12.6901
AVESA.00001b.r3.1Ag0000331	0.161444	0.39391	0.233795	0.36227	0.476234	0.542005	0.130867	0.215394	0.317773	0	0	0	0	0	0	0	0	0
AVESA.00001b.r3.1Ag0000332	0.235834	0.202929	0.118348	0.1514	0.114962	0.175564	0.102545	0.199616	0.152014	0.181223	0.195474	0.303544	0.1873	0.244775	0.34397	0.223	0.102796	0.11591
AVESA.00001b.r3.1Ag0000333	0.37524	0.67879	0.470195	0.894266	0.970667	0.721835	0.826906	0.817102	0.836769	1.69877	1.33282	0.823432	1.08989	1.25953	1.38575	0.976515	0.900341	0.681866
AVESA.00001b.r3.1Ag0000334	1.53842	0.614354	0.811404	1.54185	1.4432	1.43442	1.48161	1.8319	2.11665	3.57454	1.84205	2.11155	1.61253	1.5779	2.0707	2.6327	2.12807	2.20872
AVESA.00001b.r3.1Ag0000335	37.8201	32.2456	34.2357	30.8307	27.0553	33.0543	30.596	29.1478	30.2448	30.114	37.0886	34.8147	32.766	34.9926	35.7442	28.5695	30.1394	28.3082
AVESA.00001b.r3.1Ag0000336	3.20125	3.22696	2.98372	4.51754	5.33033	4.9965	4.85286	4.02771	4.50483	3.7809	4.75238	3.93583	4.34882	5.67384	4.80407	6.02227	5.92399	10.1101
AVESA.00001b.r3.1Ag0000337	0.167621	0.063955	0.159904	0.290569	0.259665	0.283064	0.323082	0.363883	0.236955	1.96516	0.155932	0.238781	0.355022	0.39374	0.372906	3.3707	1.33673	8.2827
AVESA.00001b.r3.1Ag0000338	0.904542	1.09445	1.67792	3.06131	2.11657	2.33621	2.07855	1.92571	2.70435	1.72421	1.51739	1.79075	2.28172	2.67417	2.10218	1.78854	2.42557	3.70312
AVESA.00001b.r3.1Ag0000339	7.21198	7.49703	6.89569	5.17642	6.70937	3.6629	9.48603	8.97533	9.2518	6.02406	8.77269	8.52183	8.43811	6.52413	7.86686	12.092	13.8304	14.2276
AVESA.00001b.r3.1Ag0000340	0.656918	0.678743	0.482203	0.532532	0.480435	0.499943	0.34389	0.254896	0.430647	1.4189	1.55246	1.51259	0.809485	0.365527	0.755675	0.792009	0.739193	1.14548
AVESA.00001b.r3.1Ag0000341	0.410407	0.410296	0.847486	0.149295	0.101774	0.23472	0.135324	0.174129	0.278399	0.20397	0.261103	0.70984	0.179948	0.171156	0.217016	0.158865	0.0829834	0.558731
AVESA.00001b.r3.1Ag0000342	11.4711	11.1231	12.6372	25.0823	20.9276	18.593	17.2462	17.5722	18.9669	16.2342	19.216	21.2673	25.7325	24.6543	25.7111	21.1495	25.1769	23.1938
AVESA.00001b.r3.1Ag0000343	4.92715	4.13811	5.97596	10.8458	8.80679	9.51085	7.58078	8.13055	8.04268	9.32421	10.2653	7.78447	14.1113	13.96	11.5447	11.4744	11.6741	10.1989
AVESA.00001b.r3.1Ag0000344	6.45025	6.00383	7.6784	12.8868	10.3497	12.0434	11.5652	12.5327	12.5152	8.44351	13.105	12.8994	12.2637	13.3987	15.8079	14.5403	15.134	16.362
AVESA.00001b.r3.1Ag0000345	4.57598	5.04478	5.81413	8.56351	7.13275	7.3174	10.7869	9.03998	8.99305	0.197616	0.525415	0.627876	0.176057	0.40602	0.533536	0.408708	0.246138	0.347865
AVESA.00001b.r3.1Ag0000346	0.0275167	0.0319762	0.0246198	0.0645521	0.0309479	0.0284279	0.0829508	0.0292049	0.0320804	0.256656	0	0.057834	0.0773444	0.367947	0.101169	0.103461	0	0.0358355
AVESA.00001b.r3.1Ag0000347	34.343	28.9378	35.1792	51.9322	42.6138	36.4409	21.6144	23.3828	19.9049	47.2244	48.1866	24.9115	43.5975	48.2938	41.0381	23.7518	26.0062	24.7491
AVESA.00001b.r3.1Ag0000348	1.78827	1.85009	2.21632	4.46531	5.02865	4.28428	3.09832	3.25506	3.41975	3.1063	4.2623	4.30613	5.30675	5.29147	5.75469	4.4792	5.16796	3.96698
AVESA.00001b.r3.1Ag0000349	7.36322	7.05223	6.8611	9.77924	7.72832	9.41218	8.46003	8.86992	8.58325	7.64732	11.3557	8.23667	12.409	12.8052	13.3308	9.04233	10.8471	10.1887
AVESA.00001b.r3.1Ag0000350	3.33312	2.34972	3.54769	5.60492	4.05752	3.78633	5.02319	4.76104	4.10471	4.95283	6.5566	5.60655	7.68411	7.12501	6.4511	6.71698	7.35879	7.73413
AVESA.00001b.r3.1Ag0000351	0.286726	0.432384	0.152434	0.295371	0.343156	0.186129	0.272893	0.232324	0.295567	0.88314	0.741919	0.602089	0.765605	0.539972	0.894968	0.256292	0.590741	0.400157
AVESA.00001b.r3.1Ag0000352	0.104895	0.171702	0.170778	0.21614	0.188878	0.294274	0.549677	0.311012	0.416096	0.129312	0.374472	0.419722	0.35514	0.615376	0.594032	0.370248	0.849036	0.522547
AVESA.00001b.r3.1Ag0000353	39.9936	36.8521	40.3167	53.8009	40.2752	41.5686	59.6077	63.778	66.6117	43.4437	53.7064	46.7054	52.4042	54.9763	60.9835	77.3626	84.2936	83.6359
AVESA.00001b.r3.1Ag0000354	0.175261	0.326453	0.101363	0.169176	0.122217	0.145258	0.130115	0.108083	0.217044	0.0696562	0.197454	0.0562859	0.0491834	0.125615	0.140683	0	0.0699796	0.0337063
AVESA.00001b.r3.1Ag0000355	0.0324517	0.0493664	0.101788	0.0489929	0.115227	0.074699	0.0558664	0.0253734	0.092966	0.0272987	0.0594925	0.0502164	0.155801	0.145927	0.151256	0.0918642	0.106116	0.103451
AVESA.00001b.r3.1Ag0000356	4.46755	4.209	6.13753	7.47834	8.25352	6.34238	5.02047	4.06588	4.45479	7.84431	9.74095	5.96066	8.58991	7.17105	7.50487	5.27832	4.9738	4.35233
AVESA.00001b.r3.1Ag0000357	0	0	0	0	0	0	0	0	0	0	0	0	0	0	0	0	0	0
AVESA.00001b.r3.1Ag0000358	0.146067	0.162676	0.109046	0.190659	0.218235	0.154202	0.220805	0.113601	0.179279	0.449957	0.454005	0.489191	0.438404	0.406447	0.589876	0.201738	0.317529	0.289923
AVESA.00001b.r3.1Ag0000359	0.434817	0.393139	0.63124	1.05415	0.792981	1.38854	1.51999	1.5365	1.4419	0.664007	0.841495	0.757085	1.06508	1.35328	1.04007	1.23072	1.53249	1.18666
AVESA.00001b.r3.1Ag0000360	1.8501	1.81632	2.7651	4.45585	3.87672	2.97165	1.73445	1.41753	1.73934	7.18425	7.9552	4.50361	6.05328	4.77509	3.84797	3.52374	3.79381	3.26141
AVESA.00001b.r3.1Ag0000361	0.414681	0.507536	0.499156	0.595687	0.880021	0.729594	0.937348	1.07852	1.30281	0.497149	0.824649	1.22039	1.22004	0.887502	0.980347	0.857599	0.813854	1.16507
AVESA.00001b.r3.1Ag0000362	9.23965	8.49246	8.91151	13.5197	9.98485	10.165	6.12661	6.9208	6.18882	11.2514	14.1684	9.99687	13.1432	13.0939	12.1869	10.1366	8.81733	6.59389
AVESA.00001b.r3.1Ag0000363	0.0434305	0.06907	0.0973164	0.100952	0.121237	0.0953628	0.164543	0.0458239	0.126064	0.283546	0.216992	0.269756	0.216473	0.138735	0.106235	0.161657	0.0605418	0.0588992
AVESA.00001b.r3.1Ag0000364	0.0428144	0.0534365	0.0525541	0.0807542	0.046591	0.0413747	0.0512902	0.0464676	0.117257	0.0701372	0.0151642	0	0	0.017629	0.035957	0.0173126	0.0383524	0.0179953
AVESA.00001b.r3.1Ag0000365	74.6427	75.6061	76.8276	41.8316	42.4068	44.2218	34.2217	40.4336	39.2259	67.5157	69.1303	46.2282	40.2364	35.1352	36.4125	35.7785	33.711	29.9171
AVESA.00001b.r3.1Ag0000366	0	0	0.0162299	0	0	0.0364354	0.0546427	0.0382776	0	0	0.0599401	0.0376832	0	0.0699041	0.0223788	0.114218	0.0507152	0.0712897
AVESA.00001b.r3.1Ag0000367	5.29396	6.0981	5.9832	8.40475	7.10241	6.73165	5.23386	5.80868	6.42833	6.93965	7.48431	5.58957	8.83321	10.6396	8.96579	6.191	7.54387	8.43686
AVESA.00001b.r3.1Ag0000368	2.41194	3.16957	2.87269	7.60497	4.41108	7.92872	4.84894	3.74001	3.83063	4.74897	5.58037	4.37476	5.24627	6.55224	6.19409	5.95012	6.91631	7.98556
AVESA.00001b.r3.1Ag0000369	5.11315	5.94667	5.9395	9.45931	6.75118	7.63979	7.97097	7.1445	8.3264	6.79328	8.15906	9.35889	11.2655	11.5691	10.3694	9.45435	10.6886	11.3608
AVESA.00001b.r3.1Ag0000370	0.0288667	0.0334692	0	0	0	0	0	0	0	0.0295805	0.0317624	0	0	0.0367663	0.0708142	0	0	0.037864
AVESA.00001b.r3.1Ag0000371	0.08174	0.0343763	0.0916557	0.0937134	0.0453647	0.082983	0	0.0213911	0	0.374332	0.306183	0.307077	0.0944992	0.122209	0.0818746	0	0.0696985	0.087536
AVESA.00001b.r3.1Ag0000372	1.14773	1.04991	1.11245	5.12819	3.43693	3.49786	3.8063	4.67319	2.65918	2.30871	3.62966	2.4694	4.52344	4.90116	5.20136	5.50875	4.52103	3.63349
AVESA.00001b.r3.1Ag0000373	4.20846	4.46845	3.28982	4.96599	4.59807	5.19545	2.9041	3.79594	3.66604	4.38412	4.79594	3.74347	4.40757	4.57312	5.30692	3.3529	4.19173	3.55962
AVESA.00001b.r3.1Ag0000374	6.35448	6.54121	5.64375	8.21357	6.68869	5.75539	6.61657	6.74252	7.54462	7.68374	9.3755	8.32835	7.73196	8.42517	7.9594	7.89737	8.23707	7.86628
AVESA.00001b.r3.1Ag0000375	0.570582	0.379351	0.963116	1.7697	1.61127	1.3595	1.26527	1.14874	1.72192	1.52486	1.82149	1.53989	2.10173	1.60346	1.99785	1.29632	1.8091	1.02932
AVESA.00001b.r3.1Ag0000376	8.58305	9.11404	8.30698	10.826	8.44911	7.77212	8.61042	9.56584	8.35106	9.45635	11.4976	9.13007	10.4985	12.946	9.45719	10.3191	13.2159	13.1273
AVESA.00001b.r3.1Ag0000377	0.117471	0.0742543	0.219179	0.210182	0.158902	0.09096	0.0307392	0.0618401	0.155519	0.753044	0.455075	0.327767	0.304228	0.316261	0.129157	0.184832	0.164366	0.177887
AVESA.00001b.r3.1Ag0000378	0.569906	0.74375	0.608052	1.32366	1.03508	1.2351	0.935453	1.24375	1.1326	0.832729	1.37264	1.30871	0.99382	1.39339	1.19533	0.94379	0.825656	0.551358
AVESA.00001b.r3.1Ag0000379	3.67297	2.97674	2.6558	6.5472	4.35575	3.02325	2.25971	1.40793	1.09066	4.77906	4.41835	2.64327	2.65131	2.38006	2.34273	1.31675	1.6321	1.47012
AVESA.00001b.r3.1Ag0000380	0.20925	0.147844	0.318554	0.735667	0.165145	0.395715	0.970014	0.687378	0.660642	4.29425	0.481458	0.2102	0.492535	0.498438	0.386139	1.88402	0.754449	2.80641
AVESA.00001b.r3.1Ag0000381	2.86799	3.89018	5.43711	26.7902	18.6051	14.7704	5.18765	3.98796	3.16099	20.6951	22.9555	11.7016	19.9479	20.2697	17.7752	6.94147	5.64091	7.01746
AVESA.00001b.r3.1Ag0000382	0.0636699	0.147013	0.0429734	0.147277	0.269819	0.319268	0.414695	0.451438	0.499455	0.262043	0.421909	0.398079	0.295075	0.307151	0.43328	0.764637	1.34336	0.654305
AVESA.00001b.r3.1Ag0000383	0.0111327	0.0653187	0.0202047	0.0264136	0	0	0.022716	0.026666	0	0	0	0	0.0322035	0.0867631	0	0	0	0
AVESA.00001b.r3.1Ag0000384	4.11346	4.29691	4.25439	5.82212	6.03048	5.34443	6.19579	5.36659	4.88322	5.51963	7.66018	5.92142	5.53364	5.82263	6.4163	6.60792	5.65305	4.276
AVESA.00001b.r3.1Ag0000385	0	0.0451235	0.0174284	0	0	0	0.0584139	0	0	0	0	0.0202738	0	0	0	0	0	0
AVESA.00001b.r3.1Ag0000386	4.70881	2.10473	1.43069	3.00393	3.34271	4.25098	1.97224	0.210407	0	3.03214	1.18106	0.956853	2.4928	2.27146	4.95224	5.85212	4.1055	1.94078
AVESA.00001b.r3.1Ag0000387	0.0694091	0	0.14557	0	0.0610039	0	0	0	0	0	0.269626	0	0	0	0	0	0.0452847	0
AVESA.00001b.r3.1Ag0000388	0	0	0	0	0	0	0	0	0	0	0	0	0	0	0	0	0	0
AVESA.00001b.r3.1Ag0000389	3.08594	3.65406	4.00724	2.04616	2.23712	2.53779	0.64427	0.80902	0.719138	4.84202	5.4041	3.29213	2.69771	2.61518	2.76389	1.61611	1.12573	0.932276
AVESA.00001b.r3.1Ag0000390	4.20945	3.35033	4.22658	8.53035	5.07036	6.26671	5.13066	5.36841	4.41997	5.35887	7.01188	5.68928	7.60215	7.86363	6.79071	8.84127	7.34527	5.56966
AVESA.00001b.r3.1Ag0000391	0.614403	0.765223	0.73086	0.903989	0.603619	0.392215	0.441619	0.480172	0.596011	0.929507	1.05934	0.642934	0.971547	0.913145	0.584407	0.463556	0.755477	0.584207
AVESA.00001b.r3.1Ag0000392	0.688354	0.592712	2.20365	6.66086	3.69072	2.96027	2.09601	2.2268	0.839009	4.05803	7.63346	3.10179	7.59326	5.98979	4.97863	2.59409	3.72637	3.62147
AVESA.00001b.r3.1Ag0000393	1.14089	0.597316	0.876049	1.7378	1.42599	2.15412	1.36289	1.75532	2.57418	0.893016	1.71255	1.4495	2.09097	1.97172	1.90949	1.13824	2.25071	2.21558
AVESA.00001b.r3.1Ag0000394	0.0408928	0.0943864	0.181384	0.255682	0.221878	0.147478	0.192111	0.207436	0.0793274	0.265112	0.393074	0.275056	0.201755	0.228556	0.18844	0.162498	0.205552	0.224417
AVESA.00001b.r3.1Ag0000395	2.13272	2.20838	2.45833	3.02294	2.79605	2.43534	2.70586	2.4607	2.19335	2.5955	4.76445	2.76458	3.26903	3.36643	3.04932	3.56056	3.5867	2.95175
AVESA.00001b.r3.1Ag0000396	12.1792	14.6858	12.4895	18.602	18.4107	18.3686	18.0051	17.6592	15.4559	16.6986	18.5103	16.8568	18.6562	18.5571	20.1835	18.0148	17.6442	16.2133
AVESA.00001b.r3.1Ag0000397	0	0	0	0	0	0	0	0	0	0	0	0	0	0	0	0	0	0
AVESA.00001b.r3.1Ag0000398	0.541416	0.578279	0.628534	2.50681	1.81589	3.27131	2.31439	2.71526	2.22407	1.52547	1.87856	1.36552	2.57484	4.77158	4.00789	3.8518	4.85077	4.42461
AVESA.00001b.r3.1Ag0000399	0.648291	0.412898	0.696586	0.508247	0.587951	0.504012	0.839896	0.663313	0.876426	1.39283	1.56085	0.888072	0.617784	0.826439	0.486616	1.07694	1.4272	1.45325
AVESA.00001b.r3.1Ag0000400	0.0203545	0	0	0	0	0	0	0	0	0.0208105	0.0447383	0	0.0288001	0	0	0	0	0
AVESA.00001b.r3.1Ag0000401	1.0788	0.940239	0.550178	1.23101	1.10829	1.35385	0.615501	0.512848	0.766641	1.47932	1.57588	2.42795	0.9761	1.22889	1.04604	0.585525	0.712671	0.518119
AVESA.00001b.r3.1Ag0000402	9.23986	9.04699	7.75842	7.43217	8.06283	7.11073	4.65478	4.13038	4.89373	15.4722	12.8795	11.7711	6.92711	7.6251	7.20391	4.12708	4.53818	5.06744
AVESA.00001b.r3.1Ag0000403	0.267554	0.224065	0.130678	0.363598	0.190943	0.218901	0.0726403	0.15353	0.196504	0.124949	0.507753	0.22605	0.310053	0.0621937	0.238716	0.30534	0.406821	0.47944
AVESA.00001b.r3.1Ag0000404	0.186368	0.021253	0.212776	0.299686	0.147692	0.225572	0.130029	0.117207	0.256504	0.485384	0.354595	0.385258	0.429761	0.461915	0.396477	0.0715175	0.291196	0.397927
AVESA.00001b.r3.1Ag0000405	0.0448413	0.090611	0.0903999	0.167346	0.13836	0.213131	0.0782898	0.187477	0.103483	0.0229914	0.0985131	0.0581009	0.0811362	0.114694	0.0413491	0	0.0156132	0.0733555
AVESA.00001b.r3.1Ag0000406	4.30977	3.53664	3.57815	7.0534	5.80723	4.54567	4.71963	5.08202	5.65187	4.91143	5.22938	6.03846	6.72562	6.51263	7.84871	6.73197	6.42273	6.48434
AVESA.00001b.r3.1Ag0000407	0.368159	0.40631	0.255916	0.667997	0.440172	0.377599	0.355259	0.280109	0.328806	0.632601	0.872755	0.693673	0.617249	0.744371	0.576582	0.335173	0.706766	0.143282
AVESA.00001b.r3.1Ag0000408	6.56065	6.74232	6.93911	5.0493	4.70026	4.21488	3.02859	3.25881	3.26516	5.74631	7.1311	7.17384	3.98303	3.47567	4.42168	3.28286	3.00848	2.98961
AVESA.00001b.r3.1Ag0000409	0.216558	0.289416	0.209203	0.319526	0.194233	0.27672	0.181557	0.262061	0.279984	0.311784	0.257891	0.260482	0.244994	0.299459	0.191574	0.196317	0.399005	0.272725
AVESA.00001b.r3.1Ag0000410	3.93551	3.98746	4.53332	6.1884	4.56977	5.00459	4.78641	3.7303	3.84333	4.17614	4.3449	4.34115	4.5575	5.54924	5.63069	5.41035	4.35747	6.49919
AVESA.00001b.r3.1Ag0000411	1.90421	1.93181	2.22551	2.71062	3.98373	2.46511	1.75208	2.16019	2.17416	1.99949	2.62112	2.4937	3.32868	4.66131	3.10273	1.91094	1.67714	1.89457
AVESA.00001b.r3.1Ag0000412	17.4093	16.1952	25.4824	35.1075	38.3869	14.893	11.9948	9.53742	10.6975	16.4444	20.9368	35.9309	36.2391	27.9058	38.4744	9.9667	17.4144	25.5052
AVESA.00001b.r3.1Ag0000413	17.0222	16.5487	15.7766	31.3246	25.7878	27.7496	32.6774	32.9337	27.5601	23.6238	30.0692	23.982	27.3888	29.9763	30.4001	45.1712	47.5738	38.9174
AVESA.00001b.r3.1Ag0000414	0.461344	0.219413	0.451264	0.709317	0.631035	0.530176	0.298108	0.608669	0.754322	0.664464	1.32617	0.99159	1.14505	1.38338	1.02006	0.922366	1.12729	0.680305
AVESA.00001b.r3.1Ag0000415	0	0	0.0774426	0	0	0.0433713	0	0.091304	0	0.0896532	0.0481089	0.0438103	0.0618702	0.16687	0	0	0.243746	0.115287
AVESA.00001b.r3.1Ag0000416	2.41298	2.69515	2.6688	3.74244	2.66407	3.03643	2.39031	2.5902	2.4905	2.44087	2.85511	3.22481	2.77697	3.22976	4.92959	1.85187	2.01769	3.45059
AVESA.00001b.r3.1Ag0000417	0.113285	0.0600705	0.151306	0.305535	0.137008	0.25931	0.0687746	0.0868615	0.0918296	0.260389	0.359153	0.0514023	0.252632	0.187703	0.170018	0.304854	0.316524	0.316938
AVESA.00001b.r3.1Ag0000418	0.224465	0.132292	0.066926	0.166616	0.0897773	0.126427	0.17895	0.167725	0.322382	1.40518	1.18943	1.1305	1.10996	1.40516	2.01002	0.815109	1.33182	2.60683
AVESA.00001b.r3.1Ag0000419	0.37655	0.841975	0.602538	2.76613	1.49068	0.891207	0.78093	0.668781	0.610652	3.48957	3.64637	0.434734	2.28964	2.62954	1.44842	1.23878	1.26418	0.835935
AVESA.00001b.r3.1Ag0000420	0.0308345	0.140959	0.062454	0.0675061	0.110856	0.120663	0.0981052	0.0269752	0.0173196	0.150652	0.133186	0.0915518	0.0776088	0.168272	0.068473	0.0276376	0.132456	0.0773278
AVESA.00001b.r3.1Ag0000421	0.0477535	0.0271498	0.0631109	0.230283	0.264823	0.200156	0.431233	0.405297	0.420864	0.109238	0.116834	0.134481	0.233142	0.302326	0.305198	0.266424	0.37826	0.233195
AVESA.00001b.r3.1Ag0000422	18.0255	18.8839	19.8951	22.8276	24.7215	22.1665	16.845	15.1654	16.7187	22.7267	32.0593	21.2458	23.6964	26.3877	20.7279	16.0047	24.6527	17.8101
AVESA.00001b.r3.1Ag0000423	11.8023	13.1693	12.0226	1.76071	2.96588	1.90977	1.34064	1.399	1.87582	7.97435	5.54266	3.76554	1.72253	1.90457	1.28778	1.78372	2.14313	2.09867
AVESA.00001b.r3.1Ag0000424	3.43532	3.9513	3.76819	6.1275	5.14463	5.71622	7.91244	7.37968	8.28213	4.02498	6.66288	6.56063	7.39723	6.72928	8.63416	9.23063	11.6355	9.30236
AVESA.00001b.r3.1Ag0000425	0.100372	0.138395	0.13215	0.275345	0.217371	0.214761	0.160046	0.2926	0.300345	0.290693	0.2212	0.680415	0.341497	0.386163	0.197447	0.452162	0.336712	0.264446
AVESA.00001b.r3.1Ag0000426	0.076963	0.0665979	0.0175563	0	0.0658799	0.0778037	0.102361	0.0647878	0.0222314	0.0399149	0.0426461	0.119053	0	0	0	0	0.0537977	0
AVESA.00001b.r3.1Ag0000427	0.267074	0.360065	0.353862	0.438906	0.187739	0.332682	0.0835893	0.109432	0.0481894	0.253258	0.565075	0.197479	0.263161	0.395386	0.280398	0.0799694	0.173073	0.0830642
AVESA.00001b.r3.1Ag0000428	0.499633	0.225887	0.259273	1.15677	1.17723	0.411477	0.478924	0.467722	0.354454	0.768905	1.10568	0.904827	0.787253	1.05571	1.47251	0.46632	0.755534	0.379964
AVESA.00001b.r3.1Ag0000429	2.36929	3.52746	3.40316	2.18832	2.02087	1.94273	1.06792	0.972844	0.8031	4.52868	6.22023	4.67245	2.5811	2.14174	2.9474	1.1801	0.992819	1.50748
AVESA.00001b.r3.1Ag0000430	0	0.041831	0	0	0	0.0360725	0	0	0	0	0	0.0377907	0	0	0	0	0	0
AVESA.00001b.r3.1Ag0000431	12.0668	11.2371	11.4897	14.4612	11.9078	10.0649	6.09024	5.71779	5.1975	16.3597	16.7605	13.0822	15.7794	13.4312	12.5277	7.28451	9.42856	6.83363
AVESA.00001b.r3.1Ag0000432	2.51215	2.41335	2.55683	5.46942	4.17835	3.76935	3.93256	4.74641	4.3721	5.54522	8.64803	7.18253	7.68465	6.20118	6.7572	6.14679	6.95035	6.61003
AVESA.00001b.r3.1Ag0000433	2.39443	3.03428	2.25264	3.48836	3.62643	3.29484	2.80335	3.61954	3.40478	2.34255	4.85365	4.03597	5.86644	6.49331	4.2024	4.55127	3.47373	3.60502
AVESA.00001b.r3.1Ag0000434	1.32352	1.85635	1.60766	2.65156	3.04391	3.22108	3.40572	3.97653	3.75279	1.76548	3.22109	2.14536	3.29798	3.59927	3.87369	4.14378	4.10989	3.8776
AVESA.00001b.r3.1Ag0000435	0.293782	0.0639685	0.197924	0.32045	0.291187	0.627396	0.942923	0.660027	0.748631	0.865528	0.546861	0.690247	0.806528	0.914235	0.49829	1.69362	1.26389	1.88487
AVESA.00001b.r3.1Ag0000436	2.06731	2.47012	2.29302	1.8523	1.64187	2.64696	2.75306	2.15473	2.75123	2.3949	3.00726	2.34724	1.72399	1.92783	1.87935	1.78193	2.30333	2.24543
AVESA.00001b.r3.1Ag0000437	0.647913	0.67994	0.588001	0.73387	0.645437	0.982932	0.654185	0.644884	0.370233	1.55819	1.28803	1.42003	0.645101	1.22288	0.542022	1.05152	0.740655	1.20509
AVESA.00001b.r3.1Ag0000438	0.10168	0.118171	0.197761	0.0198107	0.0573958	0.119024	0.0169769	0.035709	0.0588555	0.0174269	0.0187504	0.0352779	0.0239906	0	0.0417335	0	0.107397	0.0666336
AVESA.00001b.r3.1Ag0000439	0.21624	0.259159	0.206002	0.0543333	0.142723	0.129952	0.158558	0.175872	0.0603286	1.09156	0.416104	0.485762	0.163684	0.151819	0.213661	0.358781	0.281222	0.425298
AVESA.00001b.r3.1Ag0000440	3.85333	3.14587	5.02195	8.3746	5.23522	26.9589	6.68109	6.3807	6.5256	3.53669	4.4108	5.25105	4.28721	7.84169	7.26047	5.2455	4.49766	6.61871
AVESA.00001b.r3.1Ag0000441	30.3211	30.4609	28.3189	53.2293	41.2423	42.1531	30.1236	33.1906	25.4717	31.9122	38.8599	30.1275	36.836	42.2752	42.6096	37.8596	37.3064	33.0086
AVESA.00001b.r3.1Ag0000442	1.34903	0.868535	1.15962	0.741	1.07634	1.00881	1.47272	1.26049	1.47745	1.47721	1.7615	1.82235	1.33173	1.22845	1.20017	1.62584	1.57101	2.01748
AVESA.00001b.r3.1Ag0000443	0.218717	0.104484	0.162876	0.0206606	0.0203497	0.163567	0.235008	0	0.0628897	0.0559394	0.0800628	0.129823	0.0521658	0.0465464	0.0891173	0.0233283	0.0253598	0.119546
AVESA.00001b.r3.1Ag0000444	0.537953	0.760222	1.01793	2.49879	2.55862	2.57426	2.18438	1.9284	2.32653	0.947798	1.83452	0.84247	2.18902	2.6723	2.39266	1.80058	2.53963	1.76261
AVESA.00001b.r3.1Ag0000445	6.1447	6.6661	7.19097	14.803	12.1446	10.5537	11.7779	10.1635	9.8141	11.2518	13.0851	13.8039	13.2319	15.6455	15.3186	12.4807	11.6454	15.0845
AVESA.00001b.r3.1Ag0000446	0.535902	0.286312	0.336185	1.03107	1.52702	1.06483	0.915822	0.880081	0.588597	1.04137	1.0545	1.10607	1.45671	1.23062	1.3923	0.890601	0.822652	0.93324
AVESA.00001b.r3.1Ag0000447	2.13648	2.55215	2.43503	1.50147	1.8339	1.59315	2.98798	3.05384	4.41477	2.0767	1.95167	4.0144	1.01159	1.56396	2.93489	3.90805	3.75433	2.99241
AVESA.00001b.r3.1Ag0000448	0	0.167761	0.0179195	0.275382	0.201212	0.159142	0.183462	0.0919932	0.16772	0	0	0.0600144	0	0	0	0	0	0
AVESA.00001b.r3.1Ag0000449	16.5555	15.7741	16.9707	12.0859	11.6203	12.6942	15.2381	14.6181	20.1566	13.6687	20.012	22.8293	19.7678	18.6374	18.5552	16.2125	18.9693	17.7677
AVESA.00001b.r3.1Ag0000450	10.6774	7.32301	9.12038	19.969	19.6454	14.645	17.0656	16.9634	18.8504	17.2919	20.5962	21.7755	19.3849	23.2325	24.5281	23.0521	24.876	24.5467
AVESA.00001b.r3.1Ag0000451	1.8421	2.77839	1.402	3.42368	1.88896	5.983	6.8757	6.49306	5.45695	3.58551	2.38185	1.62339	2.1894	3.55465	3.02542	8.63019	6.81978	7.04911
AVESA.00001b.r3.1Ag0000452	0	0	0	0	0	0	0	0	0	0.0406713	0.0324973	0.0209365	0	0	0.0246725	0	0.0132158	0
AVESA.00001b.r3.1Ag0000453	0.946115	0.676392	0.969042	0.730792	0.864089	0.680935	0.610663	0.643406	0.836303	0.650934	0.923854	1.26232	1.25221	1.39295	0.974178	0.570461	0.946874	1.45679
AVESA.00001b.r3.1Ag0000454	1.11301	1.27277	0.592907	1.54415	0.374606	1.11913	1.6426	0.49235	0.380776	1.25848	1.72436	1.01086	0.474079	1.01793	1.92048	0.556184	1.41318	1.05947
AVESA.00001b.r3.1Ag0000455	1.83185	1.66291	1.45937	1.38514	2.08642	1.73173	1.21183	0.767072	0.956208	2.14372	2.36319	1.64691	1.63786	1.37051	1.3924	0.832099	0.943717	1.48234
AVESA.00001b.r3.1Ag0000456	1.19691	1.33348	1.40121	2.76241	2.58193	2.50117	2.38033	3.06888	2.50661	2.47197	4.38435	2.53207	3.34206	4.02602	4.0512	3.97495	3.51535	3.15288
AVESA.00001b.r3.1Ag0000457	0.290824	0.33295	0.363234	0.549024	0.745504	0.82067	1.07436	0.766128	0.904588	0.452627	0.924754	1.12644	0.889455	1.15344	1.40032	1.31296	1.10566	1.1079
AVESA.00001b.r3.1Ag0000458	0	0.0228612	0	0.0232557	0	0	0	0	0	0.0402639	0.0216224	0	0.0277798	0.100627	0.0968849	0	0	0
AVESA.00001b.r3.1Ag0000459	0.952149	1.19786	1.23818	0.540926	0.229241	0.381446	0.540857	0.617617	1.12138	0.26552	0.455681	0.628126	0.244744	0.110602	0.254996	0.195555	0.216798	0.158467
AVESA.00001b.r3.1Ag0000460	0.362349	0.44965	0.52518	1.8302	0.955155	0.651334	0.627486	0.712916	0.445148	1.27063	1.06525	0.783732	2.20547	1.28435	0.803515	0.794928	1.03821	1.21862
AVESA.00001b.r3.1Ag0000461	0.162761	0.117975	0.0366353	0.0970433	0.073986	0.108091	0.102087	0.0478961	0.0965947	0.202834	0.047711	0.154373	0.367747	0.178556	0.315212	0.193708	0.208895	0.0318023
AVESA.00001b.r3.1Ag0000462	0	0	0	0	0	0	0	0	0	0	0	0	0	0	0	0	0	0
AVESA.00001b.r3.1Ag0000463	0.0129716	0	0.0219855	0.12938	0.0687895	0.024419	0.012313	0.131486	0.0998311	0.149906	0.227345	0.207133	0.172305	0.482027	0.270657	0.364021	0.253881	0.0798238
AVESA.00001b.r3.1Ag0000464	0.921645	0.863467	1.08384	4.59907	3.39843	3.04229	1.98541	1.68285	1.55156	2.29746	3.1026	2.59901	4.23159	4.6915	2.81542	2.48459	2.81622	1.5886
AVESA.00001b.r3.1Ag0000465	6.05546	5.66189	6.81844	21.7961	15.0324	14.2901	8.37235	9.48056	8.35048	13.0434	17.0063	10.8652	21.5423	22.2657	17.5511	11.2991	11.5944	11.1175
AVESA.00001b.r3.1Ag0000466	0.319466	0.263698	0.312342	1.16583	1.28551	0.839647	0.809284	0.603992	0.69331	0.160758	0.459999	0.187101	0.590027	0.809884	0.381021	0.389212	0.329901	0.288484
AVESA.00001b.r3.1Ag0000467	4.13007	4.4936	5.31924	7.10517	8.22437	7.91416	9.75585	9.1261	8.18698	8.1411	8.79239	9.15785	12.4663	9.61817	12.1896	15.0662	15.1546	14.6349
AVESA.00001b.r3.1Ag0000468	0	0	0	0.0221217	0	0	0.0124444	0	0	0	0.0263542	0	0.0173207	0.0370126	0	0	0	0.016093
AVESA.00001b.r3.1Ag0000469	0	0	0	0	0	0	0.0149066	0.0152295	0	0	0	0	0	0.03972	0	0	0.00178927	0
AVESA.00001b.r3.1Ag0000470	55.1145	57.6202	59.9791	65.2137	64.3165	66.8263	57.4363	66.0723	58.8596	65.832	82.623	61.2109	85.093	87.7409	85.1534	76.2457	88.1041	81.2005
AVESA.00001b.r3.1Ag0000471	14.9082	14.6591	15.3068	17.2583	15.7743	16.7694	21.4546	21.6197	25.7732	13.8611	18.1099	15.3858	21.6297	22.1179	19.8736	18.8792	23.405	23.3785
AVESA.00001b.r3.1Ag0000472	0.0391893	0	0.0658903	0	0.041552	0	0	0.083407	0	0.0883412	0.0146589	0.0135921	0.070377	0	0.0619317	0.0883706	0.034258	0
AVESA.00001b.r3.1Ag0000473	0.157699	0.231142	0.129836	0.337799	0.223237	0.180713	0.327628	0.258305	0.234937	0.362283	0.349569	0.196572	0.524457	0.462996	0.548203	0.283408	0.462865	0.413767
AVESA.00001b.r3.1Ag0000474	0.989009	1.14742	0.919825	5.53504	5.20621	3.73579	1.25843	1.35359	1.44206	3.04545	3.47939	1.67674	6.17821	4.7003	5.30421	0.855608	1.29273	1.41999
AVESA.00001b.r3.1Ag0000475	2.54754	2.76585	2.97186	6.35659	5.78876	6.49156	4.95146	4.78343	5.27772	4.92565	5.13763	4.83753	8.04138	7.10546	8.06151	6.31696	8.11349	6.18117
AVESA.00001b.r3.1Ag0000476	0.177076	0	0.201017	0.656575	0	0	0.555534	0.000414	0.174349	0	0.151646	0.261078	0	0.0139736	0.100825	0.186294	0	0
AVESA.00001b.r3.1Ag0000477	21.882	22.7772	22.1806	32.811	28.0031	27.344	17.4128	21.9121	21.1526	29.839	37.9281	30.7065	36.944	37.8884	40.126	25.9614	29.6436	23.275
AVESA.00001b.r3.1Ag0000478	1.90553	0.938376	1.84598	5.55938	3.66132	3.04454	2.94403	3.24759	3.12402	7.48748	9.09266	6.71901	6.74468	9.9804	6.59249	6.79678	7.88282	7.08406
AVESA.00001b.r3.1Ag0000479	39.2552	34.6171	41.2499	46.6416	33.7525	35.9502	41.9254	36.0552	40.2918	40.8361	64.2345	68.015	40.8275	40.1349	61.4395	59.5439	60.95	52.9769
AVESA.00001b.r3.1Ag0000480	0.121573	0.098298	0.0506229	0.0815047	0.0332694	0.0987564	0.118649	0.0889259	0.065265	0.029098	0.146362	0.087316	0.165199	0.0908453	0.0901162	0.0357607	0.0396253	0.150855
AVESA.00001b.r3.1Ag0000481	0.0263268	0.0416669	0.0246589	0.0597783	0	0.0332746	0.0136749	0.0768603	0.0283008	0.014028	0	0.0512177	0.130153	0.0875062	0.122388	0	0.0362341	0.0918477
AVESA.00001b.r3.1Ag0000482	0	0	0	0	0.0166657	0	0	0	0	0	0	0	0	0	0	0	0	0
AVESA.00001b.r3.1Ag0000483	1.71904	1.41922	1.89279	3.74899	3.51696	1.40897	0.309977	1.32126	0.387613	0.6235	3.62795	1.13361	2.60871	4.44043	7.23396	0.376253	1.64077	1.37512
AVESA.00001b.r3.1Ag0000484	17.0444	19.5911	17.1236	30.9386	31.082	11.9855	8.76832	6.84113	8.06289	34.4207	34.5202	25.8843	57.0817	60.9475	48.8699	7.27747	10.4375	19.1593
AVESA.00001b.r3.1Ag0000485	0.0512112	0.0252695	0	0.253019	0.245855	0.359171	0.18215	0.157805	0.256391	0.179136	0.386005	0.113732	0.21778	0.224262	0.674192	0.165545	0.305328	0.115455
AVESA.00001b.r3.1Ag0000486	5.29718	4.66022	5.26888	9.37745	9.01714	7.21277	6.05462	6.81966	6.98025	7.30563	9.7481	8.0409	12.1479	12.2375	11.5408	7.64934	8.5858	7.08389
AVESA.00001b.r3.1Ag0000487	4.2463	4.06794	4.9358	2.52499	2.86043	2.68397	4.753	4.16063	3.64844	5.29873	6.06757	7.38321	2.16243	2.35435	3.16565	5.16022	4.72325	3.07305
AVESA.00001b.r3.1Ag0000488	0.88817	0.210244	0.644794	2.13239	2.0065	1.02519	0.770471	0.433817	0.902505	4.75117	5.65036	2.26008	2.98341	1.71129	1.16623	1.82963	1.83627	1.54884
AVESA.00001b.r3.1Ag0000489	4.00317	3.21002	3.70762	2.35447	2.66874	2.28623	2.93215	2.61537	2.90927	2.33491	3.60992	3.9701	1.89942	1.82602	2.45689	2.03359	1.48579	2.80419
AVESA.00001b.r3.1Ag0000490	24.2939	26.2148	28.2466	44.3879	33.791	34.7132	31.1382	30.2189	29.8078	30.3242	41.7302	30.3368	54.9245	52.2122	44.4282	40.8856	40.455	39.0848
AVESA.00001b.r3.1Ag0000491	0.564126	0.815059	0.90749	1.2173	0.999027	0.727898	1.34271	1.4936	1.32442	1.2051	1.74022	0.960045	1.34909	1.79104	1.80144	1.12087	1.77329	0.927467
AVESA.00001b.r3.1Ag0000492	2.01705	1.32614	0.840513	3.47049	2.65295	2.38326	3.13615	3.49527	2.75388	2.08242	3.85864	3.41643	3.23465	4.69038	3.67203	4.06023	3.86751	3.93193
AVESA.00001b.r3.1Ag0000493	3.28151	2.45546	2.38272	3.55762	3.59182	2.88605	3.55367	4.02463	4.01261	2.962	5.15234	5.61632	3.65015	4.13584	3.8471	3.08392	3.5318	3.89598
AVESA.00001b.r3.1Ag0000494	0.169314	0.14178	0.265285	0.294567	0.0959118	0.375262	0.169678	0.0963467	0.193624	0.260417	0.345765	0.587175	0.661355	0.231437	0.314876	0.225811	0.806415	0.602768
AVESA.00001b.r3.1Ag0000495	0.0406869	0.047088	0.048664	0.0625284	0.0609583	0.0678376	0.0271744	0.0283985	0.0941761	0.0975828	0.0597294	0.0282164	0.0576964	0.155951	0.133829	0.0170811	0.0575813	0.035617
AVESA.00001b.r3.1Ag0000496	0.186903	0.07587	0.218352	0.451469	0.283151	0.311017	0.519092	0.254935	0.736448	1.11626	0.647029	0.61838	0.305625	0.846492	0.207805	0.796196	0.363892	1.24011
AVESA.00001b.r3.1Ag0000497	0.886452	0.650219	0.545124	2.03498	2.20476	1.50111	1.80593	2.00386	2.15153	1.94973	2.72305	1.73444	3.2936	3.86898	2.46024	2.21363	3.23106	2.35473
AVESA.00001b.r3.1Ag0000498	0	0	0	0.15343	0.0638816	0	0	0.0397676	0.0218352	0	0	0	0	0	0	0	0	0
AVESA.00001b.r3.1Ag0000499	1.38796	0.837767	0.926972	2.1107	2.0303	2.39276	2.03102	2.58273	1.52883	1.72155	2.88241	2.36308	3.08343	3.47341	3.0287	3.40517	3.03912	3.26071
AVESA.00001b.r3.1Ag0000500	0.824194	0.977751	1.17882	2.54827	2.49591	2.24207	2.15509	1.83684	1.93464	1.42187	2.43415	2.41099	2.87768	3.36986	3.12483	2.75702	2.78059	2.09905
AVESA.00001b.r3.1Ag0000501	1.4688	1.3519	1.45174	2.6199	2.40062	2.25568	2.17158	1.769	1.64057	2.88968	2.47787	2.13754	3.04015	3.37169	3.28172	2.326	2.18685	2.87393
AVESA.00001b.r3.1Ag0000502	0.535714	0.562236	0.763075	1.67082	0.888722	1.09375	0.899527	0.949207	0.795652	0.950474	1.24028	0.724434	1.34004	0.96911	0.872609	0.625531	0.598103	0.503308
AVESA.00001b.r3.1Ag0000503	1.08983	1.62928	1.33504	3.2727	3.05581	2.31737	1.72748	2.14675	2.33398	2.01085	2.96163	1.97528	3.55524	3.19919	2.84627	2.38203	2.37179	2.14585
AVESA.00001b.r3.1Ag0000504	2.37038	2.12728	2.83012	4.10954	3.65973	4.20065	3.97009	4.09933	4.54073	2.87609	4.01837	3.54504	4.45372	4.10914	4.17819	3.37619	4.13547	3.60611
AVESA.00001b.r3.1Ag0000505	3.19089	3.1422	3.83066	4.1932	4.30283	3.9693	5.41378	5.84992	5.30084	0.427277	0.925665	0.45275	1.28595	1.03218	0.828031	0.72846	0.807539	0.993972
AVESA.00001b.r3.1Ag0000506	0	0	0.0120855	0	0.0136753	0	0	0	0	0	0	0	0	0	0.0297339	0	0	0
AVESA.00001b.r3.1Ag0000507	0	0	0	0.0778141	0.0289108	0.0168859	0	0	0	0.661414	0.67943	1.07762	0.389239	0.324877	0.434362	0.611381	0.748554	0.778554
AVESA.00001b.r3.1Ag0000508	1.09663	1.2718	2.04918	0.45892	0.48334	1.44442	3.3445	2.07569	2.58724	1.07597	1.63831	4.25384	0.759421	1.08167	2.6409	1.9076	5.37569	7.38801
AVESA.00001b.r3.1Ag0000509	10.3806	10.4228	13.6184	8.72027	6.98164	8.27411	12.7304	11.4656	13.3469	14.2373	11.2579	18.854	7.32133	6.75788	12.3399	11.4796	17.828	23.4255
AVESA.00001b.r3.1Ag0000510	3.62181	3.69618	3.63605	6.34627	4.54139	4.55568	3.61354	4.09257	3.7616	4.27442	5.18743	3.93076	5.80111	6.12152	5.39731	4.92821	3.88602	3.98055
AVESA.00001b.r3.1Ag0000511	0.341925	0.26073	0.326738	0.846449	0.660083	0.527712	0.689671	0.327525	0.59274	0.518984	0.61437	0.427464	0.62656	0.436439	0.712368	0.540566	0.335034	0.331822
AVESA.00001b.r3.1Ag0000512	0.0459897	0.2119	0.0824811	0.237807	0.154548	0.252092	0.166227	0.144609	0.0820749	0.0956927	0.0257041	0.0767684	0.198325	0.295346	0.0844785	0.0301493	0.127962	0.120302
AVESA.00001b.r3.1Ag0000513	0.049536	0	0.0293318	0.0185331	0.0368426	0.0325885	0	0.0512222	0.018833	0.100836	0.30671	0.453134	0.301294	0.27184	0.5418	0.246176	0.433358	0.300499
AVESA.00001b.r3.1Ag0000514	0.226606	0.272952	0.350593	1.54385	1.59999	0.600964	0.623988	0.800163	0.5756	1.25296	1.56504	0.613849	2.30618	1.5835	0.834214	1.01021	0.815739	0.61271
AVESA.00001b.r3.1Ag0000515	0.167105	0.342415	0.201104	0.589075	0.582422	0.627452	0.834071	0.728576	1.42743	0.39433	0.223013	0.306518	0.611282	0.331086	0.595663	0.284196	0.691871	0.413999
AVESA.00001b.r3.1Ag0000516	3.48851	4.13517	3.61195	9.24401	7.27097	6.73739	6.98262	6.67357	8.63239	2.94766	5.687	7.99031	7.06495	8.94285	10.5058	7.26183	10.3231	4.7702
AVESA.00001b.r3.1Ag0000517	0.177023	0.0645846	0.14712	0.203853	0.167277	0.312408	0.140626	0.0788124	0.212652	0.431747	0.107014	0.175733	0.326804	0.49342	0.570822	0.339492	0.415174	0.38899
AVESA.00001b.r3.1Ag0000518	0.189133	0.1598	0.469105	1.34995	1.05499	1.2468	0.866019	0.81026	0.705399	0.759585	1.03185	1.26269	0.931405	1.67904	1.48209	1.24348	1.59169	0.910683
AVESA.00001b.r3.1Ag0000519	0.486222	0.62828	0.349379	0.234742	0.432605	0.671251	0.38993	0.294036	0.158053	0.219251	0	0.231736	0.0719588	0.167533	0.270263	0.0802946	0.0402821	0.0888375
AVESA.00001b.r3.1Ag0000520	0.213438	0.245333	0.228821	1.09943	0.5467	0.8051	0.296699	0.447779	0.760754	1.00736	0.776643	0.306986	0.81275	0.899733	0.937847	0.826607	0.386371	0.978662
AVESA.00001b.r3.1Ag0000521	13.2128	13.3352	14.6228	17.2678	13.132	11.8093	11.4927	11.5834	11.7469	18.163	20.772	15.7794	16.4236	16.7494	16.8296	13.1472	15.1016	15.1878
AVESA.00001b.r3.1Ag0000522	3.03587	4.55137	3.75281	1.67637	2.92749	1.64711	1.49803	1.16774	1.57041	2.0731	3.36929	3.99865	2.05339	3.33799	2.07273	1.15781	1.01223	1.45158
AVESA.00001b.r3.1Ag0000523	9.81808	11.2159	11.993	13.9933	12.2773	13.4739	12.8911	12.2451	12.5082	13.4488	15.4479	14.2067	16.3761	17.3134	15.0764	15.5948	16.1013	16.0661
AVESA.00001b.r3.1Ag0000524	0	0	0	0	0	0	0.0181258	0	0	0.167625	0.22171	0.206505	0.617709	0.139624	0.134058	0.480181	0.582442	0.286469
AVESA.00001b.r3.1Ag0000525	6.73155	5.30347	7.04814	11.7699	8.453	8.49689	7.93229	8.43362	8.28109	8.95447	13.7149	9.79296	15.1738	13.0478	10.912	10.8621	11.696	11.6433
AVESA.00001b.r3.1Ag0000526	1.93721	2.15213	1.6713	2.68136	1.64301	2.42014	2.28195	2.98895	2.30859	1.73318	3.62458	2.34421	1.88607	2.29743	2.75034	3.06509	2.48622	2.84551
AVESA.00001b.r3.1Ag0000527	0.924862	1.06188	1.17545	1.25139	1.60756	1.85474	0.881704	1.00572	1.29852	0.53462	0.669504	0.869561	1.04039	0.594267	0.763043	1.3637	1.10613	1.22408
AVESA.00001b.r3.1Ag0000528	1.21012	0.868403	0.752114	4.45884	2.33084	3.88417	4.16395	5.84347	3.57545	1.74841	0.905163	1.23397	3.79193	2.34617	4.54986	4.73829	4.91368	6.13144
AVESA.00001b.r3.1Ag0000529	2.67002	2.50599	2.77307	4.15195	4.34874	3.26929	4.59035	3.22171	4.03732	2.77688	4.75891	4.83623	4.79444	5.35206	5.01748	3.87398	4.22385	3.3972
AVESA.00001b.r3.1Ag0000530	0.661073	0.428835	0.792111	1.41064	0.91496	0.82889	0.677203	0.432931	0.858417	1.67076	2.20726	1.69226	2.6552	2.84374	1.78508	1.41212	1.57336	2.19798
AVESA.00001b.r3.1Ag0000531	0	0	0	0	0	0	0	0	0	0	0	0	0	0	0	0	0	0
AVESA.00001b.r3.1Ag0000532	2.35567	2.69478	2.95922	3.47553	2.53726	3.60757	3.59593	3.65687	3.51389	1.91357	3.33255	2.9964	3.33392	4.04917	3.59472	3.00926	3.41986	3.43401
AVESA.00001b.r3.1Ag0000533	0.273034	0.224702	0.219475	1.19024	0.953523	1.09225	0.642491	0.737785	0.833075	0.480115	0.578451	0.481698	1.29208	1.36141	1.32968	0.816592	1.03416	0.904238
AVESA.00001b.r3.1Ag0000534	4.23285	3.27974	3.75454	5.33584	5.06155	4.61964	6.53745	6.08301	8.39217	3.38177	5.21154	3.3448	5.32801	4.68431	5.26033	4.76489	6.27738	7.70105
AVESA.00001b.r3.1Ag0000535	13.9502	15.7961	15.4481	6.94895	7.04178	6.41207	4.60141	5.94864	5.60377	8.71409	13.4011	10.0816	4.82447	5.58074	5.11366	3.27264	3.63838	2.21152
AVESA.00001b.r3.1Ag0000536	0.3009	0.621519	0.40475	0.368895	0.438814	0.339596	0.55665	0.733072	0.5845	0.500842	0.938445	1.31631	0.606386	0.336723	0.62441	0.677034	0.933857	0.909821
AVESA.00001b.r3.1Ag0000537	0.339849	0.508976	0.5486	1.374	0.916005	1.19604	0.742165	0.648648	0.940216	0.558357	1.45956	0.733771	1.15575	1.91038	1.41734	1.05981	0.9029	0.674162
AVESA.00001b.r3.1Ag0000538	5.27996	4.51144	5.11223	4.44965	4.48887	3.40157	3.30912	3.21803	4.32341	4.36051	6.67929	8.31188	3.08546	3.21951	4.84966	2.72083	4.25166	2.71842
AVESA.00001b.r3.1Ag0000539	3.03111	1.92787	3.31358	5.06109	3.5495	3.41015	6.91875	4.8112	5.92279	7.02919	6.54628	7.14636	6.50292	5.07102	6.33253	10.5978	9.61647	12.0382
AVESA.00001b.r3.1Ag0000540	17.2748	18.1574	17.4841	15.3119	16.8205	15.3408	10.8376	12.2235	13.7814	13.3619	17.9856	22.9707	16.8524	15.4111	18.8513	12.1424	14.1111	13.6661
AVESA.00001b.r3.1Ag0000541	116.374	117.255	126.174	159.014	127.072	109.331	68.9658	75.9364	71.6099	156.164	149.454	99.154	124.493	122.066	122.537	80.908	73.5259	78.3798
AVESA.00001b.r3.1Ag0000542	86.4335	110.005	86.7206	89.7288	95.3207	93.613	79.2065	80.9222	71.8346	86.8129	109.485	87.2869	83.2156	92.2706	90.9514	79.9809	73.8573	68.3367
AVESA.00001b.r3.1Ag0000543	6.02935	6.5469	6.02789	9.56907	8.20757	8.78576	7.97083	6.59862	8.64136	7.63234	10.0042	6.88224	14.1564	11.7587	10.7989	10.1687	11.729	9.53285
AVESA.00001b.r3.1Ag0000544	0.576031	0.369312	0.457717	0.619625	0.335904	0.183459	0.482648	0.193651	0.292284	0.704821	0.937358	0.36097	0.586706	0.617611	0.511077	0.319032	0.352764	0.361256
AVESA.00001b.r3.1Ag0000545	3.25372	2.52773	2.85563	10.605	6.05514	6.44071	4.44568	6.01026	4.95267	6.09175	6.88901	4.17742	7.83816	7.62476	6.62987	5.27363	6.04896	4.50717
AVESA.00001b.r3.1Ag0000546	3.33893	3.67997	3.43412	2.23679	2.85287	2.98173	2.52134	2.41586	2.10329	2.67904	2.80828	2.07281	1.68697	1.5077	2.18832	1.65333	1.55278	1.36354
AVESA.00001b.r3.1Ag0000547	1.66557	1.85969	1.5578	2.70554	2.99663	2.18189	3.12253	3.44833	3.75011	3.59929	5.15878	5.39278	4.15516	3.34306	3.33162	3.95946	4.27949	4.87308
AVESA.00001b.r3.1Ag0000548	12.1842	9.23	12.5763	15.469	14.3895	15.2069	16.7971	15.8224	13.3965	20.7288	22.2288	20.7899	22.9412	25.7005	16.5756	21.5779	23.5002	25.8571
AVESA.00001b.r3.1Ag0000549	3.55616	4.65797	4.21152	3.52654	4.28	6.86352	3.51893	2.81013	4.76573	7.04252	8.59884	8.09255	4.62095	5.4491	6.02918	2.5714	3.42886	2.52626
AVESA.00001b.r3.1Ag0000550	1.14177	1.2628	1.74995	2.76101	1.60119	7.42998	1.24206	1.77673	1.12855	1.56258	3.1655	2.42303	2.65815	6.85948	3.4505	1.20751	1.6473	1.93038
AVESA.00001b.r3.1Ag0000551	3.15996	3.35589	3.6553	2.53797	2.07509	4.34638	2.31238	2.04223	1.89816	6.84695	6.64918	5.4926	3.6751	3.92808	4.22449	2.64507	3.26321	4.19587
AVESA.00001b.r3.1Ag0000552	2.02902	1.60323	1.87884	1.96192	2.36634	2.58924	2.56085	2.58559	2.80897	1.75953	3.1598	2.53986	2.64864	2.23344	2.4533	2.52794	2.84905	2.39706
AVESA.00001b.r3.1Ag0000553	0	0	0.0211942	0	0	0	0	0	0	0	0	0	0	0	0	0	0	0
AVESA.00001b.r3.1Ag0000554	1.16442	0.941398	1.21055	1.12431	0.995955	1.05353	1.01325	0.778816	0.66094	1.36655	2.34274	2.45924	2.13849	1.55274	1.94241	0.999373	1.41563	0.918786
AVESA.00001b.r3.1Ag0000555	3.58661	3.69719	3.2198	5.54792	5.32099	4.91164	4.90025	4.7427	4.7138	4.50556	5.42535	5.75538	5.94467	6.641	6.2057	5.84396	7.72946	9.28317
AVESA.00001b.r3.1Ag0000556	3.89224	4.10033	3.80553	3.9816	2.58922	2.71029	2.5445	2.32243	2.36184	2.81497	3.33437	3.47352	2.5007	3.30063	3.79344	1.80858	1.72136	2.40125
AVESA.00001b.r3.1Ag0000557	0	0	0.0113493	0	0	0.0127265	0	0	0	0	0	0	0	0	0	0	0	0
AVESA.00001b.r3.1Ag0000558	0.762368	0.330721	0.78305	1.44011	0.98662	1.03635	1.14159	0.831922	0.97321	0.091505	0.259129	0.302925	0.106874	0.151235	0.158619	0.103035	0.168566	0.100158
AVESA.00001b.r3.1Ag0000559	10.9796	14.0961	13.3399	11.0125	10.9402	9.66203	13.8016	14.1574	16.8055	10.2848	15.3318	18.1561	11.6774	11.8436	10.9614	12.2528	17.8086	9.57742
AVESA.00001b.r3.1Ag0000560	0.890101	0.438038	0.982563	0.388812	0.468569	0.144928	0.355908	0.0765992	0.171735	1.56691	1.75174	1.93111	0.904329	1.14263	0.786277	0.540859	0.70448	0.555604
AVESA.00001b.r3.1Ag0000561	0	0	0	0	0	0	0	0	0.0287276	0	0	0	0	0	0	0	0	0
AVESA.00001b.r3.1Ag0000562	0.204465	0.103823	0.342487	0.181234	0	0	0.0224893	0	0.0259825	0.512644	0.250743	0.115718	0.0956945	0.0870599	0	0	0.0628993	0.0296861
AVESA.00001b.r3.1Ag0000563	1.1027	1.34947	1.36668	1.75577	1.61349	0.98244	0.397043	0.447381	0.13977	3.50309	5.22175	2.76341	3.75809	3.97978	2.11811	1.01629	1.32438	0.486419
AVESA.00001b.r3.1Ag0000564	0.68623	1.35683	1.03798	1.87696	1.67164	1.29538	1.43783	1.08278	1.05033	1.0453	1.61235	1.66827	1.5035	2.52077	1.65528	1.89634	1.65878	1.39196
AVESA.00001b.r3.1Ag0000565	17.131	17.2394	21.1746	58.2778	45.2991	32.2025	14.9024	17.568	18.612	51.4502	59.123	42.5058	59.2337	56.4322	48.3467	22.5415	20.3868	38.0441
AVESA.00001b.r3.1Ag0000566	2.30879	2.30468	2.57852	7.3053	7.13724	6.49098	4.84646	6.23904	5.75566	3.22066	5.01304	4.092	7.64402	7.62314	7.20762	6.82224	5.17403	5.4445
AVESA.00001b.r3.1Ag0000567	9.01365	6.34621	6.90437	10.3602	9.99723	6.51522	4.6779	3.88326	4.45345	9.2673	10.9871	12.5921	12.9165	13.2643	12.7458	6.3279	6.02755	3.78269
AVESA.00001b.r3.1Ag0000568	3.00886	3.06637	3.42943	10.218	6.48399	7.59791	6.35009	5.61953	5.092	6.25581	5.76465	5.90505	9.90455	11.3345	11.3549	5.76205	5.72244	8.83471
AVESA.00001b.r3.1Ag0000569	9.1368	8.93701	8.67274	11.6049	12.7222	10.1869	12.1488	10.6201	11.8816	15.279	20.6604	16.0445	17.9944	17.9536	18.5448	16.2733	17.6807	14.8927
AVESA.00001b.r3.1Ag0000570	8.42629	8.33657	8.26474	8.93889	8.39014	7.92046	8.05203	7.56411	10.7684	7.54286	10.7941	14.1677	8.26675	8.62632	11.1084	7.0249	7.60724	7.13121
AVESA.00001b.r3.1Ag0000571	5.45254	5.39632	6.26292	4.72174	4.50533	4.73327	6.13238	6.57513	7.20057	3.90858	4.68644	4.71082	5.42186	7.6469	5.0802	3.40391	4.22749	5.84181
AVESA.00001b.r3.1Ag0000572	7.37276	5.91199	10.2821	18.763	21.6583	12.7981	7.49639	8.48404	6.64953	14.7606	15.3065	8.18189	20.065	21.3176	16.2347	11.5429	11.8419	8.97203
AVESA.00001b.r3.1Ag0000573	0	0.0285165	0.0602175	0	0.0688167	0.0237368	0	0	0	0.0232481	0.0247217	0.0280604	0.0317382	0	0	0	0.0312209	0.029389
AVESA.00001b.r3.1Ag0000574	0.0494048	0.0399235	0	0.999735	0.715178	0.805153	0.920702	0.0816849	0.289957	3.51673	1.40517	1.25533	0.776724	1.63705	1.21117	1.33232	2.30124	3.91461
AVESA.00001b.r3.1Ag0000575	1.4531	0.873885	1.80312	2.64916	2.20072	2.50654	1.95467	2.54346	3.02977	2.23284	2.57448	2.55054	3.40164	3.33456	3.30705	2.36173	2.99593	2.01128
AVESA.00001b.r3.1Ag0000576	1.11333	0.891542	0.559672	1.35674	1.18808	0.610183	0.688612	0.758867	0.567639	1.06636	1.72262	1.23821	1.2989	1.0912	1.80185	0.240328	0.700234	0.877821
AVESA.00001b.r3.1Ag0000577	0.547145	0.665883	0.515799	0.358586	0.314056	0.409209	0.513713	0.606283	0.840047	0.519781	0.25981	0.374763	0.242162	0.367773	0.624061	0.797465	0.255872	0.87676
AVESA.00001b.r3.1Ag0000578	0.142875	0.429683	0.318027	0.866404	0.495596	0.495444	0.628355	0.575575	0.693292	0.404954	0.632458	0.53007	0.781341	0.617025	0.741299	0.514117	0.670711	0.60865
AVESA.00001b.r3.1Ag0000579	0.117044	0.235253	0.330321	1.28924	1.11376	0.229271	0.357597	0.45011	0.357762	0.92101	1.07707	0.604325	0.573254	0.650742	1.1966	0.56318	0.519714	0.320132
AVESA.00001b.r3.1Ag0000580	1.7011	1.57483	2.40734	3.62994	3.62234	3.24392	3.04349	3.28766	3.55263	3.0126	4.51805	3.88295	4.4557	4.94647	4.60524	3.64925	3.85338	3.9926
AVESA.00001b.r3.1Ag0000581	0.510397	0.576411	0.514956	0.572582	0.340299	0.533607	0.454169	0.385126	0.457711	1.05838	1.02881	0.912764	0.695504	0.658028	0.968758	0.43367	0.531861	0.343051
AVESA.00001b.r3.1Ag0000582	1.05463	1.03546	1.33916	3.60077	2.77871	2.79168	2.37031	2.59004	2.79065	2.01011	2.73831	2.23358	4.39998	4.16353	4.18243	3.03745	3.61048	2.91202
AVESA.00001b.r3.1Ag0000583	19.4646	19.41	20.9843	25.2577	19.896	21.3161	28.9117	31.2598	27.4903	16.9895	23.0624	19.2769	23.0828	26.758	26.9871	32.6363	33.5001	29.5201
AVESA.00001b.r3.1Ag0000584	0.267624	0.347355	0.453706	0.441536	0.67312	0.220942	0.681063	0.716929	0.627494	0.371926	0.624224	0.642368	0.44676	0.624291	0.465004	0.436352	0.903741	0.725743
AVESA.00001b.r3.1Ag0000585	0.784509	0.983452	1.16868	1.86979	1.35633	2.0926	1.20598	1.62405	1.17856	1.70068	1.7294	1.50723	2.08066	1.79697	1.29782	1.81278	2.34191	2.92073
AVESA.00001b.r3.1Ag0000586	0.237866	0.257592	0.224784	0.0845793	0	0.0435338	0.0117354	0.0430072	0.0116147	0.148886	0.0262821	0.0529338	0	0.0752136	0	0.0360808	0.0707497	0.0131369
AVESA.00001b.r3.1Ag0000587	1.86911	1.90868	1.6175	5.87132	3.07163	2.01543	1.90607	1.91943	1.65769	4.83058	5.46053	4.12035	2.97093	4.01692	3.55281	3.70654	4.50115	2.38362
AVESA.00001b.r3.1Ag0000588	0	0	0	0.0237615	0	0.0196149	0	0	0	0.0449569	0	0	0	0	0	0	0	0
AVESA.00001b.r3.1Ag0000589	0.157872	0.139121	0.186288	0.719247	0.627869	0.549576	0.32627	0.172338	0.101636	0.590071	0.78904	0.360312	1.01163	0.796619	1.0816	0.726009	1.1157	0.486334
AVESA.00001b.r3.1Ag0000590	0.776369	0.559764	0.606367	2.15539	1.48639	1.96672	1.41107	1.2029	1.25805	1.59648	1.73985	1.64037	2.82976	2.59035	2.27108	2.13077	2.62307	2.27464
AVESA.00001b.r3.1Ag0000591	11.6133	10.2412	10.8649	28.9811	18.8486	17.6277	14.6221	14.3734	13.0367	4.88982	7.4602	8.77276	9.8059	10.1477	9.71981	4.92751	7.84781	7.01347
AVESA.00001b.r3.1Ag0000592	0.0228722	0.0532371	0.0617175	0.0267649	0.231852	0.0229205	0	0.097043	0.159136	0.0235846	0.177183	0.0238775	0.162385	0.0879851	0.225897	0.0288532	0.0641702	0.180151
AVESA.00001b.r3.1Ag0000593	1.014	1.28041	1.37896	2.18615	1.61867	2.01407	1.34188	2.06291	1.93406	0	0	0	0	0	0.0350712	0	0	0
AVESA.00001b.r3.1Ag0000594	0	0	0	0	0.0330868	0	0	0	0	0.0653655	0	0	0	0	0	0	0	0.0278877
AVESA.00001b.r3.1Ag0000595	38.6255	35.6006	40.9839	28.2919	25.3239	25.4721	21.4627	22.4199	22.514	34.1035	37.5134	28.973	30.2434	29.2221	26.1684	19.2999	21.5683	22.8675
AVESA.00001b.r3.1Ag0000596	1.0856	0.992778	0.942275	1.55584	1.53571	1.15433	1.21741	1.45285	1.78835	1.2787	1.46728	1.58008	1.5408	1.73846	1.55775	1.04073	1.27211	1.16167
AVESA.00001b.r3.1Ag0000597	0.115968	0.161404	0.330043	0.543821	0.656713	0.312625	0.306282	0.39932	0.431302	0.61084	0.555156	0.28427	1.13473	1.0108	0.620923	0.609665	0.740592	0.461895
AVESA.00001b.r3.1Ag0000598	0.408543	0.368048	0.504482	0.571246	0.680587	0.644843	0.539266	0.608502	0.288045	1.49429	1.24838	1.32234	0.97798	0.62378	0.704483	0.602976	0.635412	0.874473
AVESA.00001b.r3.1Ag0000599	11.7451	12.5824	13.8658	19.1586	17.1127	19.1297	13.2592	16.7974	15.463	10.6534	19.0962	16.1616	21.6283	18.2458	19.0513	15.456	17.1383	15.089
AVESA.00001b.r3.1Ag0000600	0.17446	0.210921	0.371113	0.192325	0.308114	0.344753	0.205587	0.193617	0.162781	0.573296	0.807565	0.457093	0.670749	0.462527	0.253653	0.151543	0.330934	0.294073
AVESA.00001b.r3.1Ag0000601	0.339445	0.268115	0.383931	1.34999	1.06297	0.789378	1.08317	1.20839	1.37837	0.755135	1.65491	0.873275	1.57277	1.44742	0.815382	1.72735	1.73415	1.72729
AVESA.00001b.r3.1Ag0000602	0	0.0791772	0.0952913	0.100889	0.0781129	0.0435721	0.152634	0.18531	0.136406	0.674209	1.04524	1.19017	0.772683	1.15875	0.92534	0.92636	1.52262	0.936203
AVESA.00001b.r3.1Ag0000603	0.0577969	0.201612	0.10406	0.543909	0.324022	0.346175	0.42325	0.2348	0.536042	0.627531	0.568396	0.223483	0.499288	0.295203	0.319276	0.653761	0.780083	0.641501
AVESA.00001b.r3.1Ag0000604	0.0159329	0	0.083564	0.173801	0.0853259	0.0922188	0	0.140575	0.141442	0.288062	0.0908799	0.187953	0.269112	0	0.150279	0.0773894	0.330603	0
AVESA.00001b.r3.1Ag0000605	1.982	2.29999	2.21334	6.34588	6.41429	3.61124	2.30235	2.35262	2.54184	5.58965	6.08651	4.37354	6.42445	6.06462	5.31472	3.14255	4.53945	3.29733
AVESA.00001b.r3.1Ag0000606	2.71027	2.53538	2.78684	6.54828	4.69737	3.15371	4.02634	4.78231	2.88277	6.20239	7.12572	4.71897	6.45615	7.69181	6.14577	8.60245	6.91043	5.90387
AVESA.00001b.r3.1Ag0000607	0.179526	0.225322	0.158924	1.79022	0.463412	1.43104	0.447176	0.742684	0.571786	0.477661	0.198874	0.147268	0.425364	0.748123	0.364279	0.373642	2.01349	1.24683
AVESA.00001b.r3.1Ag0000608	18.0847	14.6116	18.5883	28.0302	24.3269	18.1144	13.1734	12.3	12.0962	18.1281	22.3594	18.0425	20.4906	20.1768	20.9018	15.4039	15.5898	14.6511
AVESA.00001b.r3.1Ag0000609	0.217829	0.174765	0.255811	0.0933023	0.0406771	0.176463	0.463958	0.295987	0.495016	0	0.0616044	0.311449	0.105117	0.142413	0.0676717	0.229472	0.216103	0.612727
AVESA.00001b.r3.1Ag0000610	1.65026	1.03613	1.09677	3.75949	2.23263	2.00988	5.88539	6.45384	7.22199	1.98996	4.36278	2.29497	2.38543	2.68331	3.26927	4.91843	5.83026	4.50542
AVESA.00001b.r3.1Ag0000611	0	0	0	0.0450993	0	0.69825	0.0400607	0	0.139667	0	0	0	0	0.105872	0.451941	0	0	0
AVESA.00001b.r3.1Ag0000612	33.6174	20.392	27.0634	56.5264	42.4046	51.755	104.559	107.271	150.074	21.8014	37.1599	28.4405	52.8858	46.9977	57.3811	116.753	145.305	100.396
AVESA.00001b.r3.1Ag0000613	40.8027	36.7192	38.2874	66.338	37.2697	82.0432	99.3429	97.7311	107.173	62.4027	73.7143	111.201	84.0975	94.3513	120.928	150.044	189.017	188.437
AVESA.00001b.r3.1Ag0000614	2.20092	2.27957	6.21891	6.89489	5.17962	5.90919	15.1862	14.1807	18.1435	2.05045	2.46314	4.06236	6.23737	4.40088	5.84389	9.0562	10.8413	13.1194
AVESA.00001b.r3.1Ag0000615	0.236017	0.4111	0.877868	1.01756	0.92901	0.876246	3.64063	4.05257	5.42821	0.120821	0.500688	0.544305	1.68681	1.54804	1.75839	2.77467	4.15603	2.62168
AVESA.00001b.r3.1Ag0000616	22.5118	16.2575	28.9574	199.56	151.831	197.973	548.364	567.649	737.693	25.543	37.8499	76.7307	409.327	320.331	408.444	661.658	738.507	522.599
AVESA.00001b.r3.1Ag0000617	24.7313	26.7657	33.9619	105.091	105.243	86.1152	257.65	273.919	308.662	26.6561	35.574	58.7853	171.638	157.501	178.59	299.967	287.235	225.148
AVESA.00001b.r3.1Ag0000618	5.19624	4.48074	4.67034	9.57709	6.93119	5.15612	4.70017	4.1822	4.35218	7.24376	6.81338	7.40501	7.5221	9.04771	7.25702	5.08362	7.06957	5.43183
AVESA.00001b.r3.1Ag0000619	16.4318	10.5499	23.5561	234.954	202.384	145.487	1219.96	1250.38	1457.36	25.9782	72.7892	141.239	411.099	380.225	529.771	824.885	1205.7	491.182
AVESA.00001b.r3.1Ag0000620	12.7501	10.2436	12.3664	31.9921	24.1293	29.213	50.1112	43.5394	45.64	31.019	18.1818	17.3502	30.3387	34.717	28.3494	50.976	48.0677	40.7195
AVESA.00001b.r3.1Ag0000621	0.999724	0.77447	1.58355	4.14003	2.75147	2.78558	1.94124	2.43247	1.69593	2.06873	3.22094	2.8831	4.80846	4.03591	3.64114	3.04298	2.67914	3.03908
AVESA.00001b.r3.1Ag0000622	1.25263	1.20966	1.51845	2.05302	2.21358	1.84692	2.20907	1.41547	1.66181	3.91898	4.37821	2.50181	3.90167	3.82929	4.28696	3.00888	2.96934	3.55856
AVESA.00001b.r3.1Ag0000623	3.83946	3.20618	3.7551	6.79505	5.57953	5.36621	5.35826	5.44122	5.08676	5.61928	6.44947	4.95705	8.86493	9.2275	7.73618	7.59279	7.18568	7.07208
AVESA.00001b.r3.1Ag0000624	7.9274	7.47596	7.9229	20.7278	13.0105	16.5845	12.9349	13.0893	12.6854	13.5255	13.7045	13.3258	17.2259	18.7946	18.3246	18.2392	17.9154	20.8828
AVESA.00001b.r3.1Ag0000625	0.782248	0.669566	0.967792	2.61035	2.41434	1.95307	1.93021	1.76415	2.1262	2.68274	3.18984	1.51961	3.50829	2.61857	2.54029	2.75348	2.81349	2.26944
AVESA.00001b.r3.1Ag0000626	0.0434791	0.0293953	0	0	0.0568444	0.0508885	0.0762608	0	0.151554	0	0.112146	0	0	0	0	0	0	0
AVESA.00001b.r3.1Ag0000627	0.880188	0.895974	1.02607	1.5358	1.46768	1.21666	1.68622	1.07586	1.02944	0.784499	1.2718	1.1895	1.27709	2.70682	2.12822	0.749981	1.49462	1.81637
AVESA.00001b.r3.1Ag0000628	35.081	36.5507	37.0519	78.8764	66.674	57.3392	36.4932	38.3086	33.4768	56.9274	65.3029	44.3498	83.6263	71.198	71.1514	52.5267	51.7425	40.1892
AVESA.00001b.r3.1Ag0000629	1.24372	1.05808	1.07206	2.16807	1.34508	1.87935	1.6153	1.61507	2.18319	0.711467	1.0351	0.505403	1.21085	1.3171	1.52244	0.885583	1.12618	0.827927
AVESA.00001b.r3.1Ag0000630	0.0522986	0.30325	0.128676	0.396039	0.292522	0.152331	0.088169	0.0548848	0.0682698	0.357905	0.581485	0.33356	0.349624	0.420051	0.419544	0	0.30601	0.125255
AVESA.00001b.r3.1Ag0000631	0	0	0	0	0	0	0	0	0	0	0	0	0	0	0	0	0	0
AVESA.00001b.r3.1Ag0000632	0.0313801	0.054282	0.0465291	0.732603	0.217484	0.709575	0.16241	0.109142	0.0890965	0.113641	0.115024	0.114229	0.467488	0.580091	0.888014	0.139931	0.335726	0.486889
AVESA.00001b.r3.1Ag0000633	0	0	0	0	0	0	0	0	0	0	0	0.154383	0	0	0	0.0498724	0	0
AVESA.00001b.r3.1Ag0000634	0.741777	0.634723	0.868095	3.40721	2.99766	1.57715	0.604682	0.792741	0.484721	4.40292	4.56573	1.34821	4.10278	3.13471	1.84247	1.65397	1.85252	1.16802
AVESA.00001b.r3.1Ag0000635	1.0179	1.0957	0.521941	2.24673	1.3634	1.59831	3.9946	3.3247	4.72844	1.57469	2.15578	2.80982	2.86987	1.4642	1.69002	3.10561	4.58276	3.85836
AVESA.00001b.r3.1Ag0000636	0.04602	0.036947	0.0627355	0.174557	0.0535395	0.148542	0.48752	0.583914	0.400043	0.595788	0.201768	0.533199	0.22569	0.349914	0.137296	0.748847	0.498823	0.869194
AVESA.00001b.r3.1Ag0000637	4.80526	5.15048	5.17369	7.52706	5.60208	6.26641	12.0798	12.3373	10.2561	7.04456	7.7996	4.82836	6.96144	7.23352	6.88387	11.6426	12.6747	8.53796
AVESA.00001b.r3.1Ag0000638	4.62245	3.79572	4.11716	5.76968	6.12509	6.30708	6.35086	6.68316	8.11716	6.03587	6.67865	5.97431	9.45692	9.90371	9.26472	7.41555	10.3971	8.49353
AVESA.00001b.r3.1Ag0000639	112.382	106.483	124.427	268.181	297.004	223.019	93.1971	87.2853	99.9497	143.937	139.404	113.951	295.14	241.311	233.577	82.453	76.1694	80.64
AVESA.00001b.r3.1Ag0000640	26.2001	23.909	25.813	21.0406	12.3612	11.9678	9.09006	7.7731	7.3788	9.78114	7.59823	6.78017	4.66811	3.93952	2.65783	2.99336	3.15682	4.61093
AVESA.00001b.r3.1Ag0000641	2.65252	1.89951	2.82932	1.60725	1.64009	2.58613	1.41852	1.02148	0.700448	1.30477	1.21088	0.755972	0.36336	0.27899	0.529804	0.18048	0.201592	0.383472
AVESA.00001b.r3.1Ag0000642	30.4603	33.0741	31.3098	46.1973	40.6604	37.0911	32.6638	34.1543	32.6135	34.4322	39.3323	33.3997	39.4016	34.6374	38.2543	31.1575	33.9678	27.7667
AVESA.00001b.r3.1Ag0000643	2.33491	2.02871	2.58556	4.11441	3.35526	2.9125	3.24656	3.09728	3.24123	3.22527	3.58784	3.76063	4.85828	4.19996	4.10531	3.6136	4.14258	2.97433
AVESA.00001b.r3.1Ag0000644	0.250499	0.0966311	0.180047	0.377439	0.194936	0.203891	0.283033	0.157533	0.212121	0.170696	0.36571	0.522181	0.399407	0.368926	0.733885	0.295202	0.647605	0.239012
AVESA.00001b.r3.1Ag0000645	0	0	0	0.223381	0	0	0	0.116648	0	0.172011	0.0617256	0.113849	0.1184	0.142559	0.0682172	0	0.34949	0.256281
AVESA.00001b.r3.1Ag0000646	0.187417	0.140123	0.302381	0.267319	0.374798	0.215479	0	0.129008	0.111031	2.25228	4.31165	1.72014	2.37682	1.86807	1.39064	0.389438	0.476449	0.491806
AVESA.00001b.r3.1Ag0000647	0.975882	0.428919	0.149793	0.558384	0.465371	1.97672	4.29598	3.78055	2.51871	8.88477	1.41662	0.421996	1.39711	0.549522	0.626023	5.78768	1.55722	8.99075
AVESA.00001b.r3.1Ag0000648	9.43942	9.35963	10.1047	15.6638	13.1594	11.4362	11.5135	10.5102	13.2259	11.9733	16.427	16.1807	18.1644	19.2072	17.4843	11.4906	12.8489	13.4835
AVESA.00001b.r3.1Ag0000649	2.44185	2.63883	3.39673	9.06739	6.6402	6.15618	3.98899	4.00805	3.25163	5.54977	6.99877	5.74627	6.58544	8.29805	6.78052	5.46381	5.05077	4.0573
AVESA.00001b.r3.1Ag0000650	0.809384	0.39763	0.498653	0.486619	0.303326	0.281229	0.421202	0.229346	0.249789	1.5393	1.8528	2.62503	1.35117	0.998116	1.7126	1.36641	1.99271	3.21155
AVESA.00001b.r3.1Ag0000651	5.66742	6.36461	5.56949	5.29999	5.54701	5.64518	6.86393	5.97309	5.90358	6.77546	10.1229	9.27485	9.07107	8.03965	7.28202	6.53962	9.33482	5.79565
AVESA.00001b.r3.1Ag0000652	7.78443	6.90924	6.63371	8.80454	8.17612	8.72428	6.4456	6.3449	8.19082	7.62508	7.1123	7.7053	6.75088	5.06887	6.20608	3.3992	3.31844	3.16361
AVESA.00001b.r3.1Ag0000653	13.8972	14.6542	15.0847	19.1519	13.9335	34.0581	10.197	15.4217	12.971	11.2458	17.1282	15.8952	19.0539	25.69	26.4585	11.1299	14.757	9.29428
AVESA.00001b.r3.1Ag0000654	0.815018	0.347267	0.367464	2.67395	3.08458	1.20369	0.294992	0.736931	0.641435	3.45254	3.8938	2.46839	4.0573	3.88032	2.47692	1.30008	0.521324	1.00757
AVESA.00001b.r3.1Ag0000655	16.8748	17.8165	14.7669	18.3231	14.8405	18.1971	17.3691	16.6084	14.1998	19.7335	19.9456	16.6047	15.5401	17.6481	16.5589	16.8392	18.5353	20.7432
AVESA.00001b.r3.1Ag0000656	13.1075	11.4707	13.8833	16.4246	13.1684	15.883	14.2282	14.0444	14.7317	11.8388	17.3572	11.3747	15.4239	18.528	15.5092	15.9072	14.5265	13.5994
AVESA.00001b.r3.1Ag0000657	0.889134	0.328757	0.623036	2.79021	2.12635	0.824881	0.920551	0.831936	0.875444	2.04505	2.64914	1.79226	3.69877	2.78853	2.92213	1.98186	1.62159	1.1761
AVESA.00001b.r3.1Ag0000658	0.0419361	0.0977641	0.0268572	0	0	0	0.0564586	0	0.0516993	0.0154306	0.0148882	0.0585171	0	0.0323881	0	0.028015	0.0300159	0.0303039
AVESA.00001b.r3.1Ag0000659	0.125319	0	0.156908	0.707975	0.179946	0.179263	0.223737	0.314064	0.328307	0.504217	0.122441	0.200967	0.549524	0.753603	0.181807	0.282462	0	0.221425
AVESA.00001b.r3.1Ag0000660	9.04266	8.89227	9.15782	6.85401	6.06118	5.0165	2.84416	2.70485	1.95844	2.27234	2.95217	2.50336	2.18261	1.92125	1.62038	1.22062	0.801466	1.4887
AVESA.00001b.r3.1Ag0000661	33.2015	38.5785	31.5694	22.2152	28.5533	32.6579	18.532	23.617	20.5873	31.1193	27.2444	12.7326	20.964	21.5177	18.0111	18.0289	16.5505	15.5442
AVESA.00001b.r3.1Ag0000662	178.938	182.669	201.574	78.1616	78.4319	81.5443	91.7469	104.113	94.1439	84.4129	77.2545	85.581	48.0276	38.485	55.1635	67.0369	65.8863	61.4225
AVESA.00001b.r3.1Ag0000663	0.137725	0.156774	0.201568	0.890565	0.701517	0.610938	0.410924	0.217506	0.162953	0.529775	0.865676	0.810564	2.3517	2.40338	1.88317	0.665123	1.0874	0.772954
AVESA.00001b.r3.1Ag0000664	7.2366	5.39754	7.04735	21.0566	13.3647	12.5055	14.8725	14.4578	12.1111	12.8225	15.3639	13.2776	16.2356	13.5988	17.5006	17.8423	20.1771	15.0372
AVESA.00001b.r3.1Ag0000665	415.928	419.541	409.741	210.049	307.79	397.607	469.05	449.924	516.333	227.236	258.13	230.292	251.82	211.661	243.676	292.554	316.265	298.798
AVESA.00001b.r3.1Ag0000666	0.992521	0.492368	0.408536	0.282234	1.19402	0.887192	1.17816	1.19215	0.821357	2.16854	1.91234	2.07191	1.26734	1.3546	1.57804	1.20727	1.76227	2.5896
AVESA.00001b.r3.1Ag0000667	23.0794	18.2327	26.2641	44.9512	36.1935	32.6299	37.4255	37.5276	39.4148	37.5	45.007	47.5945	40.7624	47.1346	44.2867	51.1592	58.8325	49.5487
AVESA.00001b.r3.1Ag0000668	9.75136	9.23466	9.64516	11.9265	11.0922	8.91672	9.21573	7.28923	9.02197	10.6238	11.9752	7.88605	9.91984	8.93373	9.61206	9.45063	8.41002	6.42068
AVESA.00001b.r3.1Ag0000669	0.853098	0.291533	0.942084	1.35178	0.546798	0.0772532	0.990539	0.284481	0.78817	2.16197	1.05761	1.00907	1.21382	0.551003	0.854777	0.841958	0.374904	1.20706
AVESA.00001b.r3.1Ag0000670	6.43557	5.69738	4.95694	3.95592	7.40939	3.2198	2.45996	2.89559	1.76568	10.5965	9.08926	8.15324	7.79709	4.86251	4.12008	2.93873	2.14335	3.29156
AVESA.00001b.r3.1Ag0000671	2.5952	3.52084	2.85053	3.65185	3.17775	4.03377	4.17226	4.22865	5.56684	3.61179	4.38486	6.7834	3.94466	3.7838	4.90633	4.82238	6.30262	5.40872
AVESA.00001b.r3.1Ag0000672	0.29797	0.244183	0.364698	0.44627	0.207202	0.324533	0.175195	0.1954	0.0868214	0.295309	0.494739	0.170022	0.212194	0.41194	0.370014	0.398692	0.339722	0.267262
AVESA.00001b.r3.1Ag0000673	9.3982	8.69698	10.1048	15.43	14.1152	16.3396	9.83083	8.32314	8.18202	15.5111	16.1568	11.5236	13.4551	19.7497	13.3812	13.6164	11.9364	16.0963
AVESA.00001b.r3.1Ag0000674	25.0816	30.2054	26.3632	6.15606	12.2408	13.3852	11.7949	12.3368	9.39117	21.3665	19.1875	19.8163	7.05933	6.36309	8.0561	7.92745	7.58355	7.38429
AVESA.00001b.r3.1Ag0000675	0.0624176	0.0624244	0.165218	0.591047	0.379715	0.314251	0.241996	0.31314	0.0539185	0.85797	1.25743	0.337981	0.482195	0.520694	0.4405	0.167128	0.333506	0.493798
AVESA.00001b.r3.1Ag0000676	1.02747	1.33809	1.64244	0.917686	0.689658	1.00692	1.1681	0.761269	0.762553	1.28759	1.60692	1.7206	0.756124	0.630463	0.234335	0.0901469	0.603459	0.860735
AVESA.00001b.r3.1Ag0000677	4.34661	4.15502	4.12209	9.16036	6.1268	7.99534	5.38175	6.36776	5.83389	7.19657	7.63758	5.58718	9.4372	9.03635	8.66933	7.32377	6.88039	6.52891
AVESA.00001b.r3.1Ag0000678	0	0	0	0.0328212	0	0	0	0.0284994	0	3.51888	4.11151	3.86407	6.51393	5.7755	6.77379	3.86026	4.79829	3.364
AVESA.00001b.r3.1Ag0000679	160.238	160.297	133.557	239.976	210.261	202.039	294.455	271.169	255.199	162.186	200.014	182.892	271.868	243.518	232.597	284.568	326.047	271.071
AVESA.00001b.r3.1Ag0000680	2.10714	1.78518	1.73006	4.25984	3.29196	3.51183	3.96733	3.8736	4.23012	2.0275	3.34455	2.14079	3.1819	3.99927	4.0079	2.16911	2.19175	1.83553
AVESA.00001b.r3.1Ag0000681	0.366992	0.508683	0.220408	0.100991	0.236903	0.162053	0.073156	0.0763572	0.0275556	0.400497	0.337747	0.104696	0.118324	0.224265	0.299704	0	0.136876	0.0674917
AVESA.00001b.r3.1Ag0000682	349.201	352.549	285.285	273.267	294.25	340.943	199.054	249.175	194.889	359.662	301.263	312.481	254.956	235.582	286.034	269.307	199.646	235.295
AVESA.00001b.r3.1Ag0000683	0	0	0.0385397	0.0237	0	7.0291	0	0	0	0	0	0	0.0307594	1.90896	1.18334	0	0	0
AVESA.00001b.r3.1Ag0000684	0.0197876	0	0.0501502	0.215917	0.121224	0.100546	0.072113	0.105049	0.0905306	0.151155	0.258934	0.325368	0.566484	0.802717	0.749633	0.462818	0.439149	0.682379
AVESA.00001b.r3.1Ag0000685	0.143743	0.13675	0.106531	0.660919	0.339895	0.301685	0.171634	0.306931	0.180671	0.465821	0.573297	0.447568	0.698691	0.357237	0.425329	0.462786	0.451095	0.707486
AVESA.00001b.r3.1Ag0000686	4.94033	4.45262	4.62605	4.32166	3.67398	4.14744	3.64548	3.10748	4.47371	3.67185	5.68298	6.58839	5.61807	6.76304	3.71022	3.67391	4.29419	4.69101
AVESA.00001b.r3.1Ag0000687	2.84339	2.24154	2.78043	3.30882	3.79794	2.56458	3.0006	2.24822	2.71726	2.92697	4.72272	2.33051	3.34286	3.98095	4.17558	2.937	2.77659	3.75176
AVESA.00001b.r3.1Ag0000688	0	0.0214385	0.050198	0	0.0207885	0.0187161	0.0185206	0	0.0213075	0.0194799	0	0.0561717	0.0268129	0	0.0230361	0.0948915	0	0.0996527
AVESA.00001b.r3.1Ag0000689	2.13808	2.10183	2.54707	2.78782	1.90378	0.980813	2.43257	2.10362	2.95999	1.82863	3.02822	3.77536	3.24125	3.07074	2.64179	2.14774	2.13487	2.04064
AVESA.00001b.r3.1Ag0000690	0.442855	0.284724	0.320481	1.10915	1.15468	0.996066	0.489422	0.651148	0.537776	0.920632	1.03184	0.543482	1.40588	1.87926	1.38295	0.705176	0.687791	0.426188
AVESA.00001b.r3.1Ag0000691	32.2956	27.9256	32.8795	67.8012	52.1117	56.2888	57.1707	52.4437	58.5985	41.6734	57.4651	60.2735	73.224	69.0204	67.1367	59.5065	67.3063	68.9634
AVESA.00001b.r3.1Ag0000692	0.00889004	0.0205468	0.0159483	0.0103214	0	0.00888828	0.0178218	0.00929728	0	0.0366787	0.118227	0.046544	0	0.034269	0	0.033724	0.0124263	0.0233848
AVESA.00001b.r3.1Ag0000693	1.27403	0.673088	0.784002	4.08975	3.35848	4.2131	3.17473	3.65626	2.19825	1.70493	1.83162	1.35026	3.24846	3.38638	2.42448	3.94526	3.28123	10.3211
AVESA.00001b.r3.1Ag0000694	6.11341	4.90207	5.4204	10.3541	6.66572	9.91494	8.13719	7.16039	4.83472	5.18031	7.89365	7.91225	6.31628	7.31978	7.98184	9.24061	9.67862	37.0529
AVESA.00001b.r3.1Ag0000695	0	0.0330298	0.0128361	0.148657	0.0874457	0.0499073	0.165564	0.224282	0.120356	0.0887572	0.156882	0.0194032	0.0617334	0.0594625	0.0855138	0.0200094	0.129235	0.169417
AVESA.00001b.r3.1Ag0000696	3.17525	2.15953	3.10826	6.38289	2.8707	9.32624	12.7944	14.5331	13.5793	3.55252	5.95055	5.30136	5.20358	7.43892	9.08084	13.6134	15.2828	11.4978
AVESA.00001b.r3.1Ag0000697	7.26869	7.6092	6.24495	0.362006	1.12174	0.615381	0.107423	0.0347492	0.0753887	1.76741	2.4347	2.48597	0.237541	0.386386	0.52855	0.125869	0.115548	0.266561
AVESA.00001b.r3.1Ag0000698	1139.46	1124.37	1070.97	91.2666	184.952	214.129	270.116	281.994	309.948	656.222	517.876	521.137	79.283	65.469	98.2249	99.9384	91.4707	96.8652
AVESA.00001b.r3.1Ag0000699	0.149088	0.393031	0.219732	0	0.13597	0	0.217396	0.17954	0.139481	0.177913	0.272193	0.0978514	0	0.126319	0	0.129608	0.0690638	0.130596
AVESA.00001b.r3.1Ag0000700	0.0529426	0	0	0.0419114	0	0	0	0	0.0219024	0.018155	0	0	0	0	0.0218033	0	0	0
AVESA.00001b.r3.1Ag0000701	2.47633	3.33017	3.30752	5.95279	4.23406	3.13604	2.55649	3.87895	3.02139	3.54782	4.90198	3.74056	4.66967	6.07928	4.94333	4.12991	3.23468	4.34113
AVESA.00001b.r3.1Ag0000702	34.0134	33.7319	46.7768	5.35879	8.04908	5.41829	20.6941	18.8641	24.3502	29.4016	28.4137	41.8844	7.60195	8.45407	6.45629	15.2631	20.0327	19.1466
AVESA.00001b.r3.1Ag0000703	35.811	36.3222	46.9739	10.1611	16.621	9.9297	14.0861	13.7548	17.0446	21.0896	19.2835	34.7265	12.0006	14.1231	15.4524	8.5918	16.9341	15.1405
AVESA.00001b.r3.1Ag0000704	1.7001	1.75608	1.60642	2.03899	1.44826	2.87618	1.35659	1.63209	0.875684	2.69511	3.42215	1.4251	2.53494	2.72709	1.96073	3.32583	2.54048	2.56056
AVESA.00001b.r3.1Ag0000705	6.81178	6.08556	9.21724	11.907	11.7994	10.1505	8.48808	8.13603	9.3667	6.06408	7.63015	5.46927	9.62553	10.3238	8.16153	6.78604	6.61518	8.06466
AVESA.00001b.r3.1Ag0000706	1.88797	2.02633	2.01246	4.26957	3.92903	2.4824	1.87876	2.18921	1.00185	4.22158	3.96278	2.78632	3.51354	1.09615	1.76349	1.38922	1.68287	2.17404
AVESA.00001b.r3.1Ag0000707	11.1906	10.691	13.1169	10.8463	15.2326	7.42862	1.86395	1.68381	1.63038	16.2426	14.2681	12.4604	13.7732	19.6713	13.135	2.54191	4.77542	2.22757
AVESA.00001b.r3.1Ag0000708	2.13259	1.78446	2.41152	3.8593	3.52302	2.66657	2.64258	2.99943	2.91545	2.16065	3.26969	3.13044	3.33565	3.93315	2.70912	3.05781	3.66162	3.49106
AVESA.00001b.r3.1Ag0000709	3.14988	2.65024	3.55659	4.89171	3.97409	4.35583	4.25919	3.4845	3.82864	4.29144	4.46676	3.28999	5.01884	5.47013	4.12565	4.1353	4.06949	4.31495
AVESA.00001b.r3.1Ag0000710	4.77664	4.4556	6.52196	7.2084	6.01547	4.96328	7.72435	6.7444	7.10499	8.99369	13.3819	12.8928	9.23364	9.80577	9.20959	10.2962	11.6709	15.0522
AVESA.00001b.r3.1Ag0000711	11.1174	8.8442	12.6864	36.8934	27.6009	42.1499	27.1629	33.216	31.9955	10.3159	12.4317	12.2406	32.0073	30.023	39.8152	22.4959	26.6187	24.1708
AVESA.00001b.r3.1Ag0000712	42.0537	43.9663	71.4896	164.621	135.126	87.6577	105.663	99.8833	113.12	4.46228	3.12747	3.04821	5.10909	3.39304	3.96816	6.37015	6.60082	10.4327
AVESA.00001b.r3.1Ag0000713	0.472483	0.206041	0.408665	1.72565	1.59941	1.1739	0.843034	1.12233	1.00898	0.44354	0.655949	0.321082	0.584378	1.30384	0.645865	0.968119	0.830448	1.14299
AVESA.00001b.r3.1Ag0000714	0.319063	0.603423	0.314351	2.0414	1.10411	0.963648	0.976942	1.02947	0.90342	1.13946	0.950382	1.23451	1.09442	1.55142	1.32314	0.773795	0.830692	0.851995
AVESA.00001b.r3.1Ag0000715	10.4078	7.35761	10.8305	25.4256	15.9283	13.8967	11.4758	13.8322	11.291	17.7553	20.8925	18.3419	19.6991	17.142	22.4048	13.5602	14.5872	15.6124
AVESA.00001b.r3.1Ag0000716	2.93266	1.90197	2.828	2.56915	2.03209	4.47819	1.08644	1.44739	0.711961	5.65274	4.70597	2.39252	1.71164	3.10157	2.25487	2.74375	2.1261	3.42827
AVESA.00001b.r3.1Ag0000717	0.501184	0.793265	0.615121	2.12919	1.52093	0.906227	1.71585	1.39993	0.885665	1.9951	1.47106	1.21768	2.77395	2.24307	1.92176	1.53648	1.55577	1.09031
AVESA.00001b.r3.1Ag0000718	3.48731	2.66771	2.80654	5.93424	5.50302	4.11811	2.55973	2.57737	2.45158	4.85291	5.09559	4.73159	4.84203	4.13448	4.09914	3.84967	3.53306	2.99299
AVESA.00001b.r3.1Ag0000719	35.8711	32.877	35.495	30.1564	26.8584	25.9144	40.8372	36.2053	24.9796	38.4162	33.6194	32.3042	33.3237	34.2219	26.246	81.4297	27.2121	73.9401
AVESA.00001b.r3.1Ag0000720	0.0393742	0.0453179	0.0803892	0.204557	0.0882617	0.141633	0.0389593	0	0.0589359	0.160062	0.119246	0.210217	0.109893	0.0165776	0.126634	0.113929	0.0180586	0.1866
AVESA.00001b.r3.1Ag0000721	13.2551	13.1816	12.8613	9.91677	10.9906	10.5602	11.175	12.7097	13.2482	11.211	12.5531	10.8712	11.934	9.88936	12.5454	13.7691	13.5255	10.2085
AVESA.00001b.r3.1Ag0000722	0.115875	0.0707945	0.0514436	0.0637089	0	0.0963967	0.618676	0.788499	0.851251	0.0993746	0.0425884	0.248978	0.0570942	0.173707	0.306513	0.407392	0.694144	0.539643
AVESA.00001b.r3.1Ag0000723	0.694805	0.336528	0.537674	1.27867	1.17493	1.09382	0.577118	0.581943	0.468564	1.06425	1.9542	1.34282	2.58054	1.96691	1.43531	1.38302	1.34873	1.20514
AVESA.00001b.r3.1Ag0000724	4.14374	4.57688	5.83835	8.88112	8.44048	5.97561	6.28937	5.93385	6.44693	7.28957	9.25918	6.22857	9.05249	8.24583	8.20766	8.46485	7.76568	9.11623
AVESA.00001b.r3.1Ag0000725	4.40529	5.33335	4.33156	1.05748	0.870202	1.23004	0.938757	0.980788	0.961549	1.29007	1.08417	1.79714	0.64278	0.891825	0.726313	0.486748	0.417347	0.322079
AVESA.00001b.r3.1Ag0000726	4.67111	4.55115	4.7131	7.29283	6.3853	5.84277	5.31158	5.77749	4.33428	5.93391	7.27278	3.54411	7.36028	9.00872	7.72259	6.17846	7.56111	5.98066
AVESA.00001b.r3.1Ag0000727	16.3947	15.0013	16.1232	8.21742	8.23878	8.37923	5.49742	7.50494	7.22903	18.6861	19.0166	14.8529	8.62724	6.66477	5.0739	6.7501	8.6369	6.89407
AVESA.00001b.r3.1Ag0000728	0.432932	0.750319	0.686335	8.66762	7.57806	26.3743	9.96719	13.358	4.72631	2.63968	1.89059	1.82376	26.7816	38.9465	21.9378	33.5883	18.392	11.1071
AVESA.00001b.r3.1Ag0000729	0.131145	0.148123	0.231236	1.16499	0.359453	0.326288	0.0639941	0.211623	0.517322	0.468616	0.362167	0.128272	0.279055	0.588555	0.475515	0.428341	0.369189	1.05075
AVESA.00001b.r3.1Ag0000730	6.51648	5.85076	6.664	10.4842	7.81828	7.77502	7.50329	7.8061	6.69336	9.42304	12.9876	9.69804	11.9105	9.67516	9.01055	12.0317	10.7602	9.53414
AVESA.00001b.r3.1Ag0000731	0.315314	0.587373	0.374647	0.396743	0.281556	0.189364	1.03846	0.598467	0.703643	0.694415	0.716457	0.231519	0.465014	0.286464	0.355924	1.05012	0.310328	0.543492
AVESA.00001b.r3.1Ag0000732	1.15886	1.46349	1.43575	2.27553	1.72506	1.40638	2.79788	2.10428	2.32009	4.23516	3.23336	2.49233	3.81469	4.83703	3.17305	4.47205	4.03735	4.70237
AVESA.00001b.r3.1Ag0000733	4.58778	4.32295	3.91019	6.00907	6.11059	5.7089	3.04626	3.65845	3.90146	6.22631	7.03303	5.42784	7.71615	8.20046	7.76434	4.39815	4.9611	4.77625
AVESA.00001b.r3.1Ag0000734	0.487957	0.507981	0.465758	0.817075	0.601471	0.582707	0.812104	0.10984	0.479352	0.608134	0.870201	0.822646	0.608167	0.718812	0.881692	1.06805	0.951286	0.906824
AVESA.00001b.r3.1Ag0000735	32.3688	33.7962	35.0887	14.5969	13.3025	14.3672	9.99226	8.56707	10.357	33.7396	31.64	43.8637	12.4795	11.0029	11.5698	8.61384	9.20942	11.3131
AVESA.00001b.r3.1Ag0000736	0.271472	0.156659	0.451813	1.50358	0.789267	0.570172	0.895892	0.916137	0.998698	1.45813	1.98157	1.87302	2.10299	2.60035	1.32012	2.57773	2.82044	2.3127
AVESA.00001b.r3.1Ag0000737	0.0619336	0	0	0.0713566	0.0347913	0.0932657	0.0307965	0	0.0356885	0.381018	0.152883	0.0952832	0.0439559	0.0479947	0	0	0.0865242	0.0407267
AVESA.00001b.r3.1Ag0000738	4.89257	4.76251	4.74319	11.0238	7.96804	6.80264	6.99021	6.39143	5.08243	7.72694	9.77024	7.38772	8.30771	9.14724	9.30124	9.14175	10.1928	11.6662
AVESA.00001b.r3.1Ag0000739	0.861513	0.7776	0.770618	0.449239	0.386174	0.297322	1.45214	2.12303	1.62548	1.44012	1.03114	0.453552	0.622734	0.0899646	0.918159	0.955543	0.489101	1.81418
AVESA.00001b.r3.1Ag0000740	6.83489	7.04347	6.99986	12.0556	12.8387	9.81968	8.49967	9.28368	7.64656	9.43154	11.1942	11.082	12.6139	14.5244	13.4073	9.15842	11.9538	12.3574
AVESA.00001b.r3.1Ag0000741	2.61253	3.40618	3.0848	4.84018	5.81828	3.72482	4.09274	2.9717	5.48192	3.54844	4.52921	4.67511	6.05247	6.03405	5.764	3.05848	4.76358	3.73843
AVESA.00001b.r3.1Ag0000742	0.204171	0.213358	0.2268	0.0811325	0.147846	0.176889	0.149551	0.0444478	0.203976	0.130127	0.227904	0.0274452	0.284844	0.120074	0.102987	0.0348258	0.0584352	0.0549103
AVESA.00001b.r3.1Ag0000743	2.94614	3.20568	3.21818	5.86339	4.13916	3.9027	4.4646	3.82326	3.6739	3.69504	4.25346	3.42277	5.552	5.48194	6.16237	5.25908	4.16582	3.32796
AVESA.00001b.r3.1Ag0000744	12.2909	12.0332	12.7556	15.6453	13.8861	13.3757	8.82811	8.44003	9.09977	15.4726	17.7676	10.5985	16.1435	13.8937	14.8388	11.3645	9.35021	9.44973
AVESA.00001b.r3.1Ag0000745	0.881375	1.49719	1.04812	1.04354	1.47272	1.2366	1.96626	1.85714	1.50128	1.18814	2.22672	1.2989	1.4755	1.76553	1.16525	2.30693	2.06642	2.808
AVESA.00001b.r3.1Ag0000746	0.300124	0.496671	0.448846	0.773027	0.654634	0.7026	0.716592	0.81803	0.583656	0.896176	1.34018	1.09058	0.730734	0.65262	0.592105	1.25992	0.960126	1.11121
AVESA.00001b.r3.1Ag0000747	0.196607	0.115048	0.229407	0.326583	0.116528	0.231111	0.0355591	0.0305684	0.0741097	0.375793	0.171395	0.187677	0.16348	0.185089	0.0546646	0.211512	0.245886	0.157531
AVESA.00001b.r3.1Ag0000748	3.47446	3.36071	3.13215	6.86875	3.67178	4.67592	5.05617	5.28819	4.97961	5.48946	6.4454	5.83943	5.02928	6.48966	5.61662	5.58515	7.50194	5.05954
AVESA.00001b.r3.1Ag0000749	2.32468	1.90343	3.12989	12.8622	7.94393	8.56632	4.19635	4.30717	3.56573	6.26829	8.46355	5.41184	7.40096	6.5018	7.65263	6.66124	6.47217	5.48437
AVESA.00001b.r3.1Ag0000750	2.81279	2.28873	2.44032	1.86651	2.00427	0.979735	1.67205	1.56728	2.00108	4.62501	5.55218	3.68995	3.18712	2.87829	2.81965	2.20108	2.31683	2.26284
AVESA.00001b.r3.1Ag0000751	0.474804	0.329039	0.413295	0.224748	0.313052	0.439439	0.254837	0.337289	0.394044	0.626612	0.645635	0.764787	0.440729	0.578864	0.432491	0.466234	0.553521	0.441936
AVESA.00001b.r3.1Ag0000752	0.673437	0.738167	1.15487	1.61332	1.28845	0.792615	0.927053	0.963993	1.50718	1.98194	1.55242	1.44422	1.88822	1.73786	1.74921	1.24328	1.52112	1.37509
AVESA.00001b.r3.1Ag0000753	0.340332	0.489744	0.709634	1.3883	1.1137	0.660959	0.432042	0.287394	0.387123	1.40947	1.56205	1.19014	1.51464	1.36461	0.778162	0.85843	0.59636	0.70464
AVESA.00001b.r3.1Ag0000754	1.25887	0.384727	0.517505	4.75837	1.33085	4.11173	2.36128	1.92043	1.64373	7.91233	1.39298	0.819597	2.85984	7.4519	2.47839	6.4353	5.28789	9.40025
AVESA.00001b.r3.1Ag0000755	1.91338	1.48168	1.54293	2.50499	2.38379	2.50994	0.352165	0.136398	0.0739348	1.46477	1.85694	1.81839	2.62544	2.49643	2.77031	0.288961	0.46116	0.436772
AVESA.00001b.r3.1Ag0000756	4.81722	5.43739	5.07893	10.9782	7.44857	9.3355	6.28902	5.44126	5.43508	4.06981	6.74408	7.1564	10.6051	13.0163	10.4294	6.1921	7.12619	5.94746
AVESA.00001b.r3.1Ag0000757	5.10742	3.80546	4.32255	3.27295	4.11601	3.42834	3.67726	4.24434	4.29921	3.54509	5.49104	4.98378	4.52458	5.03321	4.18174	2.31457	4.06667	3.04581
AVESA.00001b.r3.1Ag0000758	0.826666	0.943996	0.999035	2.7362	2.3138	1.76596	2.53679	2.05967	2.64712	2.38737	3.2451	2.09814	3.18565	2.53798	2.49442	3.17889	2.94474	2.93834
AVESA.00001b.r3.1Ag0000759	1.61555	1.42732	1.89734	1.27324	0.723434	2.31708	3.46847	2.35464	2.43151	2.15986	1.19458	2.18079	1.13393	1.17858	1.71828	2.86836	2.94411	5.56946
AVESA.00001b.r3.1Ag0000760	5.91081	4.97432	6.0417	8.52128	6.99552	5.69202	5.91163	6.15855	6.40916	7.38453	9.22252	6.99092	8.08431	8.73125	7.0041	7.17637	6.98666	7.59683
AVESA.00001b.r3.1Ag0000761	2.97946	1.97997	2.09898	1.52272	1.3159	3.07932	7.8909	5.18564	8.81146	1.3021	3.50189	2.99459	2.21281	3.11564	3.19912	9.21758	10.2712	5.00638
AVESA.00001b.r3.1Ag0000762	16.8355	16.2206	16.7546	21.9328	30.1178	38.0435	64.5957	70.7203	76.4811	2.81015	7.17098	9.18164	11.1898	12.4512	15.8792	29.535	38.2394	31.6654
AVESA.00001b.r3.1Ag0000763	4.584	4.14605	4.82314	6.59713	5.55964	10.0194	14.6162	13.2126	15.0391	3.23223	5.96287	7.69681	15.2843	13.8205	15.526	16.0861	20.0106	16.6679
AVESA.00001b.r3.1Ag0000764	2.45381	3.17333	2.44414	1.87228	2.33548	2.23473	1.70656	1.85836	2.25847	2.70441	3.05167	3.13556	2.67436	2.59106	2.58128	1.86858	1.90575	1.68205
AVESA.00001b.r3.1Ag0000765	5.44126	4.31976	6.52945	11.4439	9.61814	10.5293	21.9313	20.7874	20.477	8.95363	8.86665	18.6948	19.1041	18.5482	18.4482	20.169	28.3822	22.6521
AVESA.00001b.r3.1Ag0000766	0.125346	0.182249	0.195932	0.365631	0.1957	0.425843	0.286629	0.364196	0.44584	0.120165	0.199047	0.187285	0.378983	0.298827	0.405867	0.301838	0.412235	0.470621
AVESA.00001b.r3.1Ag0000767	4.56248	2.6919	4.12356	19.0679	8.50762	5.96728	30.0431	34.3265	21.2323	6.32613	10.2366	12.9664	7.53761	9.04104	14.3567	54.4285	32.9591	81.7469
AVESA.00001b.r3.1Ag0000768	5.01862	4.16881	8.56947	20.6778	9.87889	5.02939	25.9094	30.0307	23.7365	8.09983	14.7021	16.4188	9.82511	10.1133	12.41	48.4924	16.876	46.5424
AVESA.00001b.r3.1Ag0000769	1.22566	0.990462	1.00756	3.53957	3.67483	3.91726	1.11963	1.37589	1.19166	3.07091	3.86074	1.83588	3.22088	5.45125	4.25515	3.18319	1.99406	1.98539
AVESA.00001b.r3.1Ag0000770	10.4449	10.6891	9.4122	12.9481	13.9526	16.7909	16.4979	13.9206	18.1252	15.7085	21.614	15.3753	14.8204	17.7962	19.1549	15.0258	17.0087	15.1125
AVESA.00001b.r3.1Ag0000771	0.862679	1.19397	0.913289	1.055	1.20218	1.77395	0.919994	0.89112	1.22815	0.626667	1.14799	1.05196	0.798054	1.28488	1.1327	0.803337	1.19342	1.24531
AVESA.00001b.r3.1Ag0000772	0.0158995	0.0179298	0.0421712	0.223371	0.138551	0.193176	0.0154656	0.0488792	0	0	0.0348988	0	0.0449927	0.162176	0.347077	0.0795313	0.0221847	0.125606
AVESA.00001b.r3.1Ag0000773	0.0238142	0.0272021	0.063518	0.0976433	0.0529487	0.143152	0.0470369	0.0250241	0.0495866	0.0860304	0.10489	0.119841	0.203376	0.0617997	0.204826	0.0902223	0.332482	0.252451
AVESA.00001b.r3.1Ag0000774	0.301733	0.708935	1.74134	16.7047	1.89648	0.518498	31.0556	35.8144	16.0377	9.00033	5.26786	4.78001	3.07375	2.91469	3.08204	128.891	5.54366	158.164
AVESA.00001b.r3.1Ag0000775	0.374829	0.183088	0.71174	2.44862	0.409306	0.26302	1.15222	0.50539	0.363948	5.212	1.92572	2.25179	0.527059	3.68575	2.13372	2.67945	3.12692	8.31003
AVESA.00001b.r3.1Ag0000776	0.153283	0.307373	0.920182	0.215403	0.255347	0.0759127	0.45495	0.360781	0.175589	1.33484	1.26506	0.734931	0.0540931	0.489197	0.279568	0.479682	1.44099	0.605635
AVESA.00001b.r3.1Ag0000777	0.60541	0.34523	0.485987	0.721452	0.516741	0.693412	0.335164	0.340729	0.459975	0.483068	0.779652	0.610845	0.805292	0.855043	0.843583	0.364804	0.541927	0.367578
AVESA.00001b.r3.1Ag0000778	0.107852	0.197824	0.154363	0.0485334	0.120087	0.0859077	0.128039	0.0897816	0.0246334	0.793601	0.61773	0.590437	0.742463	0.69064	0.587794	1.01714	0.800377	1.1525
AVESA.00001b.r3.1Ag0000779	2.79932	2.96165	1.34765	14.3289	8.0955	25.3631	1.66765	1.13206	0.714815	7.9058	4.8057	1.99334	8.53679	15.7562	11.6692	2.88758	1.66666	1.58113
AVESA.00001b.r3.1Ag0000780	0.21281	0.540258	0.745619	1.9678	1.04337	0.316652	3.55491	3.44014	0.839379	4.63762	2.80143	3.00368	0.0745389	1.6941	1.21151	15.5107	1.85586	11.1566
AVESA.00001b.r3.1Ag0000781	0.050063	0.028263	0.0662672	0.382692	0.164969	1.41408	1.32165	0.413761	0.449785	1.19009	0.498835	0.198152	0.284352	0.513424	0.580371	1.30459	1.61505	2.39935
AVESA.00001b.r3.1Ag0000782	0	0	0	0	0	0	0	0.0430118	0.0234889	0	0	0.0199481	0.0273276	0	0.047392	0.0260684	0.0290446	0.0126796
AVESA.00001b.r3.1Ag0000783	25.1805	22.2258	47.1547	44.0113	23.5123	115.364	37.7979	40.8515	30.3673	36.1344	79.6474	106.363	26.7005	94.9094	67.8859	49.8065	71.9109	41.3393
AVESA.00001b.r3.1Ag0000784	3.25146	3.66889	3.19015	5.49146	3.61915	3.85253	3.72624	3.86009	3.81763	4.42435	6.67853	6.05008	5.80959	5.41797	5.4377	4.86535	4.54547	4.54204
AVESA.00001b.r3.1Ag0000785	2.95952	2.84133	2.50884	3.83406	2.50397	3.57829	1.59509	2.2743	1.76964	2.92183	2.09857	2.97632	2.3231	1.69746	1.45538	1.72162	1.50822	1.18193
AVESA.00001b.r3.1Ag0000786	4.13468	4.30097	3.22062	4.36204	4.03933	3.23394	4.68484	4.98617	5.81729	7.09207	6.51066	8.30244	4.88302	5.89313	4.49748	5.38892	5.66631	6.96974
AVESA.00001b.r3.1Ag0000787	4.05875	4.77515	6.35717	7.96061	6.25174	8.59168	7.58595	8.35225	7.01457	11.3086	14.7847	11.7249	10.8816	11.7657	10.8382	12.6302	12.9344	13.1024
AVESA.00001b.r3.1Ag0000788	2.65316	2.43071	2.75817	5.76871	4.94209	3.89195	3.89084	3.07086	3.26471	3.06393	5.66572	7.89001	7.34959	5.57353	7.65974	4.12972	4.41454	4.29424
AVESA.00001b.r3.1Ag0000789	0.887536	0.646921	1.04906	1.78738	2.2166	1.84273	1.37144	1.94457	1.88648	1.43599	2.62876	2.31354	2.53372	3.01811	2.50965	2.45998	1.67617	1.72218
AVESA.00001b.r3.1Ag0000790	0	0	0	0	0	0	0	0	0	0.0379649	0	0	0	0	0	0	0	0
AVESA.00001b.r3.1Ag0000791	11.8443	12.8296	13.3009	6.90412	6.92379	5.48348	3.02326	2.58099	2.58099	13.7764	16.7686	18.4372	8.42396	7.73301	7.24465	4.05209	3.89001	5.24405
AVESA.00001b.r3.1Ag0000792	0.929508	1.11952	0.81386	11.9085	3.59906	40.0055	18.7611	13.1524	11.8576	17.7871	4.50911	3.22166	9.03506	36.745	13.1892	35.0738	25.4884	39.3114
AVESA.00001b.r3.1Ag0000793	0.112828	0.191216	0.350061	0.760617	0.187654	0.731239	0.713893	0.235913	0.51038	8.21616	2.07561	0.849269	1.05038	4.21867	0.967934	1.90989	1.73358	3.96413
AVESA.00001b.r3.1Ag0000794	0.807072	0.475464	0.540603	0.31761	0.170875	0.609639	0.555224	0.162765	0.166545	2.43126	2.728	2.54141	1.54546	1.42313	1.56591	1.3464	0.868548	1.74846
AVESA.00001b.r3.1Ag0000795	283.344	322.171	287.336	64.1901	108.286	133.552	62.3906	55.1489	60.7547	113.832	88.2999	90.7291	28.323	23.535	41.0169	9.57671	14.9566	16.4059
AVESA.00001b.r3.1Ag0000796	0	0	0.12287	0	0	0	0	0	0	0.195778	0.192984	0	0.098433	0.133554	0.0422373	0	0	0
AVESA.00001b.r3.1Ag0000797	1.04227	1.36591	1.38609	0.910426	0.800112	1.23384	1.2572	0.9586	1.53319	0.65947	0.803791	0.641745	0.595375	0.356573	0.456311	0.457825	0.771721	1.24444
AVESA.00001b.r3.1Ag0000798	7.77322	7.91085	8.26152	11.0571	8.38799	11.3411	12.0862	9.83476	11.0435	9.66898	12.7988	10.5453	12.3832	11.473	11.8601	10.2901	12.3497	14.5821
AVESA.00001b.r3.1Ag0000799	0.470945	0.518356	0.614713	1.6666	1.36906	0.876316	1.08284	1.10584	1.21696	0.970858	1.07778	1.18325	1.6354	1.78804	1.73642	0.85421	1.51597	1.05425
AVESA.00001b.r3.1Ag0000800	1.85345	2.35598	2.38871	1.57977	1.59809	1.49946	0.983747	1.19639	1.42658	2.05022	2.6628	2.59658	1.69324	1.48483	1.69632	0.919504	0.983932	0.937681
AVESA.00001b.r3.1Ag0000801	8.73824	10.0922	8.55161	6.16525	8.42431	5.93667	4.16216	4.50735	5.31132	5.43731	6.09272	7.90663	10.3575	8.78613	6.67354	3.5875	2.75965	2.69422
[truncated: 66,989 more rows]
