# Supplementary material for: Genome-wide identification and characterization of ABA receptor pyrabactin resistance 1-like protein (PYL) family in oat
Source: PeerJ. 2023 Oct 2;11:e16181. doi: 10.7717/peerj.16181 (PMC10552766; doi:10.7717/peerj.16181)
Supplement: Supplemental Information 1 [file peerj-11-16181-s001.zip › supplementary material/Additional file 7.xlsx]

## Sheet: As_Ta
TaPYL gene ID	AsPYL gene ID	gene name
transcript:TraesCS1A02G191700.1	AVESA.00001b.r3.1Ag0000971.2	AsPYL1
transcript:TraesCS1A02G191700.1	AVESA.00001b.r3.1Cg0001670.2	AsPYL3
transcript:TraesCS1A02G191700.1	AVESA.00001b.r3.1Dg0000962.2	AsPYL5
transcript:TraesCS1B02G206600.1	AVESA.00001b.r3.1Ag0000971.2	AsPYL1
transcript:TraesCS1B02G206600.1	AVESA.00001b.r3.1Cg0001670.2	AsPYL3
transcript:TraesCS1B02G145800.1	AVESA.00001b.r3.1Cg0000613.2	AsPYL2
transcript:TraesCS1B02G206600.1	AVESA.00001b.r3.1Dg0000962.2	AsPYL5
transcript:TraesCS1D02G195300.1	AVESA.00001b.r3.1Ag0000971.2	AsPYL1
transcript:TraesCS1D02G195300.1	AVESA.00001b.r3.1Cg0001670.2	AsPYL3
transcript:TraesCS1D02G195300.1	AVESA.00001b.r3.1Dg0000962.2	AsPYL5
transcript:TraesCS2A02G089400.1	AVESA.00001b.r3.4Cg0003243.2	AsPYL6
transcript:TraesCS2B02G105300.1	AVESA.00001b.r3.4Cg0003243.2	AsPYL6
transcript:TraesCS2D02G087500.1	AVESA.00001b.r3.4Cg0003243.2	AsPYL6
transcript:TraesCS4A02G114400.1	AVESA.00001b.r3.4Cg0003243.2	AsPYL6
transcript:TraesCS4B02G189800.1	AVESA.00001b.r3.4Cg0003243.2	AsPYL6
transcript:TraesCS4D02G191200.1	AVESA.00001b.r3.4Cg0003243.2	AsPYL6
transcript:TraesCS7A02G358200.1	AVESA.00001b.r3.6Dg0000148.1	AsPYL9
transcript:TraesCS7A02G350800.1	AVESA.00001b.r3.7Ag0002908.1	AsPYL11
transcript:TraesCS7A02G350800.1	AVESA.00001b.r3.7Dg0001928.1	AsPYL12
transcript:TraesCS7B02G269600.1	AVESA.00001b.r3.6Dg0000148.1	AsPYL9
transcript:TraesCS7B02G232100.1	AVESA.00001b.r3.7Ag0002908.1	AsPYL11
transcript:TraesCS7B02G232100.1	AVESA.00001b.r3.7Dg0001928.1	AsPYL12
transcript:TraesCS7D02G364600.1	AVESA.00001b.r3.6Dg0000148.1	AsPYL9
transcript:TraesCS7D02G328000.1	AVESA.00001b.r3.7Ag0002908.1	AsPYL11
transcript:TraesCS7D02G328000.1	AVESA.00001b.r3.7Dg0001928.1	AsPYL12

## Sheet: As_Os
TaPYL gene ID	AsPYL gene ID
transcript:Os02t0255500-01	AVESA.00001b.r3.6Ag0000500.3	AsPYL7
transcript:Os02t0255300-00	AVESA.00001b.r3.6Cg0002306.1	AsPYL8
transcript:Os02t0226801-00	AVESA.00001b.r3.6Dg0000148.1	AsPYL9
transcript:Os02t0255300-00	AVESA.00001b.r3.6Dg0000219.1	AsPYL10
transcript:Os02t0255300-00	AVESA.00001b.r3.7Ag0002908.1	AsPYL11
transcript:Os03t0297600-01	AVESA.00001b.r3.4Cg0003243.2	AsPYL6
transcript:Os05t0213500-01	AVESA.00001b.r3.1Cg0000613.2	AsPYL2
transcript:Os05t0213500-01	AVESA.00001b.r3.1Dg0000157.1	AsPYL4
transcript:Os06t0526400-00	AVESA.00001b.r3.7Ag0002908.1	AsPYL11
transcript:Os06t0526400-00	AVESA.00001b.r3.7Dg0001928.1	AsPYL12
transcript:Os10t0573400-01	AVESA.00001b.r3.1Ag0000971.2	AsPYL1
transcript:Os10t0573400-01	AVESA.00001b.r3.1Cg0001670.2	AsPYL3
transcript:Os10t0573400-01	AVESA.00001b.r3.1Dg0000962.2	AsPYL5

## Sheet: As_Zm
TaPYL gene ID	AsPYL gene ID
transcript:Zm00001eb024490_T001	AVESA.00001b.r3.1Ag0000971.2	AsPYL1
transcript:Zm00001eb350630_T001	AVESA.00001b.r3.1Cg0000613.2	AsPYL2
transcript:Zm00001eb024490_T001	AVESA.00001b.r3.1Cg0001670.2	AsPYL3
transcript:Zm00001eb350630_T001	AVESA.00001b.r3.1Dg0000157.1	AsPYL4
transcript:Zm00001eb024490_T001	AVESA.00001b.r3.1Dg0000962.2	AsPYL5
transcript:Zm00001eb013780_T001	AVESA.00001b.r3.4Cg0003243.2	AsPYL6
transcript:Zm00001eb396710_T001	AVESA.00001b.r3.4Cg0003243.2	AsPYL6
transcript:Zm00001eb238230_T003	AVESA.00001b.r3.6Ag0000500.3	AsPYL7
transcript:Zm00001eb239670_T001	AVESA.00001b.r3.6Dg0000148.1	AsPYL9
transcript:Zm00001eb238230_T003	AVESA.00001b.r3.6Dg0000219.1	AsPYL10
transcript:Zm00001eb204180_T001	AVESA.00001b.r3.7Ag0002908.1	AsPYL11

## Sheet: As_At
TaPYL gene ID	AsPYL gene ID
transcript:AT4G01026.1	AVESA.00001b.r3.6Ag0000500.3	AsPYL7
transcript:AT5G46790.2	AVESA.00001b.r3.1Dg0000962.2	AsPYL5
