# Supplementary material for: Genome-wide identification and characterization of ABA receptor pyrabactin resistance 1-like protein (PYL) family in oat
Source: PeerJ. 2023 Oct 2;11:e16181. doi: 10.7717/peerj.16181 (PMC10552766; doi:10.7717/peerj.16181)
Supplement: Supplemental Information 1 [file peerj-11-16181-s001.zip › supplementary material/Additional file 8.xlsx]

## Sheet: Sheet1
12 AsPYL genes and corresponding ID
Gene	ID
AsPYL1	AVESA.00001b.r3.1Ag0000971.2
AsPYL2	AVESA.00001b.r3.1Cg0000613.2
AsPYL3	AVESA.00001b.r3.1Cg0001670.2
AsPYL4	AVESA.00001b.r3.1Dg0000157.1
AsPYL5	AVESA.00001b.r3.1Dg0000962.2
AsPYL6	AVESA.00001b.r3.4Cg0003243.2
AsPYL7	AVESA.00001b.r3.6Ag0000500.3
AsPYL8	AVESA.00001b.r3.6Cg0002306.1
AsPYL9	AVESA.00001b.r3.6Dg0000148.1
AsPYL10	AVESA.00001b.r3.6Dg0000219.1
AsPYL11	AVESA.00001b.r3.7Ag0002908.1
AsPYL12	AVESA.00001b.r3.7Dg0001928.1
